# Supplementary material for: 4-Amino-6-(piperidin-1-yl)pyrimidine-5-carbo­nitrile
Source: IUCrdata. 2020 Mar 17;5(Pt 3):x200385. doi: 10.1107/S2414314620003855 (PMC9462203; doi:10.1107/S2414314620003855)
Supplement: Supplementary file 1 [file x-05-x200385-sup1.cif]

##############################################################################
#                                                                            #
# This CIF contains the data for a data article accepted for                 #
# publication in IUCrData. It conforms to the requirements of                #
# Notes for Authors for IUCrData, and has been                               #
# peer reviewed under the auspices of IUCrData.                              #
#                                                                            #
# Full details of the Crystallographic Information File format               #
# are given in the paper "The Crystallographic Information File (CIF):       #
# a New Standard Archive File for Crystallography" by S. R. Hall, F. H.      #
# Allen and I. D. Brown [Acta Cryst. (1991), A47, 655-685].                  #
#                                                                            #
# The current version of the core CIF dictionary is obtainable from          #
# ftp://ftp.iucr.org/pub/cif_core.dic.                                       #
#                                                                            #
# Software is freely available for graphical display of the structure(s)     #
# in this CIF. For information consult the CIF software page                 #
# http://www.iucr.org/resources/cif/software.                                #
#                                                                            #
# This file may be used for bona fide research purposes within the           #
# scientific community so long as proper attribution is given to the data    # 
# article from which it was obtained.                                        #
#                                                                            #
##############################################################################
data_global
_audit_creation_method     'WinGX routine CIF_UPDATE'
_journal_date_recd_electronic     2020-03-12
_journal_date_accepted     2020-03-16
_journal_name_full     'IUCrData'
_journal_year     2020
_journal_volume     5
_journal_issue      3
_journal_page_first     0
_journal_page_last     0
_journal_paper_category     HO
_journal_paper_doi     10.1107/S2414314620003855
_journal_coeditor_code     HB4343
_publ_contact_author_name
;
 'Noor Shahina Begum'
;
_publ_contact_author_address
;
 Department of studies in Chemistry
 Bangalore University
 Jnana Bharathi Campus
 Bangalore,560056
 India.
;
_publ_contact_author_email     'noorsb05@gmail.com'
_publ_contact_author_phone     '(91) 80 2296 1344'
_publ_section_title
;
4-Amino-6-(piperidin-1-yl)pyrimidine-5-carbonitrile
;
_publ_section_title_footnote     .
loop_
    _publ_author_name
    _publ_author_address
    'Radhika Bhat'
;
 Department of studies in Chemistry,
 Bangalore University,
 Jnana Bharathi Campus,
 Bangalore-560 056,
 Karnataka
 India
;
    'K. N. Shraddha'
;
 Department of studies in Chemistry,
 Bangalore University,
 Jnana Bharathi Campus,
 Bangalore-560 056,
 Karnataka
 India
;
    'Noor Shahina Begum'
;
 Department of studies in Chemistry,
 Bangalore University,
 Jnana Bharathi Campus,
 Bangalore-560 056,
 Karnataka
 India
;
_publ_section_synopsis
;
In the crystal, molecules of the title compound are linked into (100) sheets by
N---H...N hydrogen bonds.
;
data_I
_database_code_depnum_ccdc_archive 'CCDC 1988336'
_audit_creation_method     'SHELXL-2018/3'
_chemical_name_systematic
;
4-Amino-6-(piperidin-1-yl)pyrimidine-5-carbonitrile
;
_chemical_name_common     ?
_chemical_formula_moiety     'C10 H13 N5'
_chemical_formula_sum     'C10 H13 N5'
_chemical_formula_iupac     'C10 H13 N5'
_chemical_formula_weight     203.25
_chemical_melting_point     ?
_space_group_crystal_system     monoclinic
_space_group_name_H-M_alt     'P 21/c'
_space_group_name_Hall     '-P 2ybc'
loop_
    _space_group_symop_operation_xyz
    'x, y, z'
    '-x, y+1/2, -z+1/2'
    '-x, -y, -z'
    'x, -y-1/2, z-1/2'
_cell_length_a     10.7335(9)
_cell_length_b     12.4005(10)
_cell_length_c     7.9206(6)
_cell_angle_alpha     90
_cell_angle_beta     93.654(4)
_cell_angle_gamma     90
_cell_volume     1052.09(15)
_cell_formula_units_Z     4
_cell_measurement_reflns_used     1855
_cell_measurement_theta_min     1.901
_cell_measurement_theta_max     24.998
_cell_measurement_temperature     446(2)
_exptl_crystal_description     'block'
_exptl_crystal_colour     'colourless'
_exptl_crystal_size_max     0.180
_exptl_crystal_size_mid     0.160
_exptl_crystal_size_min     0.150
_exptl_crystal_density_diffrn     1.283
_exptl_crystal_density_meas     ?
_exptl_crystal_density_method     ?
_exptl_crystal_F_000     432
_exptl_absorpt_coefficient_mu     0.084
_exptl_absorpt_correction_type     multi-scan
_exptl_absorpt_process_details
;
(SADABS; Bruker, 1998)
;
_exptl_absorpt_correction_T_min     ?
_exptl_absorpt_correction_T_max     ?
_diffrn_ambient_temperature     446(2)
_diffrn_source     'fine-focus sealed tube'
_diffrn_radiation_type     MoK\a
_diffrn_radiation_wavelength     0.71073
_diffrn_measurement_device_type     'Bruker SMART APEX CCD'
_diffrn_measurement_method     '\w scans'
_diffrn_detector_area_resol_mean     ?
_diffrn_reflns_number     12900
_diffrn_reflns_av_R_equivalents     0.0343
_diffrn_reflns_av_unetI/netI     0.0174
_diffrn_reflns_theta_min     1.901
_diffrn_reflns_theta_max     24.998
_diffrn_reflns_theta_full     24.998
_diffrn_measured_fraction_theta_max     1.000
_diffrn_measured_fraction_theta_full     1.000
_diffrn_reflns_limit_h_min     -12
_diffrn_reflns_limit_h_max     12
_diffrn_reflns_limit_k_min     -14
_diffrn_reflns_limit_k_max     14
_diffrn_reflns_limit_l_min     -9
_diffrn_reflns_limit_l_max     8
_refine_special_details
;
H atoms were placed at calculated positions in the riding-model
approximation, with N---H = 0.86 \%A and C---H = 0.93 0.96 and 0.97 \%A for
aromatic, methyl and methine H atoms, respectively. The constraint
<i>U</i>~iso~(H) = 1.5<i>U</i>~eq~(C) for methyl H atoms and
1.2<i>U</i>~eq~(carrier) otherwise was applied.
;
_reflns_number_total     1855
_reflns_number_gt     1452
_reflns_threshold_expression     'I > 2\s(I)'
_refine_ls_structure_factor_coef     Fsqd
_refine_ls_matrix_type     full
_refine_ls_R_factor_all     0.0688
_refine_ls_R_factor_gt     0.0495
_refine_ls_wR_factor_gt     0.1522
_refine_ls_wR_factor_ref     0.1795
_refine_ls_goodness_of_fit_ref     1.156
_refine_ls_restrained_S_all     1.156
_refine_ls_number_reflns     1855
_refine_ls_number_parameters     136
_refine_ls_number_restraints     0
_refine_ls_hydrogen_treatment     constr
_refine_ls_weighting_scheme     calc
_refine_ls_weighting_details
              'w=1/[\s^2^(Fo^2^)+(0.1087P)^2^+0.0972P] where P=(Fo^2^+2Fc^2^)/3'
_atom_sites_solution_hydrogens     geom
_atom_sites_solution_primary     direct
_atom_sites_solution_secondary     difmap
_refine_ls_shift/su_max     0.000
_refine_ls_shift/su_mean     0.000
_refine_diff_density_max     0.210
_refine_diff_density_min     -0.282
_refine_ls_extinction_method     none
_refine_ls_extinction_coef     .
loop_
    _atom_type_symbol
    _atom_type_description
    _atom_type_scat_dispersion_real
    _atom_type_scat_dispersion_imag
    _atom_type_scat_source
    'C' 'C' 0.0033 0.0016
                         'International Tables Vol C Tables 4.2.6.8 and 6.1.1.4'
    'H' 'H' 0.0000 0.0000
                         'International Tables Vol C Tables 4.2.6.8 and 6.1.1.4'
    'N' 'N' 0.0061 0.0033
                         'International Tables Vol C Tables 4.2.6.8 and 6.1.1.4'
_computing_data_collection
;
SMART (Bruker, 1998)
;
_computing_cell_refinement
;
SAINT (Bruker, 1998)
;
_computing_data_reduction
;
SAINT (Bruker, 1998)
;
_computing_structure_solution
;
SHELXS97 (Sheldrick, 2008)
;
_computing_structure_refinement
;
SHELXL2018 (Sheldrick, 2015)
;
_computing_molecular_graphics
;
ORTEP-3 for Windows (Farrugia, 2012)
;
_computing_publication_material
;
SHELXL2018 (Sheldrick, 2015)
;
loop_
    _atom_site_type_symbol
    _atom_site_label
    _atom_site_fract_x
    _atom_site_fract_y
    _atom_site_fract_z
    _atom_site_U_iso_or_equiv
    _atom_site_adp_type
    _atom_site_calc_flag
    _atom_site_occupancy
    _atom_site_disorder_assembly
    _atom_site_disorder_group
    C C1 0.81607(15) 0.03767(13) 0.1080(2) 0.0523(5) Uani d 1 . .
    C C2 0.88239(16) 0.02327(14) 0.2655(2) 0.0549(5) Uani d 1 . .
    C C4 0.82310(16) -0.04487(14) -0.0150(3) 0.0578(5) Uani d 1 . .
    N N1 0.95761(14) -0.06277(12) 0.2958(2) 0.0637(5) Uani d 1 . .
    N N3 0.75761(15) -0.04668(14) -0.1662(2) 0.0722(5) Uani d 1 . .
    C C10 0.76188(17) 0.14099(15) 0.0789(2) 0.0574(5) Uani d 1 . .
    N N4 0.87641(16) 0.09400(13) 0.3914(2) 0.0702(5) Uani d 1 . .
    H H4A 0.919123 0.083441 0.485517 0.084 Uiso calc 1 . .
    H H4B 0.829833 0.150200 0.378499 0.084 Uiso calc 1 . .
    N N2 0.90227(15) -0.12859(13) 0.0178(3) 0.0691(5) Uani d 1 . .
    N N5 0.72548(18) 0.22727(14) 0.0646(3) 0.0782(6) Uani d 1 . .
    C C3 0.96377(18) -0.12964(16) 0.1669(3) 0.0691(6) Uani d 1 . .
    H H3 1.020183 -0.186103 0.184080 0.083 Uiso calc 1 . .
    C C8 0.5344(2) -0.0579(2) -0.2263(3) 0.0902(8) Uani d 1 . .
    H H8A 0.460985 -0.016619 -0.263451 0.108 Uiso calc 1 . .
    H H8B 0.520469 -0.087903 -0.115968 0.108 Uiso calc 1 . .
    C C5 0.7794(2) -0.1314(2) -0.2914(3) 0.0855(7) Uani d 1 . .
    H H5A 0.854903 -0.170765 -0.256953 0.103 Uiso calc 1 . .
    H H5B 0.790807 -0.098612 -0.400522 0.103 Uiso calc 1 . .
    C C6 0.6712(2) -0.2074(2) -0.3063(3) 0.0802(7) Uani d 1 . .
    H H6A 0.665402 -0.245504 -0.200085 0.096 Uiso calc 1 . .
    H H6B 0.684841 -0.260338 -0.393412 0.096 Uiso calc 1 . .
    C C9 0.6452(2) 0.01582(19) -0.2108(3) 0.0776(6) Uani d 1 . .
    H H9A 0.653908 0.052850 -0.317313 0.093 Uiso calc 1 . .
    H H9B 0.633297 0.069592 -0.124387 0.093 Uiso calc 1 . .
    C C7 0.5513(3) -0.1489(3) -0.3494(4) 0.1092(10) Uani d 1 . .
    H H7A 0.481912 -0.198846 -0.345855 0.131 Uiso calc 1 . .
    H H7B 0.551740 -0.120234 -0.463297 0.131 Uiso calc 1 . .
loop_
    _atom_site_aniso_label
    _atom_site_aniso_U_11
    _atom_site_aniso_U_22
    _atom_site_aniso_U_33
    _atom_site_aniso_U_12
    _atom_site_aniso_U_13
    _atom_site_aniso_U_23
    C1 0.0429(9) 0.0413(9) 0.0733(12) -0.0013(7) 0.0095(8) 0.0058(8)
    C2 0.0461(9) 0.0421(9) 0.0771(13) -0.0017(7) 0.0087(8) 0.0062(8)
    C4 0.0398(9) 0.0528(10) 0.0819(13) -0.0079(7) 0.0118(8) -0.0037(9)
    N1 0.0569(10) 0.0484(9) 0.0858(12) 0.0083(7) 0.0045(8) 0.0039(8)
    N3 0.0522(10) 0.0749(12) 0.0894(13) -0.0009(8) 0.0024(8) -0.0172(9)
    C10 0.0547(10) 0.0478(11) 0.0695(12) -0.0035(8) 0.0036(8) 0.0065(8)
    N4 0.0774(11) 0.0569(10) 0.0753(12) 0.0180(8) -0.0036(8) -0.0008(8)
    N2 0.0502(9) 0.0555(10) 0.1022(14) 0.0033(7) 0.0089(9) -0.0119(9)
    N5 0.0879(13) 0.0496(10) 0.0955(15) 0.0058(9) -0.0071(10) 0.0081(8)
    C3 0.0503(11) 0.0509(11) 0.1066(17) 0.0086(8) 0.0076(10) -0.0009(11)
    C8 0.0557(13) 0.118(2) 0.0950(17) 0.0059(12) -0.0105(11) -0.0233(15)
    C5 0.0727(14) 0.1028(19) 0.0825(16) 0.0020(13) 0.0154(11) -0.0248(14)
    C6 0.0959(17) 0.0833(15) 0.0607(13) -0.0066(13) 0.0000(11) -0.0158(10)
    C9 0.0793(15) 0.0737(14) 0.0787(15) 0.0076(11) -0.0039(11) 0.0027(11)
    C7 0.0790(17) 0.137(3) 0.109(2) -0.0090(16) -0.0162(14) -0.0462(19)
_geom_special_details
;
 All esds (except the esd in the dihedral angle between two l.s. planes)
 are estimated using the full covariance matrix.  The cell esds are taken
 into account individually in the estimation of esds in distances, angles
 and torsion angles; correlations between esds in cell parameters are only
 used when they are defined by crystal symmetry.  An approximate (isotropic)
 treatment of cell esds is used for estimating esds involving l.s. planes.
;
loop_
    _geom_bond_atom_site_label_1
    _geom_bond_atom_site_label_2
    _geom_bond_site_symmetry_2
    _geom_bond_distance
    _geom_bond_publ_flag
    C1 C2 . 1.408(3) ?
    C1 C4 . 1.418(3) ?
    C1 C10 . 1.420(3) ?
    C2 N4 . 1.332(2) ?
    C2 N1 . 1.350(2) ?
    C4 N3 . 1.350(3) ?
    C4 N2 . 1.356(3) ?
    N1 C3 . 1.321(3) ?
    N3 C9 . 1.459(3) ?
    N3 C5 . 1.474(3) ?
    C10 N5 . 1.142(2) ?
    N4 H4A . 0.8600 ?
    N4 H4B . 0.8600 ?
    N2 C3 . 1.316(3) ?
    C3 H3 . 0.9300 ?
    C8 C9 . 1.499(3) ?
    C8 C7 . 1.510(4) ?
    C8 H8A . 0.9700 ?
    C8 H8B . 0.9700 ?
    C5 C6 . 1.495(3) ?
    C5 H5A . 0.9700 ?
    C5 H5B . 0.9700 ?
    C6 C7 . 1.498(4) ?
    C6 H6A . 0.9700 ?
    C6 H6B . 0.9700 ?
    C9 H9A . 0.9700 ?
    C9 H9B . 0.9700 ?
    C7 H7A . 0.9700 ?
    C7 H7B . 0.9700 ?
loop_
    _geom_angle_atom_site_label_1
    _geom_angle_atom_site_label_2
    _geom_angle_atom_site_label_3
    _geom_angle_site_symmetry_1
    _geom_angle_site_symmetry_3
    _geom_angle
    _geom_angle_publ_flag
    C2 C1 C4 . . 118.10(16) ?
    C2 C1 C10 . . 115.91(16) ?
    C4 C1 C10 . . 125.39(18) ?
    N4 C2 N1 . . 116.35(18) ?
    N4 C2 C1 . . 122.27(16) ?
    N1 C2 C1 . . 121.37(17) ?
    N3 C4 N2 . . 116.21(18) ?
    N3 C4 C1 . . 125.02(18) ?
    N2 C4 C1 . . 118.76(19) ?
    C3 N1 C2 . . 114.68(18) ?
    C4 N3 C9 . . 125.62(18) ?
    C4 N3 C5 . . 120.85(19) ?
    C9 N3 C5 . . 112.34(18) ?
    N5 C10 C1 . . 174.5(2) ?
    C2 N4 H4A . . 120.0 ?
    C2 N4 H4B . . 120.0 ?
    H4A N4 H4B . . 120.0 ?
    C3 N2 C4 . . 116.86(17) ?
    N2 C3 N1 . . 129.86(18) ?
    N2 C3 H3 . . 115.1 ?
    N1 C3 H3 . . 115.1 ?
    C9 C8 C7 . . 112.4(2) ?
    C9 C8 H8A . . 109.1 ?
    C7 C8 H8A . . 109.1 ?
    C9 C8 H8B . . 109.1 ?
    C7 C8 H8B . . 109.1 ?
    H8A C8 H8B . . 107.8 ?
    N3 C5 C6 . . 110.29(18) ?
    N3 C5 H5A . . 109.6 ?
    C6 C5 H5A . . 109.6 ?
    N3 C5 H5B . . 109.6 ?
    C6 C5 H5B . . 109.6 ?
    H5A C5 H5B . . 108.1 ?
    C5 C6 C7 . . 111.4(2) ?
    C5 C6 H6A . . 109.4 ?
    C7 C6 H6A . . 109.4 ?
    C5 C6 H6B . . 109.4 ?
    C7 C6 H6B . . 109.4 ?
    H6A C6 H6B . . 108.0 ?
    N3 C9 C8 . . 109.6(2) ?
    N3 C9 H9A . . 109.8 ?
    C8 C9 H9A . . 109.8 ?
    N3 C9 H9B . . 109.8 ?
    C8 C9 H9B . . 109.8 ?
    H9A C9 H9B . . 108.2 ?
    C6 C7 C8 . . 110.6(2) ?
    C6 C7 H7A . . 109.5 ?
    C8 C7 H7A . . 109.5 ?
    C6 C7 H7B . . 109.5 ?
    C8 C7 H7B . . 109.5 ?
    H7A C7 H7B . . 108.1 ?
loop_
    _geom_torsion_atom_site_label_1
    _geom_torsion_atom_site_label_2
    _geom_torsion_atom_site_label_3
    _geom_torsion_atom_site_label_4
    _geom_torsion_site_symmetry_1
    _geom_torsion_site_symmetry_2
    _geom_torsion_site_symmetry_3
    _geom_torsion_site_symmetry_4
    _geom_torsion
    _geom_torsion_publ_flag
    C4 C1 C2 N4 . . . . -176.67(15) ?
    C10 C1 C2 N4 . . . . 11.7(2) ?
    C4 C1 C2 N1 . . . . 4.5(3) ?
    C10 C1 C2 N1 . . . . -167.09(16) ?
    C2 C1 C4 N3 . . . . 174.67(16) ?
    C10 C1 C4 N3 . . . . -14.6(3) ?
    C2 C1 C4 N2 . . . . -6.3(3) ?
    C10 C1 C4 N2 . . . . 164.43(16) ?
    N4 C2 N1 C3 . . . . -178.31(16) ?
    C1 C2 N1 C3 . . . . 0.6(3) ?
    N2 C4 N3 C9 . . . . 162.23(19) ?
    C1 C4 N3 C9 . . . . -18.7(3) ?
    N2 C4 N3 C5 . . . . -4.3(3) ?
    C1 C4 N3 C5 . . . . 174.72(17) ?
    N3 C4 N2 C3 . . . . -177.91(17) ?
    C1 C4 N2 C3 . . . . 3.0(3) ?
    C4 N2 C3 N1 . . . . 2.8(3) ?
    C2 N1 C3 N2 . . . . -4.6(3) ?
    C4 N3 C5 C6 . . . . 108.9(2) ?
    C9 N3 C5 C6 . . . . -59.3(3) ?
    N3 C5 C6 C7 . . . . 55.9(3) ?
    C4 N3 C9 C8 . . . . -109.3(2) ?
    C5 N3 C9 C8 . . . . 58.3(3) ?
    C7 C8 C9 N3 . . . . -55.0(3) ?
    C5 C6 C7 C8 . . . . -52.9(3) ?
    C9 C8 C7 C6 . . . . 52.8(3) ?
loop_
    _geom_hbond_atom_site_label_D
    _geom_hbond_atom_site_label_H
    _geom_hbond_atom_site_label_A
    _geom_hbond_site_symmetry_A
    _geom_hbond_distance_DH
    _geom_hbond_distance_HA
    _geom_hbond_distance_DA
    _geom_hbond_angle_DHA
    N4 H4A N1 3_756 0.86 2.12 2.983(2) 173
    N4 H4B N5 4_566 0.86 2.44 3.115(3) 135
    C9 H9B N5 555 0.97 2.61 3.4840(10)
                                     148
_shelx_space_group_comment
;
The symmetry employed for this shelxl refinement is uniquely defined
by the following loop, which should always be used as a source of
symmetry information in preference to the above space-group names.
They are only intended as comments.
;
_shelx_estimated_absorpt_T_min     0.985
_shelx_estimated_absorpt_T_max     0.988
_shelx_hkl_file
;
   0   0   1   -0.27    0.01
   0   0   1   -0.31    0.01
   0   0   1   -0.30    0.01
   0   0   1   -0.31    0.01
   0   0  -1   -0.28    0.01
   0   0  -1   -0.31    0.01
   0   0  -1   -0.29    0.01
   0   0  -1   -0.28    0.02
   0   0  -2  214.41    6.64
   0   0  -2  195.60    6.05
   0   0   2  209.99    6.64
   0   0  -2  218.54    6.51
   0   0  -2  202.20    7.41
   0   0   2  194.10    6.51
   0   0   2  197.09    6.05
   0   0   3    0.03    0.03
   0   0  -3    0.07    0.05
   0   0  -3   -0.08    0.06
   0   0  -3    0.02    0.06
   0   0  -3    0.03    0.04
   0   0  -4    3.45    0.21
   0   0  -4    3.84    0.18
   0   0  -4    3.63    0.23
   0   0  -4    3.67    0.21
   0   0  -5    0.01    0.07
   0   0  -5   -0.06    0.07
   0   0  -5   -0.03    0.08
   0   0  -5   -0.07    0.06
   0   0  -6   -0.07    0.10
   0   0  -6   -0.19    0.10
   0   0  -7    0.13    0.13
   0   0  -7   -0.29    0.11
   0   0  -8    0.12    0.14
   0   0  -9    0.10    0.15
   0   0 -10    0.74    0.21
   0   1   0   -0.62    0.00
   0   1   0   -0.62    0.00
   0   1   0   -0.63    0.01
   0  -1   0   -0.61    0.01
   0  -1   0   -0.62    0.00
   0  -1   0   -0.62    0.00
   0  -1  -1  126.51    4.14
   0  -1  -1  114.65    4.06
   0  -1  -1  138.82    4.06
   0  -1  -1  131.88    4.09
   0  -1  -1  110.00    4.12
   0  -1   1  134.11    4.56
   0   1   2   33.36    1.03
   0   1  -2   33.53    1.27
   0   1   2   34.32    1.09
   0   1   2   35.35    1.09
   0   1   2   34.40    1.11
   0   1  -2   33.17    1.12
   0   1   2   33.38    1.11
   0   1  -2   33.39    1.13
   0   1   2   33.56    1.11
   0  -1  -2   34.85    1.03
   0  -1  -2   32.32    1.11
   0  -1   2   34.06    1.03
   0  -1  -2   34.33    1.14
   0  -1   2   33.74    1.11
   0  -1  -2   35.49    1.27
   0  -1   2   33.63    1.13
   0   1  -3   20.70    0.71
   0   1  -3   20.06    0.71
   0   1  -3   20.92    0.81
   0   1   3   20.55    0.65
   0  -1   3   21.03    0.65
   0  -1  -3   20.55    0.65
   0  -1  -3   20.37    0.72
   0  -1  -3   20.37    0.81
   0  -1  -3   19.69    0.70
   0   1  -4   48.32    1.61
   0   1   4   48.77    1.49
   0   1  -4   48.15    1.84
   0   1  -4   47.07    1.63
   0  -1  -4   48.65    1.64
   0  -1  -4   49.58    1.84
   0  -1   4   48.53    1.49
   0  -1  -4   48.49    1.61
   0  -1  -4   49.03    1.50
   0   1  -5    0.67    0.11
   0   1  -5    0.76    0.11
   0   1   5    0.87    0.05
   0  -1  -5    0.80    0.12
   0  -1  -5    0.66    0.09
   0  -1  -5    0.85    0.13
   0  -1  -5    0.81    0.13
   0   1  -6    0.08    0.11
   0   1   6   -0.01    0.03
   0   1   6   -0.03    0.04
   0   1  -6   -0.04    0.10
   0  -1  -6   -0.05    0.06
   0  -1  -6    0.12    0.10
   0  -1  -6    0.05    0.10
   0  -1  -6    0.01    0.11
   0   1  -7    0.75    0.16
   0   1  -7    0.61    0.17
   0   1   7    0.58    0.08
   0  -1  -7    0.71    0.12
   0  -1  -7    0.49    0.15
   0   1  -8   -0.04    0.13
   0   1  -8   -0.22    0.11
   0  -1  -8    0.03    0.14
   0   1  -9    0.16    0.15
   0  -1  -9    0.12    0.15
   0   1 -10    0.33    0.19
   0  -1 -10    0.25    0.18
   0   2   0  406.49   13.49
   0  -2   0  419.10   13.53
   0   2   1  336.01   10.64
   0   2   1  350.12   10.86
   0   2   1  302.96   10.83
   0   2  -1  331.49   10.68
   0   2  -1  327.32   10.86
   0   2   1  324.93   10.64
   0   2  -1  341.37   10.87
   0  -2   1  318.80   10.67
   0  -2   1  326.57   10.87
   0  -2  -1  335.20   10.66
   0  -2  -1  357.14   10.67
   0  -2  -1  320.10   10.85
   0  -2   1  327.25   10.85
   0  -2  -1  349.82   10.84
   0   2   2  121.59    3.94
   0   2   2  122.13    3.87
   0   2   2  118.02    3.87
   0   2   2  123.72    3.94
   0   2   2  117.06    3.84
   0   2  -2  123.97    3.85
   0  -2   2  119.07    3.92
   0  -2  -2  120.23    3.87
   0  -2  -2  122.61    3.93
   0  -2  -2  121.89    3.93
   0  -2  -2  119.71    3.93
   0  -2  -2  115.04    3.86
   0  -2   2  121.48    3.93
   0  -2   2  118.85    3.93
   0  -2  -2  121.09    4.38
   0  -2  -2  118.51    3.58
   0   2   3   52.76    1.73
   0   2  -3   50.71    1.74
   0   2   3   55.17    1.70
   0   2   3   53.04    1.70
   0   2   3   49.77    1.73
   0   2  -3   52.70    1.73
   0   2   3   52.35    1.59
   0  -2  -3   52.32    1.76
   0  -2   3   52.37    1.72
   0  -2   3   53.80    1.60
   0  -2  -3   53.22    1.60
   0  -2  -3   50.66    1.96
   0  -2   3   54.34    1.72
   0   2   4    9.97    0.35
   0   2   4   10.12    0.35
   0   2  -4    9.68    0.41
   0   2   4   10.18    0.35
   0   2   4    9.97    0.35
   0   2  -4    9.96    0.39
   0  -2  -4    9.85    0.41
   0  -2  -4    9.62    0.45
   0  -2   4   10.04    0.36
   0  -2  -4    9.52    0.36
   0   2  -5    0.11    0.09
   0   2   5    0.19    0.04
   0   2  -5    0.10    0.08
   0   2   5    0.22    0.05
   0  -2  -5    0.26    0.07
   0  -2  -5    0.18    0.09
   0  -2  -5    0.01    0.10
   0   2   6    0.06    0.06
   0   2  -6    0.04    0.12
   0   2  -6    0.06    0.10
   0  -2  -6    0.01    0.10
   0  -2   6    0.04    0.04
   0  -2  -6    0.05    0.08
   0  -2  -6   -0.12    0.12
   0   2   7    1.45    0.11
   0   2  -7    1.63    0.17
   0   2  -7    1.52    0.21
   0  -2  -7    1.60    0.21
   0  -2  -7    1.36    0.21
   0  -2  -7    1.64    0.16
   0   2  -8    1.15    0.19
   0   2  -8    1.42    0.19
   0  -2  -8    1.52    0.21
   0  -2  -8    1.36    0.17
   0   2  -9   -0.04    0.15
   0   2  -9    0.01    0.15
   0  -2  -9    0.25    0.17
   0  -2 -10    0.24    0.19
   0   3   0   -0.03    0.04
   0   3   0   -0.03    0.05
   0   3   0    0.00    0.02
   0  -3   0    0.02    0.04
   0  -3   0   -0.02    0.05
   0  -3   0   -0.07    0.04
   0  -3   0   -0.07    0.04
   0   3   1    2.95    0.13
   0   3  -1    2.82    0.13
   0   3  -1    2.79    0.12
   0   3   1    2.79    0.13
   0   3   1    3.01    0.13
   0   3  -1    2.73    0.12
   0  -3  -1    2.88    0.13
   0  -3   1    3.04    0.14
   0  -3   1    3.10    0.13
   0  -3  -1    2.85    0.13
   0  -3  -1    2.70    0.13
   0  -3   1    2.80    0.13
   0  -3  -1    2.91    0.13
   0   3  -2    1.15    0.06
   0   3   2    1.17    0.09
   0   3   2    1.14    0.08
   0   3   2    1.29    0.08
   0   3   2    1.14    0.08
   0   3  -2    1.06    0.06
   0  -3  -2    1.29    0.07
   0  -3  -2    1.11    0.10
   0  -3  -2    1.08    0.07
   0  -3  -2    1.01    0.09
   0  -3   2    1.07    0.07
   0  -3   2    1.11    0.07
   0  -3   2    1.24    0.08
   0  -3  -2    1.09    0.07
   0  -3  -2    1.00    0.07
   0   3   3   73.36    2.31
   0   3   3   68.31    2.32
   0   3   3   70.74    2.36
   0   3  -3   70.47    2.32
   0   3   3   72.32    2.35
   0  -3  -3   72.14    2.16
   0  -3  -3   71.10    2.33
   0  -3  -3   72.70    2.29
   0  -3   3   73.16    2.35
   0  -3  -3   71.51    2.64
   0  -3   3   67.70    2.34
   0  -3  -3   71.99    2.34
   0  -3   3   69.16    2.30
   0  -3  -3   70.89    2.37
   0  -3  -3   73.83    2.29
   0   3  -4   24.53    0.86
   0   3   4   23.39    0.82
   0   3   4   23.57    0.82
   0   3   4   23.92    0.81
   0  -3   4   24.34    0.81
   0  -3  -4   24.21    0.87
   0  -3  -4   24.11    0.78
   0  -3  -4   24.00    0.96
   0  -3   4   24.26    0.81
   0  -3   4   24.51    0.78
   0   3   5    3.61    0.18
   0   3  -5    3.33    0.23
   0  -3  -5    3.55    0.26
   0  -3  -5    3.72    0.19
   0  -3  -5    3.66    0.24
   0  -3   5    3.57    0.15
   0  -3   5    3.67    0.15
   0   3   6    1.32    0.12
   0   3  -6    1.06    0.17
   0   3  -6    1.25    0.14
   0  -3   6    1.10    0.09
   0  -3  -6    1.09    0.13
   0  -3  -6    1.17    0.16
   0  -3  -6    0.83    0.17
   0   3   7    0.10    0.08
   0   3  -7   -0.33    0.13
   0  -3  -7    0.23    0.09
   0  -3  -7    0.02    0.14
   0  -3   7    0.15    0.05
   0  -3  -7   -0.28    0.12
   0   3  -8   -0.04    0.14
   0  -3  -8   -0.15    0.08
   0  -3  -8   -0.19    0.13
   0   3  -9   -0.08    0.16
   0  -3  -9    0.39    0.13
   0  -3  -9    0.01    0.16
   0   3 -10    0.04    0.19
   0  -3 -10    0.13    0.18
   0   4   0   14.15    0.51
   0  -4   0   14.44    0.50
   0  -4   0   14.11    0.50
   0   4  -1    0.23    0.05
   0   4   1    0.24    0.05
   0   4  -1    0.30    0.05
   0   4   1    0.24    0.05
   0  -4   1    0.23    0.05
   0  -4  -1    0.18    0.05
   0  -4  -1    0.22    0.05
   0  -4  -1    0.22    0.05
   0  -4   1    0.22    0.05
   0   4  -2   49.93    1.65
   0   4   2   51.30    1.67
   0   4  -2   49.95    1.68
   0   4  -2   51.62    1.68
   0   4   2   53.06    1.70
   0  -4  -2   49.94    1.88
   0  -4   2   52.17    1.66
   0  -4  -2   49.59    1.66
   0  -4   2   51.72    1.69
   0  -4  -2   49.84    1.69
   0  -4  -2   50.28    1.66
   0  -4  -2   50.06    1.69
   0   4   3   14.33    0.50
   0   4   3   13.31    0.51
   0   4  -3   13.64    0.53
   0   4   3   14.53    0.52
   0  -4  -3   13.53    0.53
   0  -4  -3   14.51    0.49
   0  -4   3   14.63    0.51
   0  -4  -3   14.31    0.48
   0  -4   3   14.36    0.50
   0  -4  -3   14.30    0.59
   0  -4  -3   14.51    0.49
   0  -4  -3   14.82    0.48
   0  -4   3   14.24    0.49
   0   4   4   14.36    0.52
   0   4  -4   14.46    0.55
   0   4   4   14.66    0.51
   0  -4  -4   13.82    0.55
   0  -4   4   14.12    0.50
   0  -4   4   14.65    0.51
   0  -4  -4   13.23    0.60
   0  -4  -4   13.75    0.49
   0  -4   4   14.00    0.49
   0   4  -5    0.47    0.12
   0   4   5    0.26    0.08
   0  -4  -5    0.23    0.07
   0  -4   5    0.38    0.07
   0  -4  -5    0.34    0.12
   0  -4   5    0.42    0.06
   0  -4  -5    0.28    0.10
   0   4  -6    1.64    0.19
   0   4   6    1.39    0.12
   0  -4  -6    1.47    0.19
   0  -4  -6    1.34    0.18
   0  -4  -6    1.53    0.15
   0  -4   6    1.28    0.10
   0   4  -7    1.94    0.23
   0   4   7    2.11    0.16
   0  -4  -7    1.62    0.22
   0  -4  -7    1.83    0.17
   0  -4   7    1.99    0.12
   0  -4  -7    2.16    0.24
   0   4  -8    0.09    0.15
   0  -4  -8    0.01    0.15
   0  -4  -8    0.12    0.10
   0   4  -9    0.59    0.20
   0  -4  -9    0.43    0.20
   0   4 -10   -0.17    0.19
   0  -4 -10    0.13    0.18
   0   5   0   -0.04    0.03
   0   5   0    0.02    0.05
   0  -5   0    0.04    0.05
   0  -5   0   -0.06    0.04
   0  -5   0   -0.02    0.05
   0   5  -1   18.24    0.64
   0   5   1   18.46    0.63
   0   5   1   17.82    0.65
   0   5  -1   18.17    0.62
   0  -5   1   17.74    0.63
   0  -5   1   18.80    0.63
   0  -5  -1   17.66    0.63
   0  -5   1   17.97    0.64
   0  -5  -1   18.17    0.63
   0  -5  -1   17.48    0.63
   0   5  -2  159.86    5.15
   0   5   2  158.13    5.17
   0   5  -2  165.39    5.26
   0   5   2  161.03    5.27
   0  -5  -2  155.45    5.26
   0  -5  -2  162.35    5.16
   0  -5  -2  160.85    5.17
   0  -5   2  158.03    5.26
   0  -5   2  159.82    5.17
   0   5   3    1.73    0.14
   0   5  -3    1.79    0.10
   0   5  -3    1.83    0.10
   0   5   3    1.96    0.13
   0  -5  -3    1.91    0.11
   0  -5   3    2.08    0.12
   0  -5  -3    1.64    0.11
   0  -5  -3    1.82    0.12
   0  -5   3    2.07    0.12
   0  -5  -3    1.76    0.16
   0  -5  -3    1.61    0.11
   0  -5  -3    1.87    0.16
   0   5  -4   15.28    0.58
   0   5   4   14.61    0.56
   0  -5  -4   14.75    0.64
   0  -5  -4   14.68    0.51
   0  -5   4   15.53    0.54
   0  -5  -4   14.71    0.50
   0  -5   4   15.31    0.53
   0  -5  -4   15.22    0.53
   0  -5  -4   14.94    0.59
   0   5   5    5.26    0.25
   0   5  -5    5.60    0.31
   0  -5  -5    5.26    0.32
   0  -5   5    5.07    0.23
   0  -5  -5    5.00    0.24
   0  -5  -5    5.11    0.29
   0   5   6    1.10    0.12
   0   5  -6    1.05    0.18
   0  -5  -6    0.85    0.13
   0  -5  -6    0.73    0.17
   0  -5  -6    1.17    0.16
   0  -5   6    0.97    0.10
   0   5   7    0.21    0.09
   0   5  -7    0.22    0.15
   0  -5  -7    0.14    0.10
   0  -5  -7    0.10    0.13
   0  -5  -7    0.03    0.14
   0  -5   7    0.12    0.07
   0   5  -8    0.54    0.18
   0   5   8    0.31    0.10
   0  -5  -8    0.55    0.13
   0  -5  -8    0.67    0.17
   0   5  -9    0.10    0.17
   0  -5  -9    0.06    0.16
   0   5 -10   -0.18    0.18
   0  -5 -10   -0.11    0.17
   0   6   0    4.01    0.20
   0   6   0    2.85    0.17
   0  -6   0    3.17    0.18
   0  -6   0    3.96    0.18
   0  -6   0    3.62    0.18
   0   6   1   27.97    0.94
   0   6   1   26.60    0.96
   0   6  -1   28.91    0.96
   0   6  -1   26.78    0.93
   0  -6   1   27.43    0.95
   0  -6  -1   27.30    0.95
   0  -6   1   27.37    0.94
   0  -6  -1   27.20    0.94
   0  -6   1   27.73    0.95
   0  -6  -1   27.62    0.95
   0   6   2   10.67    0.43
   0   6  -2   11.34    0.40
   0   6   2   10.68    0.41
   0   6  -2   11.32    0.41
   0  -6  -2   10.69    0.40
   0  -6   2   10.58    0.41
   0  -6   2   10.80    0.41
   0  -6  -2   10.59    0.41
   0  -6   2   10.68    0.41
   0  -6  -2   10.32    0.41
   0   6   3    0.29    0.08
   0   6   3    0.38    0.08
   0   6  -3    0.35    0.06
   0  -6   3    0.30    0.07
   0  -6  -3    0.32    0.09
   0  -6  -3    0.35    0.07
   0  -6  -3    0.29    0.06
   0  -6  -3    0.34    0.09
   0  -6   3    0.35    0.08
   0  -6  -3    0.36    0.07
   0  -6   3    0.40    0.07
   0   6  -4    2.96    0.22
   0   6   4    3.40    0.20
   0  -6   4    2.89    0.17
   0  -6  -4    2.92    0.17
   0  -6  -4    3.02    0.22
   0  -6  -4    3.30    0.15
   0  -6  -4    3.23    0.15
   0  -6  -4    3.27    0.23
   0  -6   4    3.45    0.17
   0  -6  -4    3.06    0.15
   0   6  -5    0.25    0.12
   0   6   5    0.22    0.09
   0  -6  -5    0.24    0.12
   0  -6  -5    0.12    0.11
   0  -6  -5    0.08    0.07
   0  -6   5    0.27    0.08
   0   6   6    0.02    0.09
   0   6  -6    0.03    0.13
   0  -6  -6   -0.19    0.11
   0  -6   6   -0.04    0.07
   0  -6  -6    0.15    0.13
   0  -6  -6    0.03    0.07
   0   6   7    0.64    0.13
   0   6  -7    0.70    0.17
   0  -6  -7    0.27    0.15
   0  -6   7    0.64    0.10
   0  -6  -7    0.54    0.12
   0  -6  -7    0.67    0.17
   0   6   8   -0.16    0.09
   0   6  -8    0.10    0.16
   0  -6  -8   -0.04    0.09
   0  -6  -8    0.19    0.15
   0  -6  -8    0.10    0.16
   0   6  -9    0.41    0.20
   0  -6  -9   -0.09    0.17
   0   7   0   -0.02    0.07
   0   7   0   -0.06    0.05
   0  -7   0    0.02    0.06
   0  -7   0   -0.12    0.05
   0  -7   0   -0.02    0.06
   0   7   1    5.32    0.25
   0   7   1    5.19    0.26
   0   7  -1    5.40    0.26
   0   7  -1    5.28    0.24
   0  -7  -1    5.27    0.25
   0  -7  -1    5.58    0.24
   0  -7  -1    5.35    0.25
   0  -7   1    5.21    0.25
   0  -7   1    5.36    0.26
   0  -7   1    5.41    0.25
   0   7   2   30.15    1.10
   0   7   2   31.14    1.07
   0   7  -2   32.34    1.08
   0   7  -2   30.60    1.05
   0  -7   2   32.65    1.07
   0  -7  -2   29.42    1.06
   0  -7  -2   30.44    1.07
   0  -7  -2   29.94    1.08
   0  -7   2   33.21    1.08
   0  -7   2   30.99    1.08
   0   7  -3    1.05    0.09
   0   7   3    1.23    0.12
   0   7  -3    1.11    0.10
   0   7   3    1.03    0.13
   0  -7  -3    1.10    0.12
   0  -7   3    1.30    0.13
   0  -7  -3    1.25    0.11
   0  -7  -3    1.11    0.13
   0  -7   3    1.08    0.11
   0  -7  -3    1.15    0.11
   0  -7   3    1.00    0.11
   0  -7  -3    1.23    0.11
   0   7   4   -0.02    0.08
   0   7  -4   -0.05    0.04
   0   7  -4    0.14    0.10
   0  -7  -4    0.00    0.05
   0  -7  -4   -0.05    0.05
   0  -7  -4    0.15    0.10
   0  -7   4   -0.05    0.07
   0  -7  -4    0.04    0.09
   0  -7  -4   -0.01    0.06
   0  -7   4   -0.08    0.06
   0  -7  -4    0.00    0.05
   0   7   5    0.69    0.13
   0   7  -5    0.84    0.16
   0  -7   5    0.78    0.11
   0  -7  -5    0.33    0.12
   0  -7  -5    0.81    0.07
   0  -7  -5    0.73    0.06
   0  -7  -5    0.66    0.14
   0  -7  -5    0.75    0.11
   0   7   6    0.84    0.14
   0   7  -6    0.93    0.18
   0  -7  -6    1.10    0.17
   0  -7  -6    1.15    0.14
   0  -7   6    1.06    0.12
   0  -7  -6    0.95    0.17
   0   7   7    0.59    0.13
   0   7  -7    0.67    0.19
   0  -7  -7    0.81    0.18
   0  -7  -7    0.61    0.17
   0  -7  -7    0.71    0.13
   0  -7   7    0.76    0.11
   0   7   8    0.11    0.11
   0   7  -8   -0.02    0.16
   0  -7  -8    0.01    0.11
   0  -7  -8   -0.13    0.14
   0  -7  -8   -0.01    0.17
   0   7  -9    0.14    0.20
   0  -7  -9   -0.24    0.18
   0   8   0    3.49    0.22
   0   8   0    3.42    0.19
   0  -8   0    3.03    0.19
   0  -8   0    3.70    0.20
   0  -8   0    3.68    0.20
   0   8   1    2.55    0.17
   0   8  -1    2.57    0.18
   0   8  -1    2.58    0.16
   0   8   1    2.53    0.18
   0  -8   1    2.59    0.18
   0  -8  -1    2.53    0.17
   0  -8   1    2.71    0.17
   0  -8  -1    2.50    0.17
   0  -8   1    2.82    0.18
   0  -8  -1    2.73    0.18
   0   8   2    5.56    0.29
   0   8   2    6.04    0.28
   0   8  -2    5.47    0.27
   0   8  -2    5.61    0.25
   0  -8   2    5.15    0.27
   0  -8  -2    5.32    0.25
   0  -8  -2    5.68    0.26
   0  -8  -2    5.34    0.27
   0  -8   2    5.58    0.28
   0  -8   2    5.57    0.27
   0   8  -3    1.82    0.14
   0   8  -3    1.69    0.12
   0   8   3    1.94    0.17
   0   8   3    1.48    0.16
   0  -8   3    1.83    0.16
   0  -8  -3    1.78    0.15
   0  -8  -3    1.89    0.14
   0  -8   3    1.77    0.16
   0  -8  -3    1.76    0.17
   0  -8  -3    2.17    0.18
   0  -8   3    1.91    0.16
   0  -8  -3    1.72    0.14
   0   8  -4    0.08    0.12
   0   8   4    0.07    0.10
   0   8  -4    0.06    0.06
   0  -8  -4    0.00    0.07
   0  -8  -4    0.19    0.11
   0  -8   4    0.02    0.08
   0  -8  -4    0.09    0.06
   0  -8   4    0.07    0.09
   0  -8  -4    0.05    0.06
   0  -8  -4    0.09    0.07
   0  -8  -4    0.01    0.10
   0   8  -5    0.09    0.12
   0   8   5   -0.04    0.11
   0  -8   5   -0.37    0.09
   0  -8  -5    0.00    0.07
   0  -8  -5    0.02    0.05
   0  -8  -5   -0.01    0.11
   0  -8  -5    0.02    0.12
   0  -8  -5   -0.06    0.05
   0   8  -6    0.95    0.18
   0   8   6    0.92    0.16
   0  -8  -6    0.80    0.17
   0  -8  -6    1.08    0.19
   0  -8  -6    0.72    0.12
   0  -8   6    1.03    0.14
   0   8  -7    0.75    0.20
   0   8   7    0.37    0.13
   0  -8   7    0.77    0.12
   0  -8  -7    0.10    0.14
   0  -8  -7    0.36    0.11
   0  -8  -7    0.35    0.17
   0   8   8    0.06    0.13
   0   8  -8   -0.06    0.16
   0  -8  -8   -0.08    0.17
   0   8  -9   -0.21    0.19
   0  -8  -9    0.46    0.22
   0   9   0    0.04    0.08
   0   9   0    0.01    0.07
   0  -9   0   -0.10    0.08
   0  -9   0   -0.16    0.08
   0  -9   0   -0.02    0.07
   0   9   1   -0.16    0.09
   0   9  -1   -0.05    0.08
   0   9  -1    0.01    0.07
   0   9   1   -0.01    0.07
   0  -9   1   -0.07    0.09
   0  -9  -1   -0.02    0.07
   0  -9  -1    0.10    0.09
   0  -9  -1    0.10    0.08
   0  -9   1    0.01    0.07
   0  -9   1    0.03    0.08
   0   9   2    3.47    0.21
   0   9  -2    3.16    0.19
   0   9  -2    3.23    0.22
   0   9   2    3.40    0.22
   0  -9   2    3.19    0.20
   0  -9  -2    3.37    0.20
   0  -9  -2    3.04    0.19
   0  -9  -2    3.17    0.20
   0  -9   2    3.09    0.21
   0  -9   2    3.39    0.21
   0  -9  -2    3.40    0.21
   0   9  -3    0.38    0.08
   0   9   3    0.24    0.11
   0   9  -3    0.43    0.10
   0   9   3    0.26    0.11
   0  -9  -3    0.44    0.11
   0  -9   3    0.38    0.10
   0  -9  -3    0.51    0.09
   0  -9  -3    0.36    0.10
   0  -9  -3    0.54    0.11
   0  -9  -3    0.36    0.10
   0  -9   3    0.40    0.11
   0   9  -4    7.91    0.33
   0   9  -4    8.79    0.41
   0   9   4    8.83    0.40
   0  -9  -4    7.96    0.34
   0  -9  -4    8.49    0.35
   0  -9   4    8.24    0.37
   0  -9  -4    7.69    0.39
   0  -9  -4    8.45    0.42
   0  -9  -4    7.59    0.35
   0   9  -5    0.68    0.17
   0   9   5    0.44    0.14
   0  -9  -5    0.74    0.16
   0  -9  -5    0.67    0.09
   0  -9   5    0.57    0.13
   0  -9  -5    0.41    0.08
   0  -9  -5    0.64    0.14
   0  -9  -5    0.62    0.11
   0   9   6    1.45    0.19
   0   9  -6    1.41    0.21
   0  -9  -6    1.33    0.17
   0  -9  -6    1.46    0.21
   0  -9  -6    1.36    0.20
   0  -9   6    1.49    0.17
   0   9   7    0.23    0.14
   0   9  -7    0.38    0.18
   0  -9  -7    0.16    0.15
   0  -9   7    0.29    0.12
   0  -9  -7    0.26    0.18
   0  -9  -7    0.28    0.11
   0   9  -8    0.04    0.18
   0   9   8   -0.16    0.13
   0  -9  -8    0.01    0.16
   0  10   0   19.51    0.73
   0  10   0   19.71    0.76
   0 -10   0   19.35    0.73
   0 -10   0   19.79    0.74
   0  10  -1    5.71    0.28
   0  10   1    5.91    0.31
   0  10  -1    5.84    0.31
   0 -10   1    5.85    0.32
   0 -10  -1    5.89    0.29
   0 -10   1    5.56    0.29
   0 -10  -1    5.82    0.31
   0 -10  -1    5.46    0.30
   0 -10   1    5.51    0.30
   0  10  -2    0.26    0.09
   0  10  -2    0.21    0.10
   0  10   2    0.02    0.12
   0 -10  -2    0.27    0.09
   0 -10  -2   -0.05    0.09
   0 -10  -2    0.20    0.10
   0 -10  -2    0.22    0.11
   0 -10   2    0.28    0.11
   0  10  -3   -0.15    0.08
   0  10   3   -0.16    0.12
   0  10  -3   -0.10    0.07
   0 -10  -3   -0.13    0.09
   0 -10  -3   -0.04    0.08
   0 -10  -3    0.06    0.10
   0 -10  -3   -0.11    0.08
   0 -10  -3    0.02    0.11
   0 -10   3   -0.04    0.10
   0  10   4    0.00    0.11
   0 -10  -4   -0.02    0.07
   0 -10  -4   -0.17    0.11
   0 -10  -4    0.07    0.09
   0 -10  -4   -0.05    0.10
   0 -10  -4   -0.06    0.09
   0 -10   4    0.15    0.11
   0  10  -5    2.66    0.26
   0  10   5    2.23    0.23
   0 -10  -5    2.51    0.24
   0 -10  -5    2.44    0.16
   0 -10  -5    2.44    0.20
   0 -10   5    2.61    0.23
   0 -10  -5    2.55    0.23
   0 -10  -5    2.42    0.17
   0  10  -6    0.10    0.16
   0  10   6   -0.01    0.13
   0 -10  -6   -0.09    0.09
   0 -10  -6    0.37    0.17
   0 -10  -6    0.04    0.04
   0 -10  -6   -0.27    0.13
   0 -10   6    0.13    0.12
   0  10  -7    0.12    0.19
   0  10   7   -0.02    0.14
   0 -10  -7    0.20    0.18
   0 -10  -7    0.20    0.16
   0 -10   7    0.09    0.13
   0  10   8   -0.08    0.15
   0  10  -8   -0.04    0.19
   0 -10  -8   -0.12    0.18
   0  11   0    0.11    0.11
   0 -11   0    0.19    0.11
   0 -11   0    0.03    0.09
   0  11   1   28.38    1.07
   0  11  -1   28.50    1.06
   0  11  -1   28.34    1.02
   0 -11  -1   29.32    1.05
   0 -11  -1   28.10    1.03
   0 -11   1   29.12    1.06
   0  11  -2    3.23    0.25
   0  11  -2    2.89    0.20
   0  11   2    3.35    0.24
   0 -11  -2    2.94    0.21
   0 -11  -2    3.18    0.23
   0 -11   2    3.03    0.23
   0  11  -3    0.38    0.10
   0  11  -3    0.43    0.12
   0  11   3    0.25    0.13
   0 -11  -3    0.18    0.11
   0 -11   3    0.42    0.13
   0 -11  -3    0.32    0.10
   0 -11  -3    0.21    0.12
   0 -11  -3    0.34    0.12
   0  11   4    3.05    0.27
   0 -11  -4    3.35    0.27
   0 -11  -4    3.57    0.22
   0 -11  -4    3.30    0.20
   0 -11  -4    3.19    0.22
   0 -11   4    3.20    0.25
   0  11  -5    1.04    0.21
   0  11   5    1.10    0.19
   0 -11  -5    0.92    0.14
   0 -11   5    1.04    0.16
   0 -11  -5    1.22    0.12
   0 -11  -5    0.95    0.12
   0 -11  -5    0.86    0.18
   0  11   6    0.86    0.19
   0  11  -6    0.99    0.21
   0 -11   6    0.99    0.17
   0 -11  -6    1.35    0.21
   0 -11  -6    0.96    0.09
   0 -11  -6    0.83    0.15
   0 -11  -6    0.99    0.09
   0  11   7    0.18    0.16
   0  11  -7   -0.05    0.18
   0 -11   7    0.02    0.14
   0 -11  -7    0.26    0.18
   0  12   0   15.90    0.66
   0 -12   0   15.93    0.65
   0  12  -1    0.59    0.15
   0  12   1    0.40    0.15
   0 -12   1    0.55    0.15
   0 -12  -1    0.49    0.14
   0  12   2    0.39    0.16
   0  12  -2    0.42    0.14
   0 -12   2    0.52    0.15
   0 -12  -2    0.59    0.12
   0 -12  -2    0.54    0.14
   0  12  -3    1.46    0.15
   0  12  -3    1.50    0.17
   0  12   3    1.77    0.21
   0 -12  -3    1.34    0.17
   0 -12  -3    1.52    0.16
   0 -12  -3    1.26    0.17
   0 -12   3    1.56    0.19
   0  12   4   -0.09    0.13
   0  12  -4    0.08    0.15
   0 -12  -4    0.22    0.10
   0 -12  -4   -0.02    0.10
   0 -12  -4    0.28    0.14
   0 -12   4    0.07    0.13
   0  12  -5    0.14    0.17
   0  12   5    0.30    0.16
   0 -12  -5   -0.08    0.14
   0 -12  -5    0.00    0.10
   0 -12  -5    0.06    0.09
   0 -12  -5    0.03    0.08
   0 -12   5    0.02    0.13
   0  12  -6    0.88    0.21
   0  12   6    0.64    0.18
   0 -12   6    0.40    0.15
   0 -12  -6    0.60    0.20
   0 -12  -6    0.36    0.09
   0  12   7   -0.28    0.15
   0  12  -7   -0.05    0.19
   0 -12  -7   -0.11    0.18
   0 -12   7    0.18    0.16
   0  13   0    0.21    0.15
   0 -13   0    0.12    0.14
   0  13   1    0.38    0.16
   0  13  -1    0.43    0.16
   0 -13   1    0.67    0.15
   0 -13  -1    0.76    0.15
   0  13  -2    1.08    0.17
   0  13   2    0.98    0.18
   0 -13   2    1.37    0.19
   0 -13  -2    1.05    0.17
   0  13   3    0.15    0.14
   0  13  -3   -0.05    0.11
   0 -13  -3   -0.08    0.09
   0 -13  -3   -0.22    0.10
   0 -13  -3   -0.01    0.12
   0 -13   3   -0.22    0.12
   0  13   4   -0.06    0.13
   0  13  -4   -0.06    0.15
   0 -13  -4    0.04    0.12
   0 -13   4    0.11    0.14
   0 -13  -4   -0.14    0.13
   0 -13  -4    0.03    0.10
   0  13   5    0.03    0.16
   0  13  -5   -0.21    0.16
   0 -13  -5    0.13    0.09
   0 -13   5    0.07    0.14
   0 -13  -5   -0.05    0.15
   0  13  -6    0.02    0.19
   0  13   6    0.10    0.16
   0 -13  -6   -0.02    0.17
   0 -13   6    0.14    0.16
   0  14   0    0.35    0.16
   0 -14   0    0.21    0.14
   0  14   1    0.65    0.17
   0  14  -1    1.18    0.19
   0 -14  -1    0.78    0.17
   0 -14   1    0.73    0.17
   0  14  -2    0.04    0.14
   0  14   2    0.19    0.15
   0 -14   2    0.17    0.14
   0 -14  -2    0.03    0.13
   0  14   3   -0.09    0.13
   0 -14  -3    0.14    0.13
   0 -14   3   -0.03    0.14
   0 -14  -3   -0.02    0.13
   0  14  -4   -0.03    0.17
   0  14   4   -0.03    0.16
   0 -14  -4   -0.13    0.14
   0 -14   4    0.32    0.16
   0 -14  -4    0.01    0.10
   0  14  -5    0.41    0.20
   0  14   5   -0.07    0.16
   0 -14  -5    0.04    0.16
   0 -14   5    0.49    0.18
   0  15   0   -0.06    0.16
   0 -15   0   -0.06    0.14
   0  15   1   -0.13    0.16
   0  15  -1    0.02    0.15
   0 -15  -1   -0.01    0.14
   0 -15   1   -0.11    0.12
   0  15  -2    0.27    0.15
   0  15   2    0.07    0.16
   0 -15  -2    0.19    0.15
   0 -15   2    0.01    0.15
   0  15   3    0.15    0.17
   0 -15   3   -0.05    0.15
   0 -15  -3   -0.11    0.13
   0 -15  -3    0.03    0.14
   0  15   4    0.37    0.19
   0  15  -4    0.60    0.22
   0 -15   4    0.39    0.18
   0 -15  -4    0.40    0.18
   0  16   0   -0.16    0.15
   0 -16   0   -0.22    0.14
   0  16  -1    0.17    0.17
   0  16   1    0.13    0.18
   0 -16  -1   -0.35    0.13
   0 -16   1    0.06    0.15
   0  16  -2    0.04    0.15
   0  16   2    0.10    0.18
   0 -16   2    0.13    0.16
   0 -16  -2   -0.20    0.14
   0 -16  -2    0.02    0.15
   1   0 -10    0.43    0.19
   1   0  -9   -0.03    0.13
   1   0  -8    1.63    0.21
   1   0  -7    0.32    0.14
   1   0  -7    0.50    0.17
   1   0  -6    0.12    0.08
   1   0  -6   -0.04    0.10
   1   0  -6    0.11    0.12
   1   0  -5    0.07    0.10
   1   0  -5   -0.03    0.07
   1   0  -5    0.00    0.06
   1   0  -5    0.06    0.08
   1   0  -4   21.59    0.78
   1   0  -4   21.88    0.71
   1   0  -4   21.59    0.77
   1   0  -4   22.57    0.89
  -1   0   4   21.36    0.71
   1   0  -3    0.01    0.06
   1   0  -3    0.05    0.04
   1   0  -3    0.30    0.07
  -1   0   3    0.01    0.03
   1   0  -3   -0.02    0.05
  -1   0   2    0.45    0.05
  -1   0   2    0.57    0.07
   1   0  -2    0.57    0.08
   1   0  -2    0.65    0.05
   1   0  -2    0.47    0.06
   1   0  -2    0.47    0.06
  -1   0   1   -0.02    0.01
  -1   0   1   -0.04    0.01
   1   0  -1   -0.01    0.02
  -1   0   1   -0.02    0.01
  -1   0   1   -0.01    0.01
   1   0  -1   -0.03    0.02
  -1   0   0   -0.18    0.00
   1   0   0   -0.18    0.01
   1   0   0   -0.17    0.00
   1   0   0   -0.18    0.00
  -1   0   0   -0.18    0.00
  -1   0   0   -0.17    0.00
   1   0   1   -0.21    0.02
   1   0   1   -0.28    0.01
  -1   0  -1   -0.22    0.02
  -1   0  -1   -0.24    0.02
   1   0   1   -0.20    0.02
  -1   0  -1   -0.24    0.02
  -1   0  -1   -0.25    0.02
   1   0   1   -0.24    0.02
   1   0   1   -0.21    0.02
  -1   0  -1   -0.23    0.02
   1   0   2  178.01    5.71
  -1   0  -2  163.13    5.18
   1   0   2  185.13    5.61
  -1   0  -2  176.50    5.57
   1   0   2  160.82    5.18
  -1   0  -2  178.46    5.68
   1   0   2  172.58    5.68
   1   0   2  184.64    5.71
   1   0   3   -0.12    0.04
   1   0   3   -0.01    0.03
   1   0   3   -0.01    0.03
  -1   0  -3    0.01    0.07
   1   0   3   -0.03    0.03
  -1   0  -3    0.01    0.05
  -1   0  -3   -0.07    0.05
  -1   0  -4   48.23    1.51
  -1   0  -4   48.88    1.65
   1   0   4   48.57    1.61
   1   0   4   52.56    1.62
  -1   0  -4   47.31    1.63
   1   0   4   48.11    1.50
  -1   0  -5   -0.04    0.05
   1   0   5   -0.01    0.04
  -1   0  -5   -0.06    0.08
  -1   0  -5    0.03    0.07
   1   0   5   -0.01    0.03
  -1   0  -6    1.13    0.15
   1   0   6    1.11    0.09
  -1   0  -6    0.91    0.15
   1   0   6    1.00    0.08
   1   0   7    0.03    0.06
  -1   0  -7    0.05    0.13
  -1   0  -7   -0.07    0.11
  -1   0  -8   -0.04    0.14
  -1   0  -8    0.12    0.12
  -1   0  -9    0.06    0.15
  -1   0 -10    0.05    0.17
   1   1 -10    0.36    0.17
   1  -1 -10    0.10    0.18
   1   1  -9    0.71    0.18
   1  -1  -9    0.30    0.16
   1   1  -8   -0.01    0.13
   1  -1  -8   -0.04    0.13
   1  -1  -8    0.03    0.14
   1   1  -7   23.04    0.87
   1   1  -7   22.93    0.99
   1   1  -7   22.34    0.86
   1  -1  -7   22.12    0.79
   1  -1  -7   21.84    0.99
   1  -1  -7   22.26    0.88
   1   1  -6   10.60    0.46
   1   1  -6    9.94    0.45
   1   1  -6   11.38    0.54
   1  -1  -6   10.25    0.46
   1  -1  -6    9.86    0.52
   1  -1  -6   10.04    0.41
   1   1  -5    9.04    0.38
   1   1  -5    8.72    0.38
   1   1  -5    8.34    0.44
   1  -1  -5    9.12    0.35
   1  -1  -5    8.52    0.38
   1  -1  -5    8.23    0.43
   1   1  -4   37.38    1.27
  -1   1   4   37.06    1.15
   1   1  -4   37.14    1.26
   1   1  -4   35.74    1.42
  -1  -1   4   36.60    1.16
   1  -1  -4   37.28    1.43
   1  -1  -4   36.16    1.27
   1  -1  -4   38.69    1.16
  -1   1   3    5.78    0.21
   1   1  -3    5.25    0.27
   1   1  -3    5.59    0.25
   1   1  -3    5.81    0.24
   1  -1  -3    5.46    0.24
  -1  -1   3    5.63    0.22
   1  -1  -3    5.30    0.28
   1  -1  -3    5.83    0.22
  -1   1   2  100.82    3.26
  -1   1   2   98.48    3.26
   1   1  -2  103.96    3.21
   1   1  -2  100.18    3.65
   1   1  -2   98.19    3.26
  -1   1   2  100.75    2.98
   1  -1  -2   99.97    3.27
  -1  -1   2  101.81    3.21
   1  -1  -2   97.23    2.98
  -1  -1   2   98.81    2.98
   1   1  -1   76.61    2.35
   1   1  -1   75.06    2.34
   1   1  -1   62.53    2.39
  -1   1   1   69.77    2.39
   1   1  -1   80.78    2.40
  -1   1   1   66.21    2.35
  -1  -1   1   64.45    2.39
  -1  -1   1   65.52    2.34
   1  -1  -1   75.85    2.39
   1  -1  -1   77.19    2.35
   1  -1  -1   81.65    2.39
   1  -1  -1   73.08    2.39
   1  -1  -1   82.55    2.18
  -1   1   0   -0.02    0.01
  -1   1   0   -0.02    0.00
  -1   1   0   -0.03    0.01
   1   1   0   -0.03    0.01
  -1  -1   0   -0.02    0.01
   1  -1   0   -0.02    0.00
  -1  -1   0   -0.02    0.01
   1  -1   0   -0.02    0.01
  -1   1  -1    0.00    0.03
   1   1   1    0.02    0.02
  -1   1  -1   -0.02    0.03
  -1   1  -1    0.13    0.03
   1   1   1   -0.01    0.03
  -1   1  -1    0.08    0.03
   1   1   1    0.01    0.03
   1   1   1    0.04    0.03
  -1  -1  -1    0.02    0.03
   1  -1   1    0.09    0.03
   1  -1   1    0.00    0.03
   1  -1   1    0.03    0.02
  -1  -1  -1    0.02    0.03
  -1  -1  -1   -0.01    0.03
  -1  -1  -1    0.01    0.02
  -1  -1  -1    0.00    0.03
   1  -1   1   -0.01    0.03
   1   1   2  137.09    4.13
   1   1   2  126.78    3.84
   1   1   2  127.98    4.16
  -1   1  -2  133.29    4.21
   1   1   2  126.47    4.23
   1   1   2  125.08    4.24
  -1  -1  -2  126.65    3.84
  -1  -1  -2  122.92    4.15
  -1  -1  -2  134.24    4.23
  -1  -1  -2  134.86    4.22
  -1  -1  -2  129.10    4.15
   1  -1   2  132.75    4.23
   1  -1   2  131.63    4.16
   1  -1   2  124.53    3.84
   1  -1   2  128.89    4.23
   1  -1   2  125.57    4.21
  -1  -1  -2  128.41    4.23
  -1  -1  -2  134.17    4.13
  -1   1  -3  201.06    6.46
   1   1   3  198.27    6.48
   1   1   3  191.72    5.88
   1   1   3  196.92    6.36
  -1   1  -3  201.07    6.34
   1   1   3  193.23    6.48
  -1  -1  -3  204.71    6.47
  -1  -1  -3  191.71    5.89
   1  -1   3  203.54    6.48
   1  -1   3  203.29    6.48
   1  -1   3  187.19    5.89
  -1  -1  -3  208.48    6.34
   1   1   4    4.61    0.19
  -1   1  -4    4.96    0.24
   1   1   4    4.97    0.21
   1   1   4    4.84    0.18
  -1   1  -4    4.61    0.25
  -1  -1  -4    4.82    0.25
   1  -1   4    4.89    0.18
  -1  -1  -4    4.89    0.21
   1  -1   4    4.94    0.18
  -1  -1  -4    4.94    0.24
   1  -1   4    5.15    0.22
  -1   1  -5    0.36    0.09
  -1   1  -5    0.40    0.11
   1   1   5    0.36    0.05
  -1  -1  -5    0.41    0.07
   1  -1   5    0.42    0.05
  -1  -1  -5    0.42    0.10
   1  -1   5    0.34    0.04
  -1  -1  -5    0.42    0.10
  -1   1  -6   11.74    0.49
   1   1   6   11.52    0.41
   1   1   6   11.46    0.42
  -1   1  -6   11.20    0.50
  -1  -1  -6   11.57    0.44
   1  -1   6   11.60    0.41
  -1  -1  -6   11.33    0.49
   1  -1   6   11.56    0.41
  -1  -1  -6   11.70    0.49
  -1   1  -7   -0.22    0.12
  -1   1  -7    0.10    0.11
   1   1   7   -0.11    0.06
   1  -1   7   -0.01    0.05
  -1  -1  -7   -0.06    0.08
  -1  -1  -7   -0.09    0.11
  -1  -1  -7   -0.07    0.13
  -1   1  -8    0.05    0.12
  -1   1  -8    0.14    0.14
  -1  -1  -8    0.16    0.13
  -1   1  -9    0.46    0.17
  -1   1  -9    0.46    0.19
  -1  -1  -9    0.28    0.15
  -1   1 -10    0.07    0.17
  -1  -1 -10   -0.13    0.16
   1  -2 -10    0.25    0.17
   1  -2  -9   -0.13    0.15
   1   2  -8    0.23    0.16
   1   2  -8    0.13    0.12
   1  -2  -8   -0.28    0.13
   1  -2  -8    0.02    0.15
   1  -2  -8    0.01    0.09
  -1   2   7   13.37    0.50
   1   2  -7   14.44    0.61
   1   2  -7   14.68    0.59
   1  -2  -7   13.35    0.54
   1  -2  -7   14.05    0.69
   1  -2  -7   14.04    0.61
  -1   2   6   12.38    0.43
   1   2  -6   12.29    0.53
   1   2  -6   12.28    0.51
  -1   2   6   13.37    0.44
   1   2  -6   11.99    0.60
   1  -2  -6   12.05    0.52
   1  -2  -6   11.61    0.47
   1  -2  -6   12.18    0.59
  -1   2   5   -0.02    0.03
   1   2  -5    0.00    0.09
  -1   2   5    0.00    0.04
   1   2  -5    0.09    0.10
   1   2  -5   -0.02    0.07
   1  -2  -5    0.07    0.09
   1  -2  -5    0.06    0.06
   1  -2  -5    0.05    0.08
   1   2  -4   11.78    0.54
   1   2  -4   11.78    0.48
  -1   2   4   12.35    0.42
  -1   2   4   12.14    0.42
   1   2  -4   12.30    0.46
  -1   2   4   11.98    0.42
  -1   2   4   12.38    0.41
   1  -2  -4   12.43    0.43
   1  -2  -4   12.75    0.55
  -1  -2   4   12.28    0.43
   1  -2  -4   12.34    0.49
  -1   2   3    0.28    0.04
  -1   2   3    0.32    0.04
   1   2  -3    0.33    0.08
  -1   2   3    0.30    0.04
   1   2  -3    0.31    0.08
  -1   2   3    0.30    0.04
  -1   2   3    0.35    0.05
   1  -2  -3    0.37    0.06
   1  -2  -3    0.15    0.08
   1  -2  -3    0.23    0.06
  -1  -2   3    0.34    0.05
  -1   2   2  155.05    5.04
   1   2  -2  157.19    4.92
  -1   2   2  149.89    4.95
  -1   2   2  161.27    4.95
   1   2  -2  160.57    5.59
  -1   2   2  154.93    5.04
   1  -2  -2  156.76    5.03
  -1  -2   2  148.19    4.94
   1  -2  -2  153.66    4.57
  -1  -2   2  153.64    5.03
  -1  -2   2  143.06    4.92
   1  -2  -2  155.60    5.02
   1  -2  -2  153.14    4.94
  -1  -2   2  150.73    5.03
   1  -2  -2  154.11    4.95
   1  -2  -2  157.94    5.03
  -1   2   1  137.09    4.57
  -1   2   1  140.73    4.49
   1   2  -1  138.31    4.57
   1   2  -1  143.11    4.48
   1   2  -1  142.24    5.05
  -1   2   1  135.92    4.53
   1   2  -1  139.77    4.57
   1   2  -1  141.92    4.45
  -1   2   1  133.52    4.49
  -1   2   1  144.34    4.57
   1  -2  -1  139.31    4.54
   1  -2  -1  133.22    4.57
   1  -2  -1  140.27    4.49
   1  -2  -1  145.05    4.49
   1  -2  -1  139.49    4.57
  -1  -2   1  140.53    4.49
  -1  -2   1  140.65    4.57
  -1  -2   1  139.33    4.57
  -1   2   0   86.34    3.27
   1   2   0   99.54    3.27
  -1   2   0  110.36    3.28
  -1   2   0   99.60    3.22
   1   2   0  109.22    3.28
   1  -2   0   87.05    3.27
  -1  -2   0   95.21    3.21
  -1  -2   0  108.38    3.27
  -1  -2   0   88.25    3.27
   1  -2   0  103.02    3.21
   1  -2   0  109.53    3.27
   1   2   1  114.61    3.74
   1   2   1  118.73    3.81
  -1   2  -1  119.22    3.74
   1   2   1  115.68    3.69
   1   2   1  116.53    3.81
  -1   2  -1  114.33    3.80
  -1   2  -1  114.08    3.81
   1   2   1  116.16    4.20
   1  -2   1  124.47    3.74
  -1  -2  -1  113.97    3.73
   1  -2   1  118.62    3.73
  -1  -2  -1  112.36    3.81
   1  -2   1  115.65    3.80
   1  -2   1  113.40    3.81
  -1  -2  -1  114.73    3.80
   1   2   2  115.36    3.73
   1   2   2  116.98    3.63
   1   2   2  114.21    3.66
  -1   2  -2  116.79    3.72
  -1   2  -2  112.15    3.70
  -1   2  -2  116.38    3.72
   1   2   2  105.84    3.73
  -1  -2  -2  111.20    4.14
   1  -2   2  121.65    3.66
  -1  -2  -2  115.49    3.38
   1  -2   2  113.90    3.73
  -1  -2  -2  115.79    3.73
  -1  -2  -2  112.98    3.66
   1  -2   2  106.71    3.73
  -1  -2  -2  114.68    3.72
  -1  -2  -2  109.78    3.66
   1  -2   2  111.35    3.70
  -1  -2  -2  116.97    3.72
   1   2   3   54.28    1.78
  -1   2  -3   54.62    1.79
   1   2   3   52.92    1.75
  -1   2  -3   54.38    1.77
   1   2   3   54.27    1.63
   1   2   3   53.73    1.79
   1  -2   3   55.83    1.78
  -1  -2  -3   48.34    1.77
   1  -2   3   53.87    1.78
  -1  -2  -3   54.43    1.64
  -1  -2  -3   53.54    1.76
  -1  -2  -3   53.26    2.01
   1  -2   3   58.20    1.75
  -1  -2  -3   54.57    1.81
   1   2   4    4.51    0.20
   1   2   4    4.79    0.20
  -1   2  -4    4.48    0.25
   1   2   4    4.63    0.19
  -1   2  -4    4.64    0.23
  -1  -2  -4    4.49    0.27
  -1  -2  -4    4.85    0.24
  -1  -2  -4    5.05    0.21
   1  -2   4    4.79    0.18
  -1  -2  -4    5.02    0.25
   1  -2   4    4.58    0.18
   1  -2   4    4.70    0.21
   1   2   5    1.34    0.10
  -1   2  -5    1.35    0.15
   1   2   5    1.58    0.09
  -1   2  -5    1.43    0.13
   1  -2   5    1.58    0.09
  -1  -2  -5    1.26    0.11
   1  -2   5    1.54    0.09
  -1  -2  -5    1.43    0.14
  -1  -2  -5    1.33    0.14
   1   2   6    8.23    0.33
  -1   2  -6    8.29    0.42
  -1   2  -6    8.62    0.39
  -1  -2  -6    7.61    0.34
   1  -2   6    8.34    0.31
  -1  -2  -6    8.48    0.42
   1   2   7    0.09    0.07
  -1   2  -7    0.45    0.13
  -1   2  -7    0.38    0.15
  -1  -2  -7   -0.01    0.13
   1  -2   7    0.27    0.06
  -1  -2  -7    0.13    0.09
  -1   2  -8   -0.04    0.12
  -1   2  -8    0.18    0.16
  -1  -2  -8    0.06    0.14
  -1  -2  -8    0.08    0.10
  -1   2  -9    0.19    0.15
  -1   2  -9   -0.01    0.14
  -1  -2  -9    0.11    0.16
  -1   2 -10   -0.20    0.16
  -1   2 -10    0.25    0.21
  -1  -2 -10   -0.02    0.16
   1  -3 -10   -0.13    0.18
   1   3  -9    0.21    0.18
   1  -3  -9   -0.08    0.15
   1   3  -8    0.05    0.14
   1  -3  -8    0.44    0.16
   1  -3  -8    0.31    0.15
   1  -3  -8    0.25    0.10
   1   3  -7    1.95    0.23
  -1   3   7    1.93    0.15
   1  -3  -7    1.63    0.17
   1  -3  -7    1.74    0.22
   1  -3  -7    1.97    0.23
   1   3  -6    4.47    0.30
  -1   3   6    4.06    0.19
  -1  -3   6    4.22    0.16
   1  -3  -6    3.89    0.23
   1  -3  -6    4.74    0.33
   1  -3  -6    3.85    0.28
   1   3  -5    9.74    0.43
  -1   3   5   10.12    0.36
  -1   3   5    9.56    0.37
  -1  -3   5   10.38    0.34
   1  -3  -5   10.38    0.50
  -1  -3   5    9.57    0.35
   1  -3  -5   10.22    0.39
   1  -3  -5    9.70    0.43
   1   3  -4   12.87    0.50
   1   3  -4   13.29    0.56
  -1   3   4   12.08    0.45
  -1   3   4   13.42    0.45
  -1   3   4   12.87    0.45
   1  -3  -4   12.14    0.45
   1  -3  -4   12.39    0.50
  -1  -3   4   12.61    0.43
   1  -3  -4   12.39    0.56
  -1  -3   4   12.82    0.44
   1   3  -3  140.56    5.11
  -1   3   3  148.67    4.52
  -1   3   3  139.90    4.51
  -1   3   3  138.05    4.60
   1   3  -3  147.25    4.51
  -1   3   3  133.28    4.59
   1  -3  -3  142.04    4.18
  -1  -3   3  134.28    4.59
  -1  -3   3  136.51    4.50
   1  -3  -3  140.23    4.59
   1  -3  -3  140.89    5.12
  -1  -3   3  140.73    4.59
  -1   3   2   41.06    1.44
   1   3  -2   43.75    1.40
   1   3  -2   43.68    1.42
   1   3  -2   42.13    1.42
   1   3  -2   41.19    1.60
  -1   3   2   44.96    1.42
   1   3  -2   42.32    1.42
  -1   3   2   42.80    1.44
  -1   3   2   43.56    1.42
  -1  -3   2   42.94    1.44
   1  -3  -2   44.50    1.44
   1  -3  -2   43.80    1.41
   1  -3  -2   42.20    1.43
  -1  -3   2   43.21    1.41
   1  -3  -2   43.47    1.44
   1  -3  -2   43.88    1.32
  -1  -3   2   47.54    1.44
   1  -3  -2   42.87    1.41
   1   3  -1   61.57    1.93
  -1   3   1   58.43    1.97
  -1   3   1   59.06    1.97
  -1   3   1   62.03    1.94
   1   3  -1   61.13    1.96
   1   3  -1   59.24    1.96
  -1   3   1   59.16    1.93
  -1  -3   1   59.91    1.97
   1  -3  -1   59.96    1.93
   1  -3  -1   59.72    1.93
  -1  -3   1   54.32    1.96
   1  -3  -1   58.43    1.95
  -1  -3   1   60.42    2.16
   1  -3  -1   55.93    1.97
   1  -3  -1   61.04    1.97
  -1  -3   1   61.69    1.93
  -1   3   0   26.34    0.93
   1   3   0   27.42    0.93
   1   3   0   27.50    0.92
  -1   3   0   27.02    0.92
  -1   3   0   27.38    0.91
  -1  -3   0   28.57    0.93
  -1  -3   0   27.39    0.92
   1  -3   0   26.79    0.92
  -1  -3   0   27.40    0.91
   1  -3   0   28.31    0.91
   1  -3   0   27.73    0.93
   1   3   1   34.17    1.15
  -1   3  -1   33.82    1.15
  -1   3  -1   36.28    1.13
   1   3   1   34.11    1.13
  -1   3  -1   33.64    1.12
   1   3   1   35.24    1.15
  -1   3  -1   34.08    1.14
   1  -3   1   33.94    1.14
   1  -3   1   33.46    1.13
  -1  -3  -1   34.29    1.13
   1  -3   1   35.06    1.15
  -1  -3  -1   33.46    1.26
   1  -3   1   34.13    1.13
  -1  -3  -1   33.52    1.14
   1   3   2    1.76    0.11
  -1   3  -2    1.90    0.09
   1   3   2    1.77    0.10
  -1   3  -2    1.95    0.10
   1   3   2    1.86    0.10
  -1  -3  -2    1.80    0.12
  -1  -3  -2    1.99    0.10
   1  -3   2    1.77    0.10
   1  -3   2    1.83    0.10
  -1  -3  -2    2.17    0.11
   1  -3   2    2.00    0.11
   1  -3   2    2.12    0.11
   1  -3   2    1.83    0.10
  -1  -3  -2    2.03    0.09
  -1  -3  -2    1.96    0.13
   1   3   3   -0.06    0.05
   1   3   3    0.16    0.05
  -1  -3  -3    0.12    0.04
  -1  -3  -3    0.04    0.06
  -1  -3  -3    0.09    0.07
  -1  -3  -3    0.17    0.05
   1  -3   3    0.10    0.05
   1  -3   3    0.11    0.05
  -1  -3  -3    0.08    0.04
   1  -3   3    0.06    0.04
  -1  -3  -3    0.16    0.04
  -1  -3  -3    0.06    0.04
  -1   3  -4   12.63    0.51
   1   3   4   12.83    0.48
  -1   3  -4   12.96    0.49
  -1  -3  -4   13.48    0.46
  -1  -3  -4   12.83    0.56
   1  -3   4   13.84    0.46
   1  -3   4   13.22    0.46
   1  -3   4   13.21    0.47
  -1  -3  -4   12.86    0.51
  -1   3  -5   20.72    0.75
  -1   3  -5   21.44    0.78
   1   3   5   19.89    0.73
  -1  -3  -5   20.62    0.70
   1  -3   5   21.45    0.72
   1  -3   5   20.83    0.71
  -1  -3  -5   21.06    0.88
  -1  -3  -5   21.50    0.79
  -1   3  -6    4.89    0.27
   1   3   6    4.72    0.22
  -1   3  -6    4.25    0.32
  -1  -3  -6    4.45    0.24
  -1  -3  -6    4.79    0.30
   1  -3   6    4.32    0.20
  -1   3  -7    0.05    0.11
   1   3   7   -0.04    0.08
  -1   3  -7   -0.10    0.11
  -1  -3  -7   -0.09    0.08
   1  -3   7   -0.04    0.05
  -1  -3  -7    0.11    0.12
  -1   3  -8    0.00    0.15
  -1   3  -8   -0.10    0.11
  -1  -3  -8   -0.05    0.08
  -1  -3  -8    0.01    0.14
  -1   3  -9   -0.18    0.14
  -1  -3  -9    0.21    0.16
  -1  -3  -9   -0.08    0.11
  -1   3 -10    0.05    0.19
  -1  -3 -10   -0.10    0.18
   1  -4 -10    0.16    0.20
   1   4  -9    0.04    0.17
   1  -4  -9    0.05    0.16
   1  -4  -9   -0.09    0.13
   1   4  -8    0.26    0.16
   1  -4  -8    0.22    0.15
   1  -4  -8   -0.03    0.15
   1  -4  -8   -0.14    0.08
   1   4  -7   -0.11    0.14
  -1   4   7   -0.04    0.07
   1  -4  -7   -0.03    0.12
   1  -4  -7   -0.07    0.12
   1  -4  -7   -0.10    0.08
   1   4  -6    2.54    0.23
  -1   4   6    2.91    0.17
  -1  -4   6    2.79    0.14
   1  -4  -6    2.60    0.25
   1  -4  -6    2.42    0.18
   1  -4  -6    2.61    0.23
  -1   4   5   10.01    0.38
   1   4  -5    9.61    0.44
   1  -4  -5    9.51    0.44
   1  -4  -5    9.33    0.38
  -1  -4   5    9.75    0.36
  -1  -4   5   10.55    0.37
   1  -4  -5    9.84    0.49
  -1   4   4   20.28    0.69
  -1   4   4   20.39    0.71
   1   4  -4   19.82    0.73
  -1  -4   4   20.81    0.69
   1  -4  -4   19.98    0.67
   1  -4  -4   19.00    0.74
   1  -4  -4   19.63    0.82
  -1  -4   4   20.33    0.69
   1   4  -3   35.78    1.25
  -1   4   3   35.92    1.26
  -1   4   3   37.80    1.24
  -1   4   3   38.98    1.23
   1  -4  -3   38.08    1.21
   1  -4  -3   36.48    1.27
   1  -4  -3   37.44    1.24
  -1  -4   3   38.04    1.25
   1  -4  -3   37.30    1.22
  -1  -4   3   36.02    1.22
   1  -4  -3   37.48    1.24
   1  -4  -3   36.63    1.15
  -1  -4   3   37.15    1.25
   1   4  -2    0.48    0.05
   1   4  -2    0.46    0.07
   1   4  -2    0.56    0.05
  -1   4   2    0.44    0.07
  -1   4   2    0.57    0.07
   1   4  -2    0.49    0.06
  -1   4   2    0.52    0.07
   1  -4  -2    0.49    0.06
   1  -4  -2    0.56    0.06
   1  -4  -2    0.47    0.07
  -1  -4   2    0.50    0.06
   1  -4  -2    0.56    0.06
  -1  -4   2    0.57    0.06
  -1   4   1   55.77    1.86
  -1   4   1   54.59    1.89
   1   4  -1   56.04    1.88
  -1   4   1   56.80    1.85
   1   4  -1   57.75    1.85
   1  -4  -1   56.52    1.85
  -1  -4   1   55.47    2.06
   1  -4  -1   58.35    1.86
  -1  -4   1   57.85    1.89
   1  -4  -1   56.55    1.89
  -1  -4   1   58.15    1.85
  -1   4   0   99.85    3.25
   1   4   0   97.56    3.30
  -1   4   0  103.34    3.31
   1  -4   0   99.21    3.30
  -1  -4   0   96.19    3.30
   1  -4   0  102.77    3.24
  -1  -4   0  102.04    3.24
  -1   4  -1  100.85    3.35
   1   4   1   98.16    3.35
   1   4   1  102.43    3.28
  -1   4  -1  100.07    3.28
   1  -4   1  100.55    3.29
   1  -4   1  101.99    3.34
  -1  -4  -1  105.92    3.28
  -1  -4  -1  102.89    3.67
  -1  -4  -1   98.74    3.34
   1  -4   1  102.64    3.28
   1   4   2    2.83    0.16
   1   4   2    2.85    0.14
  -1   4  -2    2.97    0.14
  -1  -4  -2    3.01    0.15
   1  -4   2    2.78    0.14
   1  -4   2    2.98    0.14
   1  -4   2    2.84    0.15
  -1  -4  -2    2.82    0.14
  -1  -4  -2    2.71    0.16
  -1  -4  -2    2.76    0.14
   1   4   3   12.61    0.47
  -1   4  -3   12.37    0.43
   1   4   3   11.99    0.45
  -1   4  -3   12.41    0.43
   1  -4   3   12.61    0.45
   1  -4   3   13.30    0.45
   1  -4   3   12.27    0.44
  -1  -4  -3   12.31    0.53
  -1  -4  -3   12.06    0.47
  -1  -4  -3   13.07    0.43
  -1  -4  -3   13.39    0.45
  -1  -4  -3   12.36    0.43
  -1  -4  -3   12.39    0.44
   1   4   4    7.54    0.32
  -1   4  -4    8.02    0.36
  -1  -4  -4    8.06    0.27
  -1  -4  -4    8.02    0.28
  -1  -4  -4    8.21    0.39
   1  -4   4    7.87    0.30
  -1  -4  -4    7.89    0.36
  -1  -4  -4    8.24    0.31
  -1  -4  -4    8.26    0.27
  -1  -4  -4    7.77    0.28
   1  -4   4    7.78    0.30
   1   4   5    0.36    0.08
  -1   4  -5    0.43    0.11
  -1  -4  -5    0.49    0.09
  -1  -4  -5    0.52    0.11
   1  -4   5    0.53    0.07
  -1  -4  -5    0.49    0.12
   1   4   6    7.16    0.31
  -1   4  -6    6.51    0.39
  -1  -4  -6    7.39    0.40
  -1  -4  -6    6.85    0.32
   1  -4   6    6.53    0.28
   1   4   7   -0.09    0.08
  -1   4  -7    0.12    0.14
  -1  -4  -7    0.02    0.08
   1  -4   7    0.03    0.06
  -1  -4  -7   -0.03    0.13
  -1   4  -8    0.06    0.14
   1   4   8    0.07    0.09
  -1  -4  -8    0.04    0.10
  -1  -4  -8    0.19    0.16
  -1   4  -9   -0.18    0.16
  -1  -4  -9    0.20    0.17
  -1   4 -10   -0.27    0.17
  -1  -4 -10    0.05    0.17
   1   5 -10   -0.38    0.19
   1  -5 -10   -0.05    0.18
   1   5  -9    0.09    0.18
   1  -5  -9    0.04    0.15
   1  -5  -9   -0.04    0.15
   1   5  -8   -0.04    0.15
   1  -5  -8    0.15    0.16
   1  -5  -8    0.35    0.16
   1  -5  -8    0.15    0.11
   1   5  -7   -0.04    0.14
  -1   5   7    0.05    0.08
   1  -5  -7    0.11    0.14
   1  -5  -7   -0.09    0.08
  -1  -5   7    0.08    0.06
   1  -5  -7   -0.10    0.12
   1   5  -6    0.04    0.13
  -1   5   6    0.22    0.09
   1  -5  -6    0.22    0.13
  -1  -5   6    0.11    0.06
   1  -5  -6    0.13    0.09
   1  -5  -6    0.16    0.12
  -1   5   5    3.15    0.19
   1   5  -5    3.05    0.24
   1  -5  -5    2.87    0.22
   1  -5  -5    2.88    0.18
   1  -5  -5    2.97    0.25
  -1  -5   5    3.04    0.16
   1   5  -4    0.75    0.12
  -1   5   4    0.63    0.09
  -1   5   4    0.75    0.09
   1  -5  -4    0.79    0.07
   1  -5  -4    0.93    0.10
   1  -5  -4    0.71    0.06
  -1  -5   4    0.63    0.08
   1  -5  -4    0.76    0.05
   1  -5  -4    0.69    0.05
   1  -5  -4    0.75    0.11
   1  -5  -4    0.62    0.12
   1   5  -3   12.90    0.44
  -1   5   3   12.52    0.47
  -1   5   3   12.59    0.46
   1   5  -3   13.03    0.44
  -1   5   3   12.18    0.48
   1   5  -3   12.06    0.48
   1  -5  -3   12.76    0.49
   1  -5  -3   12.66    0.44
   1  -5  -3   12.82    0.45
  -1  -5   3   12.42    0.46
   1  -5  -3   13.00    0.45
  -1  -5   3   12.71    0.45
   1  -5  -3   12.88    0.45
   1   5  -2    1.63    0.12
  -1   5   2    2.10    0.13
  -1   5   2    2.13    0.14
  -1   5   2    2.22    0.14
   1   5  -2    1.74    0.11
   1  -5  -2    1.94    0.14
  -1  -5   2    1.78    0.12
  -1  -5   2    1.86    0.13
   1  -5  -2    2.24    0.13
   1  -5  -2    2.17    0.12
   1  -5  -2    2.26    0.13
  -1   5   1   11.52    0.42
  -1   5   1   10.85    0.43
   1   5  -1   10.71    0.42
  -1   5   1   11.24    0.41
   1   5  -1   11.19    0.41
   1  -5  -1   11.10    0.42
  -1  -5   1   11.42    0.42
  -1  -5   1   11.34    0.41
   1  -5  -1   11.06    0.42
   1  -5  -1   11.92    0.41
  -1  -5   1   11.25    0.43
  -1   5   0    7.88    0.32
   1   5   0    7.21    0.30
   1   5   0    7.90    0.31
  -1   5   0    7.99    0.32
   1  -5   0    8.47    0.31
   1  -5   0    7.97    0.31
  -1  -5   0    7.86    0.30
  -1  -5   0    8.09    0.31
  -1   5  -1    4.17    0.19
   1   5   1    4.11    0.21
   1   5   1    4.46    0.19
  -1   5  -1    4.10    0.20
  -1  -5  -1    4.50    0.19
  -1  -5  -1    4.32    0.19
   1  -5   1    4.03    0.20
  -1  -5  -1    4.20    0.19
   1  -5   1    4.10    0.19
   1  -5   1    4.39    0.20
  -1  -5  -1    4.64    0.20
  -1   5  -2   15.27    0.54
   1   5   2   14.52    0.55
  -1   5  -2   15.05    0.52
   1   5   2   15.14    0.54
  -1  -5  -2   15.47    0.53
  -1  -5  -2   14.45    0.54
   1  -5   2   15.24    0.54
  -1  -5  -2   14.11    0.54
   1  -5   2   15.48    0.53
  -1  -5  -2   14.77    0.59
   1  -5   2   15.07    0.54
  -1   5  -3    3.55    0.16
   1   5   3    3.46    0.19
   1   5   3    3.61    0.18
   1  -5   3    3.85    0.18
  -1  -5  -3    3.48    0.17
   1  -5   3    3.32    0.17
  -1  -5  -3    3.44    0.20
  -1  -5  -3    3.49    0.22
  -1  -5  -3    3.61    0.17
  -1  -5  -3    3.43    0.16
  -1  -5  -3    3.62    0.16
   1  -5   3    3.36    0.17
  -1   5  -4    1.06    0.13
   1   5   4    1.17    0.12
  -1  -5  -4    1.12    0.09
   1  -5   4    1.33    0.11
  -1  -5  -4    1.09    0.13
  -1  -5  -4    1.16    0.11
   1  -5   4    1.22    0.11
  -1  -5  -4    1.25    0.08
  -1  -5  -4    1.16    0.09
  -1  -5  -4    1.17    0.14
   1   5   5    0.14    0.08
  -1   5  -5    0.08    0.10
  -1  -5  -5   -0.14    0.10
  -1  -5  -5    0.01    0.10
  -1  -5  -5   -0.09    0.05
   1  -5   5   -0.11    0.05
  -1   5  -6    4.28    0.30
   1   5   6    4.31    0.24
  -1  -5  -6    4.54    0.33
  -1  -5  -6    3.95    0.24
   1  -5   6    4.18    0.22
  -1  -5  -6    5.04    0.32
  -1   5  -7    0.69    0.18
   1   5   7    0.74    0.12
  -1  -5  -7    0.68    0.12
   1  -5   7    0.66    0.09
  -1  -5  -7    0.65    0.17
   1   5   8    0.24    0.11
  -1   5  -8   -0.06    0.14
  -1  -5  -8    0.23    0.10
  -1  -5  -8   -0.04    0.14
  -1   5  -9    0.26    0.17
  -1  -5  -9    0.19    0.19
   1   6  -9    0.36    0.20
   1  -6  -9    0.49    0.20
   1  -6  -9    0.39    0.19
   1   6  -8   -0.02    0.16
  -1   6   8    0.14    0.10
   1  -6  -8   -0.01    0.14
   1  -6  -8    0.01    0.14
   1  -6  -8   -0.05    0.09
   1   6  -7    0.09    0.14
  -1   6   7    0.02    0.09
  -1  -6   7   -0.11    0.07
   1  -6  -7   -0.03    0.13
   1  -6  -7   -0.11    0.13
   1  -6  -7    0.01    0.08
  -1   6   6    0.07    0.09
   1   6  -6    0.16    0.13
   1  -6  -6    0.15    0.08
  -1  -6   6    0.17    0.08
   1  -6  -6    0.28    0.12
   1  -6  -6    0.14    0.13
  -1   6   5    2.98    0.19
   1   6  -5    2.34    0.22
  -1  -6   5    3.10    0.17
   1  -6  -5    3.04    0.19
   1  -6  -5    2.66    0.22
   1  -6  -5    3.10    0.25
  -1   6   4    0.74    0.11
  -1   6   4    0.88    0.11
   1   6  -4    0.93    0.13
   1  -6  -4    0.88    0.08
   1  -6  -4    0.83    0.10
  -1  -6   4    0.96    0.10
   1  -6  -4    1.01    0.08
   1  -6  -4    0.78    0.07
   1  -6  -4    0.76    0.12
  -1  -6   4    0.77    0.09
   1  -6  -4    0.74    0.13
   1   6  -3    7.63    0.29
   1   6  -3    7.73    0.34
  -1   6   3    7.59    0.32
  -1   6   3    7.81    0.33
  -1   6   3    7.65    0.33
   1   6  -3    7.28    0.28
   1  -6  -3    7.68    0.30
   1  -6  -3    7.64    0.30
   1  -6  -3    7.86    0.30
  -1  -6   3    7.24    0.31
   1  -6  -3    7.08    0.33
  -1  -6   3    7.58    0.30
  -1   6   2    5.16    0.23
  -1   6   2    4.82    0.24
  -1   6   2    5.09    0.24
   1   6  -2    5.09    0.22
   1   6  -2    4.68    0.21
   1  -6  -2    4.75    0.22
   1  -6  -2    4.91    0.22
   1  -6  -2    5.00    0.24
  -1  -6   2    5.14    0.23
   1  -6  -2    5.14    0.23
  -1  -6   2    4.89    0.23
  -1   6   1    1.72    0.15
  -1   6   1    1.89    0.14
  -1   6   1    2.20    0.15
   1   6  -1    1.93    0.14
   1   6  -1    2.09    0.13
   1  -6  -1    1.78    0.12
  -1  -6   1    1.84    0.14
   1  -6  -1    2.06    0.13
   1  -6  -1    1.84    0.14
  -1  -6   1    1.88    0.13
  -1  -6   1    1.79    0.11
   1   6   0    8.51    0.33
   1   6   0    8.49    0.34
  -1   6   0    8.36    0.34
   1  -6   0    8.43    0.34
  -1  -6   0    8.70    0.33
   1  -6   0    8.29    0.33
  -1  -6   0    7.98    0.33
   1   6   1    1.43    0.12
  -1   6  -1    1.43    0.13
  -1   6  -1    1.63    0.12
   1   6   1    1.64    0.13
  -1  -6  -1    1.41    0.13
   1  -6   1    1.53    0.13
  -1  -6  -1    1.61    0.13
  -1  -6  -1    1.65    0.12
  -1  -6  -1    1.68    0.10
   1  -6   1    1.42    0.13
   1  -6   1    1.75    0.14
   1   6   2    9.90    0.41
  -1   6  -2   10.07    0.40
  -1   6  -2   10.50    0.38
   1   6   2   10.84    0.40
  -1  -6  -2   10.28    0.39
  -1  -6  -2   10.63    0.43
   1  -6   2   10.64    0.39
   1  -6   2    9.97    0.40
   1  -6   2    9.81    0.40
  -1  -6  -2   10.15    0.40
  -1  -6  -2   10.02    0.39
   1   6   3    4.10    0.21
  -1   6  -3    3.86    0.19
   1   6   3    3.90    0.22
  -1  -6  -3    3.99    0.22
  -1  -6  -3    3.98    0.19
   1  -6   3    3.82    0.20
   1  -6   3    4.21    0.20
  -1  -6  -3    4.25    0.23
   1  -6   3    4.01    0.21
  -1  -6  -3    4.18    0.19
  -1  -6  -3    4.02    0.20
  -1   6  -4    1.75    0.09
  -1   6  -4    1.89    0.10
   1   6   4    2.02    0.16
  -1  -6  -4    1.94    0.12
  -1  -6  -4    1.73    0.11
   1  -6   4    1.76    0.13
  -1  -6  -4    1.73    0.12
  -1  -6  -4    1.58    0.16
   1  -6   4    1.75    0.13
  -1  -6  -4    1.43    0.15
  -1  -6  -4    1.77    0.13
   1   6   5    0.49    0.11
  -1   6  -5    0.44    0.14
  -1  -6  -5    0.38    0.12
  -1  -6  -5    0.52    0.13
  -1  -6  -5    0.48    0.05
   1  -6   5    0.37    0.09
  -1  -6  -5    0.54    0.05
  -1  -6  -5    0.24    0.09
  -1   6  -6    2.41    0.24
   1   6   6    2.40    0.20
  -1  -6  -6    2.24    0.22
  -1  -6  -6    2.65    0.25
  -1  -6  -6    2.59    0.19
   1  -6   6    2.93    0.18
   1   6   7   -0.05    0.09
  -1   6  -7    0.22    0.14
  -1  -6  -7    0.01    0.08
   1  -6   7    0.09    0.08
  -1  -6  -7    0.17    0.15
   1   6   8    0.00    0.11
  -1   6  -8   -0.21    0.15
  -1  -6  -8    0.34    0.17
  -1  -6  -8   -0.08    0.09
  -1   6  -9   -0.04    0.18
  -1  -6  -9   -0.17    0.16
   1   7  -9   -0.25    0.18
   1  -7  -9   -0.15    0.18
   1  -7  -9    0.34    0.18
   1   7  -8    0.20    0.17
  -1   7   8    0.25    0.12
   1  -7  -8    0.10    0.15
   1  -7  -8    0.27    0.17
   1  -7  -8    0.17    0.12
   1   7  -7   -0.17    0.14
  -1   7   7   -0.06    0.11
   1  -7  -7    0.00    0.13
   1  -7  -7   -0.06    0.13
  -1  -7   7   -0.04    0.09
   1  -7  -7    0.06    0.09
  -1   7   6    0.81    0.13
   1   7  -6    0.69    0.17
   1  -7  -6    0.76    0.17
   1  -7  -6    0.80    0.12
   1  -7  -6    0.49    0.15
  -1  -7   6    0.68    0.11
  -1   7   5    0.37    0.11
   1   7  -5    0.34    0.12
   1  -7  -5    0.22    0.11
   1  -7  -5    0.26    0.04
   1  -7  -5    0.21    0.12
   1  -7  -5    0.14    0.08
  -1  -7   5    0.14    0.09
  -1   7   4    0.05    0.08
   1   7  -4    0.16    0.11
  -1   7   4    0.04    0.09
   1   7  -4   -0.08    0.03
   1  -7  -4    0.04    0.05
   1  -7  -4    0.05    0.06
   1  -7  -4    0.05    0.09
   1  -7  -4   -0.11    0.05
  -1  -7   4    0.09    0.08
  -1  -7   4   -0.01    0.07
   1  -7  -4   -0.06    0.06
   1  -7  -4   -0.01    0.09
   1   7  -3    4.66    0.26
  -1   7   3    4.96    0.26
  -1   7   3    5.16    0.25
   1   7  -3    5.03    0.22
  -1   7   3    5.13    0.24
   1   7  -3    5.03    0.21
   1  -7  -3    4.95    0.23
  -1  -7   3    4.73    0.23
   1  -7  -3    4.81    0.26
   1  -7  -3    4.88    0.23
   1  -7  -3    4.82    0.22
  -1  -7   3    4.96    0.24
  -1   7   2    4.02    0.22
   1   7  -2    3.96    0.21
   1   7  -2    4.18    0.19
  -1   7   2    4.22    0.22
  -1   7   2    3.78    0.23
   1  -7  -2    4.23    0.20
  -1  -7   2    3.93    0.21
  -1  -7   2    4.12    0.22
   1  -7  -2    4.48    0.21
   1  -7  -2    4.35    0.21
   1  -7  -2    3.95    0.21
   1   7  -1   19.51    0.69
   1   7  -1   19.16    0.71
  -1   7   1   20.83    0.71
  -1   7   1   18.84    0.72
   1  -7  -1   19.81    0.70
  -1  -7   1   19.99    0.74
  -1  -7   1   20.38    0.70
   1  -7  -1   19.38    0.71
  -1  -7   1   19.41    0.71
   1  -7  -1   19.59    0.71
   1   7   0    1.35    0.11
  -1   7   0    0.96    0.11
  -1   7   0    0.95    0.10
   1   7   0    1.04    0.11
  -1  -7   0    0.93    0.10
  -1  -7   0    1.26    0.12
  -1  -7   0    1.15    0.11
   1  -7   0    0.98    0.11
   1  -7   0    1.16    0.11
   1  -7   0    0.83    0.10
   1   7   1   24.39    0.87
  -1   7  -1   23.97    0.86
   1   7   1   23.92    0.84
  -1   7  -1   23.74    0.83
  -1  -7  -1   24.39    0.85
   1  -7   1   23.26    0.85
   1  -7   1   23.16    0.85
   1  -7   1   24.72    0.84
  -1  -7  -1   24.21    0.89
  -1  -7  -1   23.43    0.84
  -1  -7  -1   24.34    0.85
  -1   7  -2   42.50    1.43
  -1   7  -2   43.40    1.47
   1   7   2   42.77    1.48
   1   7   2   42.70    1.45
  -1  -7  -2   43.40    1.59
  -1  -7  -2   42.85    1.45
   1  -7   2   45.23    1.46
   1  -7   2   41.72    1.47
   1  -7   2   41.13    1.44
  -1  -7  -2   43.50    1.44
  -1  -7  -2   42.30    1.46
  -1   7  -3    1.17    0.11
   1   7   3    1.41    0.13
   1   7   3    1.32    0.14
  -1  -7  -3    1.51    0.14
  -1  -7  -3    1.43    0.13
   1  -7   3    1.15    0.12
   1  -7   3    1.28    0.13
  -1  -7  -3    1.34    0.11
   1  -7   3    1.24    0.12
  -1  -7  -3    1.26    0.12
  -1  -7  -3    1.33    0.11
   1   7   4    0.53    0.11
  -1   7  -4    0.80    0.08
   1  -7   4    1.02    0.11
  -1  -7  -4    0.48    0.11
  -1  -7  -4    1.00    0.09
   1  -7   4    0.84    0.11
  -1  -7  -4    0.69    0.09
  -1  -7  -4    0.78    0.10
  -1  -7  -4    0.63    0.12
  -1  -7  -4    1.03    0.09
   1   7   5    0.03    0.10
  -1   7  -5    0.23    0.13
  -1  -7  -5    0.05    0.10
  -1  -7  -5    0.11    0.05
  -1  -7  -5   -0.03    0.08
  -1  -7  -5    0.02    0.11
  -1  -7  -5   -0.04    0.05
   1  -7   5   -0.09    0.08
  -1  -7  -5    0.05    0.05
   1   7   6    0.83    0.14
  -1   7  -6    0.78    0.17
   1  -7   6    0.65    0.12
  -1  -7  -6    0.58    0.11
  -1  -7  -6    0.61    0.15
  -1  -7  -6    0.79    0.16
  -1   7  -7    0.14    0.15
   1   7   7    0.15    0.11
  -1  -7  -7    0.08    0.15
  -1  -7  -7    0.15    0.09
   1  -7   7    0.25    0.10
  -1   7  -8    0.14    0.17
   1   7   8    0.11    0.12
  -1  -7  -8   -0.13    0.17
  -1  -7  -8    0.00    0.10
  -1   7  -9   -0.17    0.18
  -1  -7  -9    0.00    0.20
   1   8  -9    0.15    0.21
   1  -8  -9    0.23    0.19
   1  -8  -9    0.04    0.20
   1   8  -8   -0.26    0.16
  -1   8   8   -0.09    0.12
   1  -8  -8   -0.03    0.16
   1  -8  -8    0.14    0.17
   1   8  -7   -0.05    0.15
  -1   8   7   -0.02    0.12
  -1  -8   7   -0.09    0.09
   1  -8  -7   -0.23    0.13
   1  -8  -7    0.07    0.09
   1  -8  -7    0.20    0.15
   1   8  -6    0.02    0.14
  -1   8   6    0.17    0.12
  -1  -8   6   -0.04    0.09
   1  -8  -6    0.17    0.14
   1  -8  -6   -0.01    0.13
   1  -8  -6    0.09    0.09
  -1   8   5    2.01    0.19
   1   8  -5    2.27    0.22
   1  -8  -5    1.99    0.21
   1  -8  -5    2.20    0.12
   1  -8  -5    2.21    0.17
  -1  -8   5    2.03    0.18
   1  -8  -5    2.41    0.12
   1  -8  -5    2.02    0.20
   1   8  -4    0.32    0.06
   1   8  -4    0.37    0.13
  -1   8   4    0.35    0.11
   1  -8  -4    0.27    0.08
   1  -8  -4    0.20    0.07
   1  -8  -4    0.31    0.11
   1  -8  -4    0.29    0.08
  -1  -8   4    0.18    0.09
   1  -8  -4    0.34    0.11
  -1  -8   4    0.28    0.09
   1  -8  -4    0.39    0.08
  -1   8   3    8.08    0.34
  -1   8   3    7.44    0.36
   1   8  -3    7.55    0.31
   1   8  -3    7.25    0.30
   1  -8  -3    7.55    0.32
   1  -8  -3    7.31    0.31
   1  -8  -3    7.99    0.35
  -1  -8   3    7.75    0.34
  -1  -8   3    7.07    0.33
   1  -8  -3    7.35    0.32
   1   8  -2    4.88    0.25
  -1   8   2    4.91    0.25
  -1   8   2    5.09    0.26
   1   8  -2    5.12    0.24
  -1  -8   2    5.44    0.26
   1  -8  -2    4.83    0.25
   1  -8  -2    5.28    0.24
   1  -8  -2    5.29    0.25
  -1  -8   2    4.61    0.24
   1  -8  -2    4.66    0.25
  -1   8   1    0.22    0.08
   1   8  -1    0.37    0.09
  -1   8   1    0.17    0.08
   1   8  -1    0.26    0.08
  -1  -8   1    0.31    0.05
   1  -8  -1    0.17    0.08
  -1  -8   1    0.34    0.08
  -1  -8   1    0.20    0.09
   1  -8  -1    0.32    0.08
  -1  -8   1    0.20    0.09
   1  -8  -1    0.17    0.07
   1   8   0    1.66    0.13
  -1   8   0    1.72    0.13
   1   8   0    1.58    0.15
  -1   8   0    1.66    0.15
   1  -8   0    1.73    0.15
   1  -8   0    1.71    0.14
  -1  -8   0    1.64    0.15
  -1  -8   0    1.72    0.13
  -1  -8   0    1.85    0.16
   1  -8   0    1.29    0.14
  -1   8  -1    2.04    0.17
   1   8   1    2.57    0.18
  -1   8  -1    2.32    0.15
   1   8   1    2.25    0.17
  -1  -8  -1    2.43    0.17
  -1  -8  -1    2.39    0.16
   1  -8   1    2.11    0.17
   1  -8   1    2.15    0.16
   1  -8   1    2.46    0.17
  -1  -8  -1    2.34    0.13
  -1  -8  -1    2.35    0.15
   1   8   2   12.25    0.53
  -1   8  -2   12.77    0.49
  -1   8  -2   12.73    0.51
   1   8   2   13.84    0.51
   1  -8   2   13.41    0.50
   1  -8   2   12.93    0.52
   1  -8   2   13.59    0.52
  -1  -8  -2   13.09    0.50
  -1  -8  -2   12.88    0.52
  -1  -8  -2   12.73    0.51
  -1  -8  -2   13.31    0.51
  -1   8  -3    0.24    0.08
   1   8   3    0.10    0.08
   1   8   3    0.11    0.10
   1  -8   3    0.19    0.10
  -1  -8  -3    0.14    0.08
   1  -8   3    0.10    0.09
   1  -8   3    0.30    0.09
  -1  -8  -3    0.13    0.08
  -1  -8  -3    0.31    0.09
  -1  -8  -3    0.27    0.08
  -1  -8  -3    0.18    0.08
   1   8   4    1.77    0.18
  -1   8  -4    1.66    0.13
  -1  -8  -4    1.64    0.18
  -1  -8  -4    1.58    0.14
  -1  -8  -4    1.78    0.14
  -1  -8  -4    1.78    0.17
  -1  -8  -4    1.86    0.14
  -1  -8  -4    1.83    0.13
   1  -8   4    1.53    0.16
   1  -8   4    1.84    0.15
  -1   8  -5   13.23    0.57
   1   8   5   12.15    0.53
  -1  -8  -5   12.73    0.57
  -1  -8  -5   13.20    0.60
  -1  -8  -5   12.93    0.46
   1  -8   5   12.67    0.52
  -1  -8  -5   12.80    0.47
  -1  -8  -5   12.16    0.49
   1   8   6    0.87    0.15
  -1   8  -6    0.78    0.18
  -1  -8  -6    0.75    0.13
  -1  -8  -6    1.11    0.19
   1  -8   6    0.76    0.13
   1   8   7   -0.09    0.12
  -1   8  -7   -0.12    0.14
  -1  -8  -7    0.06    0.15
  -1  -8  -7    0.08    0.10
   1  -8   7   -0.01    0.10
   1   8   8   -0.05    0.13
  -1   8  -8   -0.17    0.18
  -1  -8  -8    0.12    0.17
  -1   8  -9    0.07    0.18
  -1  -8  -9    0.12    0.20
   1   9  -8    0.00    0.17
  -1   9   8    0.15    0.15
   1  -9  -8    0.18    0.19
   1  -9  -8    0.11    0.17
  -1   9   7    0.24    0.14
   1   9  -7    0.47    0.18
  -1  -9   7    0.09    0.12
   1  -9  -7    0.27    0.16
   1  -9  -7    0.26    0.12
   1  -9  -7    0.34    0.17
  -1   9   6    5.52    0.33
   1   9  -6    5.47    0.37
  -1  -9   6    5.83    0.30
   1  -9  -6    5.19    0.29
   1  -9  -6    5.67    0.37
   1  -9  -6    5.20    0.37
   1   9  -5    0.87    0.17
  -1   9   5    0.69    0.15
   1  -9  -5    0.35    0.10
   1  -9  -5    0.23    0.14
   1  -9  -5    0.58    0.08
  -1  -9   5    0.55    0.13
   1  -9  -5    0.62    0.08
   1  -9  -5    0.70    0.15
   1   9  -4    0.36    0.08
  -1   9   4    0.33    0.12
   1   9  -4    0.51    0.15
   1  -9  -4    0.23    0.08
   1  -9  -4    0.44    0.09
   1  -9  -4    0.38    0.09
   1  -9  -4    0.30    0.12
   1  -9  -4    0.26    0.12
  -1  -9   4    0.20    0.11
  -1   9   3    5.61    0.29
   1   9  -3    5.99    0.25
   1   9  -3    5.90    0.27
  -1   9   3    5.26    0.31
   1  -9  -3    5.76    0.30
   1  -9  -3    5.62    0.28
  -1  -9   3    5.68    0.28
   1  -9  -3    5.23    0.26
   1  -9  -3    5.49    0.27
  -1  -9   3    4.46    0.28
  -1   9   2    0.62    0.14
   1   9  -2    0.91    0.12
   1   9  -2    0.89    0.11
  -1   9   2    0.75    0.12
   1  -9  -2    0.74    0.11
   1  -9  -2    0.84    0.13
  -1  -9   2    0.97    0.13
  -1  -9   2    0.92    0.14
  -1  -9   2    0.73    0.11
   1  -9  -2    0.81    0.13
  -1   9   1    0.17    0.11
   1   9  -1    0.45    0.09
  -1   9   1    0.37    0.10
   1   9  -1    0.22    0.10
   1  -9  -1    0.30    0.09
   1  -9  -1    0.31    0.10
  -1  -9   1    0.25    0.05
  -1  -9   1    0.39    0.11
  -1  -9   1    0.27    0.09
   1  -9  -1    0.23    0.09
  -1  -9   1    0.32    0.09
  -1   9   0    1.61    0.16
  -1   9   0    1.65    0.14
   1   9   0    1.63    0.15
   1   9   0    1.88    0.16
  -1  -9   0    1.69    0.15
   1  -9   0    1.47    0.14
  -1  -9   0    1.67    0.16
  -1  -9   0    1.60    0.14
   1  -9   0    1.07    0.13
   1  -9   0    1.54    0.15
   1   9   1    0.23    0.10
   1   9   1    0.04    0.07
  -1   9  -1    0.02    0.09
  -1   9  -1    0.02    0.08
   1  -9   1    0.11    0.08
  -1  -9  -1    0.16    0.09
  -1  -9  -1    0.19    0.09
   1  -9   1    0.22    0.10
   1  -9   1    0.36    0.10
  -1  -9  -1    0.08    0.07
  -1  -9  -1    0.18    0.05
   1   9   2    1.83    0.18
  -1   9  -2    1.95    0.15
  -1   9  -2    1.62    0.16
   1   9   2    2.15    0.17
  -1  -9  -2    1.79    0.15
   1  -9   2    1.64    0.16
   1  -9   2    2.09    0.18
   1  -9   2    1.68    0.16
  -1  -9  -2    2.01    0.15
  -1  -9  -2    1.70    0.16
  -1  -9  -2    1.79    0.16
   1   9   3    1.10    0.14
  -1   9  -3    0.97    0.13
  -1   9  -3    1.34    0.12
   1   9   3    0.98    0.14
  -1  -9  -3    1.01    0.13
   1  -9   3    1.17    0.13
  -1  -9  -3    0.99    0.13
   1  -9   3    1.03    0.14
   1  -9   3    1.12    0.15
  -1  -9  -3    1.13    0.13
  -1  -9  -3    1.05    0.12
   1   9   4    3.10    0.24
  -1   9  -4    2.58    0.18
  -1  -9  -4    2.73    0.23
  -1  -9  -4    3.25    0.19
  -1  -9  -4    3.20    0.19
   1  -9   4    2.84    0.22
  -1  -9  -4    3.35    0.25
  -1  -9  -4    2.79    0.18
  -1   9  -5    3.70    0.30
   1   9   5    2.90    0.25
  -1  -9  -5    3.23    0.17
  -1  -9  -5    2.65    0.18
  -1  -9  -5    3.43    0.28
  -1  -9  -5    3.07    0.26
   1  -9   5    3.43    0.23
  -1  -9  -5    3.11    0.20
  -1   9  -6    0.22    0.17
   1   9   6   -0.10    0.12
   1  -9   6    0.07    0.11
  -1  -9  -6    0.12    0.10
  -1  -9  -6    0.21    0.04
  -1  -9  -6    0.29    0.14
  -1   9  -7   -0.21    0.14
   1   9   7   -0.05    0.12
  -1  -9  -7    0.06    0.10
   1  -9   7    0.01    0.11
  -1  -9  -7   -0.20    0.15
   1   9   8    0.04    0.14
  -1   9  -8   -0.18    0.16
  -1  -9  -8    0.21    0.20
   1  10  -8    0.10    0.19
  -1  10   8   -0.14    0.15
   1 -10  -8    0.21    0.17
   1 -10  -8   -0.17    0.16
  -1  10   7    1.23    0.20
   1  10  -7    0.97    0.22
   1 -10  -7    1.27    0.23
  -1 -10   7    1.20    0.17
   1 -10  -7    0.73    0.19
   1  10  -6    1.31    0.22
  -1  10   6    1.86    0.21
   1 -10  -6    1.36    0.20
  -1 -10   6    1.56    0.18
   1 -10  -6    1.39    0.17
   1 -10  -6    1.48    0.22
  -1  10   5    0.36    0.14
   1  10  -5    0.17    0.14
   1 -10  -5    0.20    0.08
   1 -10  -5    0.38    0.08
   1 -10  -5    0.26    0.14
   1 -10  -5    0.26    0.10
   1 -10  -5    0.12    0.14
  -1 -10   5    0.29    0.13
   1  10  -4    1.56    0.19
  -1  10   4    1.21    0.18
   1 -10  -4    0.92    0.16
  -1 -10   4    0.81    0.15
   1 -10  -4    1.11    0.13
   1 -10  -4    1.07    0.12
   1 -10  -4    0.95    0.16
   1 -10  -4    1.19    0.13
   1  10  -3    6.66    0.31
   1  10  -3    6.70    0.29
  -1  10   3    6.23    0.35
   1 -10  -3    6.64    0.32
  -1 -10   3    6.25    0.33
   1 -10  -3    6.76    0.34
   1 -10  -3    6.20    0.30
   1 -10  -3    6.28    0.31
   1  10  -2    2.53    0.20
   1  10  -2    2.38    0.17
  -1  10   2    2.10    0.21
   1 -10  -2    2.36    0.19
   1 -10  -2    2.03    0.19
   1 -10  -2    2.22    0.19
  -1 -10   2    1.90    0.18
  -1  10   1    9.93    0.46
   1  10  -1   10.57    0.45
   1  10  -1   10.29    0.42
  -1  10   1    9.28    0.43
  -1 -10   1    9.48    0.42
  -1 -10   1   10.25    0.44
   1 -10  -1   10.23    0.44
   1 -10  -1   10.05    0.44
   1 -10  -1   10.16    0.43
   1  10   0    1.83    0.16
  -1  10   0    1.96    0.16
  -1  10   0    1.65    0.18
   1  10   0    1.80    0.19
  -1 -10   0    1.98    0.19
  -1 -10   0    1.52    0.17
  -1 -10   0    1.47    0.15
   1 -10   0    1.92    0.17
   1 -10   0    2.14    0.18
  -1  10  -1    0.03    0.09
   1  10   1   -0.13    0.09
   1  10   1    0.02    0.06
  -1  10  -1   -0.08    0.10
   1 -10   1   -0.02    0.08
  -1 -10  -1    0.03    0.11
  -1 -10  -1    0.05    0.11
  -1 -10  -1    0.11    0.09
   1 -10   1   -0.01    0.10
   1  10   2    0.73    0.14
  -1  10  -2    1.03    0.12
  -1  10  -2    1.08    0.14
   1 -10   2    0.66    0.13
  -1 -10  -2    0.59    0.12
  -1 -10  -2    0.95    0.14
  -1 -10  -2    1.01    0.10
  -1 -10  -2    0.86    0.13
   1  10   3    1.31    0.17
  -1  10  -3    1.30    0.13
  -1  10  -3    1.38    0.15
  -1 -10  -3    1.24    0.15
  -1 -10  -3    1.19    0.13
  -1 -10  -3    1.15    0.13
  -1 -10  -3    1.36    0.14
   1 -10   3    1.25    0.16
   1  10   4    5.65    0.32
   1 -10   4    5.42    0.30
  -1 -10  -4    5.26    0.27
  -1 -10  -4    5.62    0.28
  -1 -10  -4    5.03    0.26
  -1 -10  -4    5.25    0.31
  -1 -10  -4    5.12    0.32
   1  10   5    3.33    0.26
  -1  10  -5    2.74    0.27
  -1 -10  -5    3.40    0.19
  -1 -10  -5    3.36    0.28
  -1 -10  -5    3.04    0.22
   1 -10   5    3.51    0.26
  -1 -10  -5    2.82    0.25
  -1 -10  -5    3.02    0.19
   1  10   6   -0.06    0.13
  -1  10  -6    0.06    0.17
   1 -10   6    0.10    0.12
  -1 -10  -6   -0.04    0.14
  -1 -10  -6    0.07    0.06
  -1 -10  -6   -0.05    0.05
  -1 -10  -6    0.10    0.10
   1  10   7    0.41    0.16
  -1  10  -7    0.19    0.18
   1 -10   7    0.27    0.14
  -1 -10  -7    0.03    0.18
  -1  10  -8    1.12    0.26
   1  10   8    1.09    0.21
  -1 -10  -8    0.76    0.24
  -1  11   7    0.20    0.16
   1  11  -7    0.59    0.22
   1 -11  -7    0.21    0.19
   1 -11  -7    0.27    0.18
  -1 -11   7    0.43    0.15
  -1  11   6    0.40    0.17
   1  11  -6    0.57    0.20
   1 -11  -6    0.42    0.07
   1 -11  -6    0.30    0.17
  -1 -11   6    0.63    0.15
   1 -11  -6    0.44    0.07
   1 -11  -6    0.65    0.18
  -1  11   5    0.90    0.18
   1  11  -5    0.80    0.18
   1 -11  -5    0.93    0.18
   1 -11  -5    0.69    0.11
   1 -11  -5    0.78    0.11
  -1 -11   5    1.22    0.17
   1 -11  -5    1.24    0.19
   1 -11  -5    0.79    0.14
  -1  11   4    0.67    0.16
   1  11  -4    0.66    0.16
   1 -11  -4    0.58    0.11
   1 -11  -4    0.72    0.12
   1 -11  -4    0.78    0.13
  -1 -11   4    0.72    0.15
   1 -11  -4    1.02    0.16
   1 -11  -4    0.74    0.15
  -1  11   3    3.27    0.26
   1  11  -3    3.00    0.19
   1  11  -3    2.79    0.22
  -1 -11   3    3.27    0.24
   1 -11  -3    3.26    0.22
   1 -11  -3    3.07    0.24
   1 -11  -3    3.22    0.21
   1 -11  -3    3.22    0.22
   1 -11  -3    2.86    0.24
   1  11  -2    2.75    0.19
   1  11  -2    2.84    0.22
  -1  11   2    2.66    0.23
   1 -11  -2    2.91    0.22
   1 -11  -2    2.43    0.20
  -1 -11   2    2.51    0.22
   1  11  -1    3.49    0.24
   1  11  -1    4.04    0.28
  -1  11   1    3.69    0.28
   1 -11  -1    3.75    0.24
  -1 -11   1    3.28    0.25
   1 -11  -1    3.87    0.26
   1  11   0    1.24    0.17
  -1  11   0    1.28    0.17
   1 -11   0    1.02    0.14
  -1 -11   0    1.06    0.16
   1 -11   0    0.98    0.15
  -1  11  -1    6.40    0.32
  -1  11  -1    6.73    0.35
   1  11   1    5.91    0.34
  -1 -11  -1    6.23    0.32
  -1 -11  -1    5.61    0.31
   1 -11   1    6.65    0.34
  -1  11  -2    0.12    0.11
  -1  11  -2    0.16    0.09
   1  11   2    0.19    0.12
  -1 -11  -2    0.04    0.11
   1 -11   2    0.16    0.11
  -1 -11  -2    0.23    0.10
  -1  11  -3    3.04    0.22
   1  11   3    2.78    0.25
  -1  11  -3    2.99    0.19
  -1 -11  -3    2.94    0.21
   1 -11   3    2.89    0.23
  -1 -11  -3    3.03    0.22
   1  11   4   -0.03    0.13
  -1 -11  -4   -0.13    0.08
  -1 -11  -4    0.05    0.12
   1 -11   4    0.23    0.13
  -1 -11  -4    0.03    0.08
  -1 -11  -4    0.07    0.10
  -1  11  -5    0.26    0.17
   1  11   5    0.15    0.14
  -1 -11  -5    0.35    0.10
   1 -11   5    0.12    0.13
  -1 -11  -5    0.24    0.14
  -1 -11  -5    0.32    0.10
  -1 -11  -5    0.10    0.09
   1  11   6    0.28    0.16
  -1  11  -6    0.04    0.19
  -1 -11  -6    0.20    0.07
  -1 -11  -6    0.14    0.10
   1 -11   6    0.50    0.15
  -1 -11  -6    0.23    0.17
  -1 -11  -6    0.22    0.07
   1  11   7    0.10    0.17
  -1  11  -7   -0.06    0.17
   1 -11   7   -0.12    0.13
  -1 -11  -7    0.06    0.17
   1  12  -7    0.00    0.20
  -1  12   7    0.20    0.18
  -1 -12   7    0.43    0.17
   1 -12  -7    0.16    0.20
   1  12  -6    0.36    0.20
  -1  12   6    0.54    0.18
  -1 -12   6    0.35    0.15
   1 -12  -6    0.27    0.17
   1 -12  -6    0.48    0.08
  -1  12   5    0.94    0.19
   1  12  -5    1.14    0.20
   1 -12  -5    0.93    0.15
  -1 -12   5    1.07    0.18
   1 -12  -5    0.96    0.19
   1 -12  -5    0.91    0.12
   1 -12  -5    0.96    0.12
   1  12  -4    0.01    0.08
   1  12  -4   -0.16    0.14
  -1  12   4   -0.07    0.13
   1 -12  -4   -0.02    0.12
  -1 -12   4    0.06    0.12
   1 -12  -4    0.01    0.09
   1 -12  -4   -0.03    0.09
   1  12  -3    0.74    0.14
  -1  12   3    0.69    0.16
   1  12  -3    0.51    0.11
  -1 -12   3    0.53    0.14
   1 -12  -3    0.52    0.14
   1 -12  -3    0.45    0.12
   1 -12  -3    0.65    0.13
   1  12  -2    0.86    0.15
  -1  12   2    0.97    0.18
   1 -12  -2    1.03    0.16
   1 -12  -2    0.81    0.14
  -1 -12   2    0.95    0.16
   1 -12  -2    0.96    0.14
   1  12  -1    2.83    0.24
  -1  12   1    2.44    0.24
  -1 -12   1    2.38    0.22
   1 -12  -1    2.55    0.22
  -1  12   0    3.20    0.27
   1  12   0    2.77    0.25
   1 -12   0    3.06    0.23
  -1 -12   0    2.77    0.25
   1  12   1   13.56    0.60
  -1  12  -1   13.17    0.58
  -1 -12  -1   13.44    0.57
   1 -12   1   13.74    0.58
  -1  12  -2    3.33    0.25
   1  12   2    2.57    0.25
   1 -12   2    2.96    0.25
  -1 -12  -2    3.50    0.24
  -1 -12  -2    2.95    0.22
  -1  12  -3    0.13    0.09
  -1  12  -3    0.29    0.13
   1  12   3    0.15    0.13
  -1 -12  -3    0.22    0.13
   1 -12   3    0.28    0.13
  -1 -12  -3    0.42    0.13
  -1 -12  -3    0.14    0.10
   1  12   4    0.17    0.14
  -1 -12  -4    0.12    0.12
   1 -12   4    0.16    0.13
  -1 -12  -4    0.23    0.10
  -1 -12  -4    0.30    0.11
   1  12   5   -0.21    0.13
  -1  12  -5    0.11    0.17
  -1 -12  -5    0.15    0.09
  -1 -12  -5   -0.04    0.14
  -1 -12  -5    0.14    0.09
  -1 -12  -5    0.00    0.09
   1 -12   5    0.07    0.13
   1  12   6    0.31    0.17
  -1  12  -6    0.35    0.20
  -1 -12  -6    0.15    0.08
  -1 -12  -6    0.70    0.19
   1 -12   6    0.07    0.14
   1  12   7    0.21    0.19
  -1  12  -7    0.91    0.24
   1 -12   7    0.61    0.18
  -1 -12  -7    0.67    0.21
   1  13  -6   -0.02    0.18
  -1  13   6   -0.13    0.16
  -1 -13   6    0.28    0.16
   1 -13  -6    0.33    0.19
  -1  13   5    0.30    0.18
   1  13  -5    0.21    0.18
   1 -13  -5    0.13    0.16
   1 -13  -5    0.24    0.09
  -1 -13   5    0.32    0.16
  -1  13   4    0.12    0.15
   1  13  -4    0.24    0.09
   1  13  -4    0.33    0.17
   1 -13  -4    0.27    0.14
   1 -13  -4    0.19    0.12
  -1 -13   4    0.46    0.15
   1 -13  -4    0.47    0.12
   1  13  -3    0.19    0.10
  -1  13   3    0.29    0.16
   1  13  -3    0.37    0.13
   1 -13  -3    0.21    0.13
   1 -13  -3    0.35    0.12
  -1 -13   3    0.28    0.14
   1 -13  -3    0.18    0.12
   1  13  -2    1.84    0.20
  -1  13   2    1.93    0.23
   1 -13  -2    1.66    0.19
   1 -13  -2    1.45    0.18
  -1 -13   2    1.62    0.20
   1  13  -1    1.82    0.21
  -1  13   1    1.74    0.21
  -1 -13   1    1.61    0.20
   1 -13  -1    1.63    0.20
   1  13   0    4.40    0.32
  -1  13   0    4.56    0.33
  -1 -13   0    4.51    0.31
   1 -13   0    4.50    0.30
  -1  13  -1    0.52    0.15
   1  13   1    0.21    0.15
  -1 -13  -1    0.66    0.15
   1 -13   1    0.54    0.15
  -1  13  -2    0.65    0.16
   1  13   2    0.29    0.16
   1 -13   2    1.07    0.18
  -1 -13  -2    0.61    0.15
  -1  13  -3    0.33    0.13
   1  13   3    0.28    0.16
  -1 -13  -3    0.61    0.14
  -1 -13  -3    0.24    0.14
   1 -13   3    0.24    0.15
  -1 -13  -3    0.31    0.11
   1  13   4    0.03    0.15
  -1 -13  -4    0.20    0.13
  -1 -13  -4    0.12    0.14
   1 -13   4    0.14    0.14
  -1 -13  -4    0.12    0.10
   1  13   5   -0.14    0.14
  -1  13  -5    0.03    0.17
   1 -13   5    0.14    0.15
  -1 -13  -5   -0.13    0.15
  -1 -13  -5    0.05    0.09
   1  13   6   -0.04    0.17
  -1  13  -6   -0.14    0.21
  -1 -13  -6    0.07    0.18
   1 -13   6    0.06    0.15
   1  14  -5   -0.01    0.18
  -1  14   5    0.04    0.17
  -1 -14   5    0.14    0.16
   1 -14  -5   -0.06    0.16
   1  14  -4   -0.16    0.16
  -1  14   4   -0.06    0.16
  -1 -14   4    0.13    0.15
   1 -14  -4    0.05    0.14
   1 -14  -4   -0.15    0.10
   1  14  -3    0.04    0.16
  -1  14   3   -0.20    0.14
   1 -14  -3    0.02    0.12
   1 -14  -3   -0.20    0.11
  -1 -14   3    0.20    0.15
  -1  14   2    0.49    0.17
   1  14  -2    0.81    0.16
   1 -14  -2    0.58    0.15
   1 -14  -2    0.57    0.15
  -1 -14   2    0.48    0.15
  -1  14   1    5.38    0.36
   1  14  -1    5.71    0.37
   1 -14  -1    5.02    0.34
  -1 -14   1    5.41    0.35
   1  14   0    0.28    0.16
  -1  14   0    0.25    0.15
  -1 -14   0    0.15    0.14
   1 -14   0    0.06    0.14
  -1  14  -1    0.81    0.18
   1  14   1    0.49    0.17
   1 -14   1    0.53    0.15
  -1 -14  -1    0.32    0.15
  -1  14  -2    0.14    0.14
   1  14   2    0.10    0.15
   1 -14   2    0.24    0.14
  -1 -14  -2    0.09    0.13
   1  14   3    1.05    0.20
  -1 -14  -3    1.49    0.19
  -1 -14  -3    0.72    0.17
   1 -14   3    1.06    0.20
   1  14   4    0.32    0.17
  -1 -14  -4    0.29    0.13
   1 -14   4    0.36    0.16
  -1 -14  -4    0.04    0.15
  -1 -14  -4    0.33    0.12
   1  14   5   -0.22    0.16
  -1  14  -5   -0.07    0.20
  -1 -14  -5   -0.09    0.15
   1 -14   5    0.08    0.16
  -1  15   4    0.31    0.18
  -1 -15   4    0.11    0.16
   1 -15  -4    0.04    0.15
  -1  15   3   -0.18    0.15
   1 -15  -3    0.21    0.15
   1 -15  -3    0.11    0.14
  -1 -15   3    0.06    0.16
   1  15  -2    0.11    0.14
  -1  15   2   -0.09    0.15
   1 -15  -2   -0.13    0.13
  -1 -15   2   -0.26    0.14
   1 -15  -2   -0.07    0.13
  -1  15   1    0.78    0.19
   1  15  -1    0.79    0.19
  -1 -15   1    0.94    0.19
   1 -15  -1    0.81    0.17
   1  15   0    2.42    0.27
  -1  15   0    2.34    0.26
   1 -15   0    2.48    0.26
  -1 -15   0    2.36    0.24
   1  15   1    0.00    0.14
  -1  15  -1    0.08    0.17
   1 -15   1   -0.16    0.12
  -1 -15  -1    0.01    0.14
  -1  15  -2    0.34    0.16
   1  15   2    0.00    0.16
   1 -15   2    0.13    0.16
  -1 -15  -2    0.22    0.15
   1  15   3    0.10    0.16
  -1 -15  -3   -0.01    0.13
   1 -15   3    0.08    0.16
  -1 -15  -3    0.04    0.15
   1  15   4    0.37    0.19
   1 -15   4    0.15    0.17
  -1 -15  -4    0.04    0.16
  -1  16   2    0.10    0.18
   1 -16  -2   -0.17    0.13
   1 -16  -2   -0.16    0.14
  -1 -16   2   -0.19    0.15
   1  16  -1    0.16    0.17
  -1  16   1   -0.09    0.16
  -1 -16   1    0.27    0.17
   1 -16  -1   -0.20    0.14
   1  16   0    0.09    0.16
  -1  16   0    0.07    0.17
   1 -16   0   -0.01    0.16
  -1 -16   0   -0.21    0.14
   1  16   1   -0.05    0.16
  -1  16  -1   -0.16    0.15
  -1 -16  -1    0.11    0.15
   1 -16   1   -0.06    0.15
   1  16   2   -0.09    0.15
  -1  16  -2   -0.01    0.15
   1 -16   2   -0.09    0.14
  -1 -16  -2   -0.13    0.14
   2   0 -10    0.27    0.18
   2   0  -9   -0.09    0.13
   2   0  -9   -0.08    0.16
   2   0  -8    0.06    0.17
   2   0  -8    0.63    0.18
   2   0  -7   -0.11    0.13
   2   0  -7    0.05    0.14
   2   0  -6    1.85    0.20
   2   0  -6    1.66    0.15
   2   0  -6    1.91    0.18
   2   0  -5    0.00    0.08
   2   0  -5   -0.20    0.08
   2   0  -5   -0.01    0.05
   2   0  -4    4.65    0.21
   2   0  -4    4.93    0.25
   2   0  -4    5.32    0.30
  -2   0   4    4.98    0.22
  -2   0   3    0.01    0.04
   2   0  -3   -0.08    0.03
   2   0  -3    0.09    0.05
  -2   0   2   17.84    0.61
  -2   0   2   17.87    0.61
   2   0  -2   18.62    0.58
  -2   0   2   18.41    0.60
   2   0  -2   17.91    0.63
  -2   0   2   18.67    0.57
  -2   0   2   18.56    0.60
  -2   0   1   -0.01    0.03
  -2   0   1   -0.06    0.03
  -2   0   1    0.03    0.05
   2   0  -1   -0.05    0.03
   2   0  -1    0.00    0.03
   2   0  -1   -0.04    0.03
  -2   0   1   -0.05    0.03
   2   0  -1   -0.06    0.03
  -2   0   0  115.66    3.78
   2   0   0  121.84    3.85
  -2   0   0  113.68    3.85
   2   0   0  116.36    3.85
  -2   0   0  120.57    3.85
   2   0   1    0.01    0.04
   2   0   1   -0.03    0.04
  -2   0  -1   -0.04    0.04
   2   0   1   -0.06    0.02
   2   0   1    0.05    0.04
  -2   0  -1    0.02    0.04
  -2   0  -1   -0.10    0.04
  -2   0  -2  192.07    6.40
  -2   0  -2  198.28    6.52
   2   0   2  207.82    6.41
  -2   0  -2  207.38    6.48
   2   0   2  193.12    6.47
  -2   0  -2  208.82    6.52
   2   0   2  200.86    6.53
   2   0   2  201.42    6.52
   2   0   2  190.15    5.90
  -2   0  -2  195.74    5.90
  -2   0  -3   -0.08    0.06
  -2   0  -3    0.05    0.05
   2   0   3    0.04    0.04
   2   0   3   -0.03    0.03
   2   0   3   -0.01    0.03
  -2   0  -3    0.00    0.04
  -2   0  -3   -0.01    0.02
   2   0   3   -0.03    0.04
  -2   0  -3    0.02    0.02
  -2   0  -4   12.74    0.50
   2   0   4   12.76    0.46
   2   0   4   13.52    0.45
   2   0   4   12.81    0.46
  -2   0  -4   13.36    0.50
  -2   0  -4   13.00    0.44
  -2   0  -5   -0.07    0.07
  -2   0  -5   -0.04    0.08
   2   0   5   -0.07    0.04
  -2   0  -6    2.12    0.20
  -2   0  -6    2.41    0.22
   2   0   6    2.51    0.14
  -2   0  -7    0.04    0.12
  -2   0  -7    0.05    0.11
   2   0   7   -0.01    0.06
  -2   0  -8    0.49    0.15
  -2   0  -8    0.57    0.16
  -2   0  -9    0.03    0.15
  -2   0  -9   -0.06    0.15
  -2   0 -10    0.46    0.19
   2  -1 -10    0.03    0.17
   2   1  -9   -0.02    0.14
   2  -1  -9    0.04    0.14
   2  -1  -9    0.19    0.18
   2   1  -8    0.62    0.16
   2   1  -8    0.10    0.17
   2  -1  -8    0.67    0.20
   2  -1  -8    0.40    0.16
   2   1  -7    1.41    0.18
   2   1  -7    1.22    0.21
   2  -1  -7    1.04    0.20
   2  -1  -7    1.09    0.17
   2  -1  -7    1.39    0.15
   2   1  -6    0.09    0.09
   2   1  -6   -0.02    0.11
   2  -1  -6    0.07    0.08
   2  -1  -6    0.08    0.10
   2  -1  -6    0.09    0.12
   2   1  -5    0.09    0.10
   2   1  -5    0.00    0.08
   2   1  -5    0.09    0.09
   2  -1  -5   -0.13    0.08
   2  -1  -5    0.01    0.06
   2  -1  -5   -0.01    0.09
   2   1  -4   78.02    2.96
  -2   1   4   78.82    2.41
   2   1  -4   79.01    2.61
   2   1  -4   81.39    2.64
   2  -1  -4   81.63    2.65
   2  -1  -4   79.03    2.97
   2  -1  -4   79.32    2.42
  -2  -1   4   80.21    2.41
   2   1  -3    8.55    0.39
  -2   1   3    8.57    0.29
  -2   1   3    8.75    0.31
  -2   1   3    8.68    0.29
  -2   1   3    8.46    0.29
  -2   1   3    8.91    0.29
   2   1  -3    8.46    0.34
   2   1  -3    8.69    0.34
   2  -1  -3    8.28    0.34
  -2  -1   3    8.48    0.31
   2  -1  -3    8.66    0.31
  -2   1   2  190.98    6.35
  -2   1   2  193.14    6.46
  -2   1   2  197.71    6.33
  -2   1   2  207.40    6.45
  -2   1   2  190.99    5.85
  -2  -1   2  192.79    6.29
  -2  -1   2  209.33    6.33
   2  -1  -2  202.11    6.42
   2  -1  -2  198.99    5.85
  -2  -1   2  190.53    6.45
  -2  -1   2  196.14    6.45
  -2  -1   2  200.32    5.85
  -2   1   1  940.98   28.75
   2   1  -1  927.37   28.74
  -2   1   1  817.34   28.75
   2   1  -1  793.34   28.73
  -2   1   1  897.04   28.52
   2   1  -1  905.52   28.22
  -2   1   1  960.92   28.24
  -2   1   1  797.54   28.24
  -2  -1   1  848.61   28.75
   2  -1  -1  801.07   28.74
   2  -1  -1  942.46   28.24
  -2  -1   1  973.77   28.76
   2  -1  -1  797.50   26.02
   2  -1  -1 1000.00   28.76
   2  -1  -1  743.74   28.21
  -2  -1   1  856.62   28.22
   2  -1  -1  949.40   28.54
   2   1   0    2.95    0.13
   2   1   0    2.90    0.13
  -2   1   0    2.83    0.10
  -2   1   0    2.94    0.13
  -2   1   0    2.69    0.13
  -2  -1   0    2.84    0.13
  -2  -1   0    2.78    0.12
   2  -1   0    2.89    0.13
   2  -1   0    2.82    0.13
   2  -1   0    2.72    0.13
  -2  -1   0    2.65    0.12
  -2   1  -1  144.93    4.69
  -2   1  -1  145.67    4.74
   2   1   1  150.27    4.75
   2   1   1  138.47    4.66
  -2   1  -1  139.09    4.66
  -2   1  -1  146.27    4.74
   2  -1   1  148.54    4.74
   2  -1   1  135.12    4.74
   2  -1   1  144.32    4.66
  -2  -1  -1  144.39    4.66
  -2  -1  -1  156.46    4.75
  -2  -1  -1  141.48    4.28
  -2  -1  -1  147.91    4.74
  -2   1  -2   17.39    0.58
   2   1   2   17.46    0.58
   2   1   2   17.60    0.59
  -2   1  -2   16.96    0.58
  -2   1  -2   15.67    0.57
   2   1   2   17.62    0.58
   2   1   2   17.66    0.53
  -2   1  -2   15.87    0.58
   2  -1   2   17.19    0.58
  -2  -1  -2   18.44    0.59
   2  -1   2   17.41    0.58
  -2  -1  -2   17.75    0.57
   2  -1   2   16.87    0.58
  -2  -1  -2   16.85    0.58
  -2  -1  -2   16.38    0.59
  -2  -1  -2   17.27    0.53
   2  -1   2   16.74    0.58
   2  -1   2   16.98    0.54
  -2  -1  -2   17.04    0.58
  -2   1  -3    4.29    0.19
   2   1   3    4.14    0.17
  -2   1  -3    3.69    0.14
   2   1   3    3.77    0.17
  -2   1  -3    4.04    0.20
   2   1   3    4.29    0.17
  -2   1  -3    3.87    0.14
   2   1   3    3.95    0.17
   2  -1   3    3.93    0.17
  -2  -1  -3    4.01    0.15
   2  -1   3    3.62    0.16
  -2  -1  -3    4.22    0.17
  -2  -1  -3    4.17    0.15
  -2  -1  -3    3.80    0.19
   2  -1   3    3.97    0.16
   2  -1   3    4.18    0.17
  -2  -1  -3    4.19    0.20
  -2  -1  -3    3.90    0.15
  -2   1  -4    0.45    0.09
   2   1   4    0.58    0.06
  -2   1  -4    0.56    0.08
   2   1   4    0.47    0.06
   2   1   4    0.50    0.07
  -2  -1  -4    0.46    0.09
   2  -1   4    0.53    0.06
   2  -1   4    0.66    0.08
  -2  -1  -4    0.50    0.09
   2  -1   4    0.48    0.05
  -2  -1  -4    0.43    0.07
  -2   1  -5    1.65    0.15
  -2   1  -5    1.75    0.16
   2   1   5    1.90    0.12
  -2  -1  -5    1.81    0.16
   2  -1   5    1.93    0.11
  -2  -1  -5    1.84    0.13
  -2  -1  -5    1.49    0.14
  -2   1  -6    1.88    0.19
  -2   1  -6    1.57    0.17
   2   1   6    1.66    0.13
  -2  -1  -6    1.98    0.19
  -2  -1  -6    1.56    0.18
  -2  -1  -6    1.77    0.15
   2  -1   6    2.00    0.12
  -2   1  -7    2.05    0.21
   2   1   7    2.11    0.14
  -2   1  -7    1.84    0.19
   2  -1   7    2.04    0.13
  -2  -1  -7    1.70    0.19
  -2  -1  -7    2.11    0.21
  -2   1  -8    0.17    0.15
  -2   1  -8    0.03    0.12
  -2  -1  -8    0.13    0.15
  -2  -1  -8    0.54    0.15
  -2   1  -9   -0.10    0.13
  -2   1  -9   -0.02    0.16
  -2  -1  -9   -0.04    0.15
  -2   1 -10   -0.21    0.17
  -2   1 -10   -0.09    0.16
  -2  -1 -10   -0.09    0.17
   2  -2 -10   -0.21    0.16
   2  -2  -9    0.13    0.16
   2  -2  -9    0.04    0.15
   2  -2  -8    0.06    0.10
   2  -2  -8   -0.06    0.15
   2  -2  -8   -0.17    0.14
  -2   2   7    3.81    0.17
   2   2  -7    3.78    0.31
   2   2  -7    3.78    0.35
   2  -2  -7    4.11    0.29
   2  -2  -7    3.88    0.25
   2  -2  -7    3.41    0.32
   2   2  -6    4.34    0.27
   2   2  -6    4.76    0.32
  -2   2   6    4.42    0.18
   2  -2  -6    4.01    0.31
   2  -2  -6    3.98    0.23
   2  -2  -6    4.24    0.28
  -2   2   5    1.82    0.09
   2   2  -5    1.26    0.15
  -2   2   5    1.78    0.09
   2   2  -5    1.30    0.16
   2  -2  -5    1.44    0.14
   2  -2  -5    1.41    0.18
   2  -2  -5    1.95    0.14
  -2   2   4   19.02    0.61
  -2   2   4   17.85    0.61
  -2   2   4   18.20    0.60
   2   2  -4   17.40    0.66
   2   2  -4   17.84    0.75
  -2   2   4   18.12    0.60
   2  -2  -4   17.72    0.75
  -2  -2   4   18.33    0.61
   2  -2  -4   17.91    0.61
   2  -2  -4   18.24    0.67
  -2   2   3   17.41    0.58
   2   2  -3   16.97    0.70
  -2   2   3   17.74    0.59
   2   2  -3   16.77    0.62
  -2   2   3   17.12    0.59
  -2   2   3   17.96    0.58
  -2   2   3   17.65    0.56
  -2  -2   3   17.96    0.57
   2  -2  -3   18.05    0.57
  -2  -2   3   17.11    0.58
   2  -2  -3   16.93    0.63
  -2  -2   3   17.07    0.58
  -2  -2   3   17.36    0.57
   2   2  -2   42.07    1.55
   2   2  -2   41.76    1.37
  -2   2   2   41.50    1.36
  -2   2   2   40.59    1.39
   2   2  -2   41.21    1.37
  -2   2   2   42.27    1.39
  -2   2   2   43.20    1.36
   2  -2  -2   41.59    1.35
  -2  -2   2   42.76    1.36
   2  -2  -2   41.75    1.27
  -2  -2   2   42.50    1.38
   2  -2  -2   42.53    1.35
   2  -2  -2   41.34    1.39
  -2  -2   2   42.94    1.37
   2  -2  -2   42.62    1.38
   2  -2  -2   40.73    1.38
  -2  -2   2   39.96    1.38
  -2   2   1  628.65   21.91
  -2   2   1  722.54   22.11
  -2   2   1  658.59   21.72
   2   2  -1  671.85   22.10
   2   2  -1  688.77   21.73
   2   2  -1  693.94   21.52
   2   2  -1  664.57   22.14
  -2   2   1  693.61   21.70
  -2   2   1  657.90   22.17
  -2  -2   1  742.74   22.12
   2  -2  -1  658.99   22.12
  -2  -2   1  668.87   22.12
   2  -2  -1  690.50   21.75
   2  -2  -1  646.30   21.76
   2  -2  -1  660.11   21.94
   2  -2  -1  667.71   22.15
  -2  -2   1  660.85   21.72
  -2  -2   1  696.44   21.49
  -2   2   0   17.91    0.60
   2   2   0   17.14    0.60
  -2   2   0   17.82    0.60
  -2   2   0   17.97    0.60
   2   2   0   18.25    0.60
  -2  -2   0   17.80    0.59
  -2  -2   0   16.85    0.60
   2  -2   0   18.07    0.60
  -2  -2   0   17.22    0.60
   2  -2   0   17.27    0.59
   2  -2   0   16.98    0.60
   2  -2   0   17.71    0.58
  -2   2  -1    0.67    0.06
   2   2   1    0.74    0.07
   2   2   1    0.69    0.07
   2   2   1    0.67    0.07
  -2   2  -1    0.64    0.06
  -2   2  -1    0.85    0.07
   2  -2   1    0.88    0.08
  -2  -2  -1    0.63    0.06
   2  -2   1    0.66    0.06
  -2  -2  -1    0.74    0.07
   2  -2   1    0.66    0.05
   2  -2   1    0.64    0.06
  -2  -2  -1    0.70    0.05
  -2  -2  -1    0.72    0.06
  -2   2  -2    1.08    0.07
  -2   2  -2    0.91    0.07
  -2   2  -2    0.97    0.07
   2   2   2    1.01    0.08
  -2   2  -2    1.17    0.07
   2   2   2    1.00    0.08
   2  -2   2    1.06    0.07
  -2  -2  -2    0.95    0.07
   2  -2   2    0.94    0.08
   2  -2   2    0.87    0.07
   2  -2   2    0.89    0.07
  -2  -2  -2    1.10    0.07
  -2  -2  -2    1.04    0.09
  -2  -2  -2    0.93    0.07
  -2  -2  -2    0.93    0.08
  -2   2  -3    1.30    0.08
  -2   2  -3    1.13    0.10
  -2   2  -3    1.25    0.07
   2   2   3    1.24    0.09
   2   2   3    1.31    0.10
   2   2   3    1.24    0.09
  -2  -2  -3    1.17    0.10
  -2  -2  -3    1.38    0.09
   2  -2   3    1.28    0.09
   2  -2   3    1.27    0.09
  -2  -2  -3    1.21    0.08
   2  -2   3    1.13    0.09
  -2  -2  -3    1.33    0.08
  -2  -2  -3    1.03    0.10
  -2  -2  -3    1.23    0.09
  -2  -2  -3    1.24    0.08
   2   2   4    3.51    0.17
  -2   2  -4    3.52    0.22
   2   2   4    3.98    0.18
  -2   2  -4    3.78    0.20
  -2  -2  -4    3.75    0.18
  -2  -2  -4    3.85    0.22
  -2  -2  -4    3.79    0.20
   2  -2   4    3.92    0.16
   2  -2   4    3.84    0.18
  -2   2  -5    0.02    0.07
   2   2   5   -0.08    0.06
  -2   2  -5   -0.08    0.09
   2  -2   5    0.02    0.04
  -2  -2  -5   -0.01    0.06
  -2  -2  -5    0.20    0.08
  -2  -2  -5   -0.04    0.08
  -2   2  -6    2.54    0.23
  -2   2  -6    3.56    0.28
   2   2   6    2.81    0.19
  -2  -2  -6    2.69    0.18
   2  -2   6    3.48    0.16
  -2  -2  -6    3.11    0.26
  -2  -2  -6    2.86    0.24
  -2   2  -7   -0.01    0.13
  -2   2  -7    0.24    0.11
   2   2   7   -0.06    0.07
  -2  -2  -7    0.12    0.09
  -2  -2  -7    0.04    0.13
  -2  -2  -7    0.18    0.13
   2  -2   7   -0.05    0.06
  -2   2  -8    1.11    0.17
  -2   2  -8    0.81    0.19
  -2  -2  -8    0.78    0.18
  -2   2  -9    0.59    0.16
  -2   2  -9    0.66    0.20
  -2  -2  -9    0.59    0.19
  -2   2 -10    0.20    0.19
  -2   2 -10   -0.27    0.15
  -2  -2 -10    0.08    0.18
   2  -3 -10   -0.15    0.17
   2  -3  -9   -0.22    0.15
   2  -3  -9    0.39    0.17
   2   3  -8    0.03    0.14
   2  -3  -8    0.09    0.10
   2  -3  -8   -0.34    0.14
   2  -3  -8   -0.19    0.14
  -2   3   7    1.71    0.13
   2   3  -7    1.54    0.21
   2   3  -7    1.63    0.22
   2  -3  -7    1.53    0.20
   2  -3  -7    1.47    0.17
   2  -3  -7    1.60    0.23
   2   3  -6    0.92    0.16
  -2   3   6    0.97    0.09
   2   3  -6    0.91    0.16
   2  -3  -6    0.97    0.17
   2  -3  -6    1.08    0.15
   2  -3  -6    0.87    0.12
   2   3  -5   36.25    1.24
  -2   3   5   34.99    1.19
   2   3  -5   37.08    1.40
  -2   3   5   35.41    1.19
  -2  -3   5   35.06    1.18
   2  -3  -5   34.98    1.14
   2  -3  -5   36.48    1.41
  -2  -3   5   34.18    1.17
   2  -3  -5   35.47    1.25
  -2   3   4   34.22    1.12
  -2   3   4   34.47    1.13
   2   3  -4   32.43    1.16
   2   3  -4   34.22    1.31
  -2   3   4   33.28    1.13
   2  -3  -4   33.20    1.18
  -2  -3   4   34.28    1.12
   2  -3  -4   33.82    1.07
  -2  -3   4   33.25    1.12
   2   3  -3  123.61    4.32
  -2   3   3  119.90    3.88
  -2   3   3  122.03    3.81
  -2   3   3  115.11    3.88
   2   3  -3  121.25    3.81
  -2   3   3  120.29    3.81
  -2  -3   3  113.90    3.87
  -2  -3   3  114.93    3.87
  -2  -3   3  107.17    3.80
   2  -3  -3  118.75    3.88
   2  -3  -3  118.61    3.86
   2  -3  -3  122.48    3.86
   2  -3  -3  117.78    3.54
  -2   3   2    0.62    0.06
  -2   3   2    0.59    0.06
  -2   3   2    0.56    0.06
   2   3  -2    0.52    0.07
   2   3  -2    0.61    0.07
   2   3  -2    0.60    0.05
   2   3  -2    0.61    0.05
  -2  -3   2    0.68    0.06
  -2  -3   2    0.62    0.07
   2  -3  -2    0.42    0.05
   2  -3  -2    0.96    0.07
  -2  -3   2    0.67    0.06
   2  -3  -2    0.62    0.06
   2  -3  -2    0.64    0.06
   2  -3  -2    0.65    0.05
   2  -3  -2    0.57    0.07
  -2  -3   2    0.55    0.06
  -2   3   1   71.80    2.38
   2   3  -1   69.40    2.37
  -2   3   1   73.24    2.33
   2   3  -1   67.89    2.33
   2   3  -1   73.31    2.37
   2   3  -1   74.19    2.30
  -2   3   1   72.23    2.34
  -2  -3   1   73.91    2.38
   2  -3  -1   70.92    2.33
   2  -3  -1   72.16    2.33
   2  -3  -1   71.73    2.35
  -2  -3   1   72.99    2.33
  -2  -3   1   71.30    2.37
   2  -3  -1   70.99    2.37
   2   3   0    5.42    0.24
   2   3   0    6.27    0.21
  -2   3   0    6.67    0.25
  -2   3   0    6.68    0.25
   2   3   0    6.77    0.25
   2  -3   0    6.24    0.24
  -2  -3   0    6.42    0.24
  -2  -3   0    6.55    0.24
   2  -3   0    6.60    0.24
   2   3   1    8.56    0.32
  -2   3  -1    8.67    0.32
  -2   3  -1    8.67    0.31
   2   3   1    8.25    0.31
   2   3   1    8.27    0.28
  -2  -3  -1    8.48    0.31
   2  -3   1    8.23    0.31
   2  -3   1    8.25    0.31
   2  -3   1    8.36    0.31
  -2  -3  -1    8.35    0.31
  -2   3  -2   14.46    0.50
  -2   3  -2   15.06    0.51
   2   3   2   14.77    0.49
   2   3   2   14.09    0.52
   2   3   2   14.18    0.50
  -2  -3  -2   14.11    0.50
   2  -3   2   14.30    0.50
   2  -3   2   14.24    0.49
  -2  -3  -2   14.57    0.46
   2  -3   2   14.54    0.50
  -2  -3  -2   14.07    0.50
   2  -3   2   14.49    0.51
   2   3   3    0.49    0.07
  -2   3  -3    0.63    0.05
   2   3   3    0.42    0.08
  -2   3  -3    0.52    0.06
   2   3   3    0.56    0.07
  -2   3  -3    0.48    0.05
   2  -3   3    0.45    0.07
  -2  -3  -3    0.48    0.06
  -2  -3  -3    0.39    0.08
  -2  -3  -3    0.51    0.05
  -2  -3  -3    0.50    0.07
   2  -3   3    0.57    0.06
  -2  -3  -3    0.62    0.06
  -2   3  -4   18.88    0.69
   2   3   4   17.86    0.67
  -2   3  -4   18.97    0.67
  -2  -3  -4   18.22    0.62
  -2  -3  -4   19.38    0.62
  -2  -3  -4   19.20    0.70
   2  -3   4   18.46    0.65
   2  -3   4   19.33    0.63
  -2  -3  -4   18.67    0.63
  -2  -3  -4   19.28    0.64
   2   3   5    2.93    0.17
  -2   3  -5    3.42    0.19
  -2   3  -5    3.16    0.23
  -2  -3  -5    3.24    0.18
   2  -3   5    3.24    0.16
  -2  -3  -5    2.77    0.21
  -2   3  -6   20.17    0.81
   2   3   6   20.70    0.76
  -2   3  -6   21.69    0.78
   2  -3   6   21.50    0.74
  -2  -3  -6   20.70    0.73
  -2  -3  -6   21.88    0.83
   2   3   7    2.48    0.18
  -2   3  -7    2.64    0.25
  -2   3  -7    2.66    0.22
  -2  -3  -7    2.34    0.18
   2  -3   7    2.50    0.15
  -2  -3  -7    2.24    0.23
  -2   3  -8    2.09    0.21
   2   3   8    2.24    0.18
  -2   3  -8    1.62    0.23
  -2  -3  -8    2.29    0.24
  -2  -3  -8    2.16    0.19
  -2   3  -9    0.10    0.18
  -2  -3  -9    0.27    0.17
  -2   3 -10    0.19    0.19
  -2  -3 -10    0.14    0.18
   2  -4 -10    0.07    0.18
   2  -4 -10    0.21    0.19
   2  -4  -9   -0.06    0.16
   2  -4  -9    0.35    0.18
   2   4  -8    0.04    0.16
   2  -4  -8    0.02    0.15
   2  -4  -8   -0.05    0.09
   2  -4  -8    0.01    0.15
   2   4  -7    0.93    0.18
  -2   4   7    1.10    0.11
   2  -4  -7    1.26    0.18
   2  -4  -7    1.00    0.14
   2  -4  -7    1.09    0.20
   2   4  -6    0.18    0.13
  -2   4   6    0.13    0.07
   2  -4  -6    0.14    0.08
  -2  -4   6    0.04    0.05
   2  -4  -6   -0.03    0.13
   2  -4  -6    0.01    0.11
  -2   4   5   10.24    0.39
   2   4  -5   10.84    0.50
   2   4  -5   10.10    0.45
   2  -4  -5   10.72    0.46
   2  -4  -5    9.62    0.40
  -2  -4   5   10.21    0.38
   2  -4  -5   10.26    0.51
  -2  -4   5   10.51    0.38
  -2   4   4    1.63    0.12
   2   4  -4    1.66    0.15
   2   4  -4    1.55    0.15
  -2   4   4    1.80    0.12
  -2  -4   4    1.59    0.10
   2  -4  -4    1.66    0.13
  -2  -4   4    1.51    0.10
   2  -4  -4    1.19    0.13
  -2   4   3   23.06    0.78
  -2   4   3   23.01    0.78
   2   4  -3   21.88    0.89
   2   4  -3   22.45    0.79
  -2   4   3   22.63    0.79
   2  -4  -3   21.75    0.73
   2  -4  -3   24.26    0.76
  -2  -4   3   22.38    0.78
   2  -4  -3   22.03    0.77
  -2  -4   3   24.14    0.77
   2  -4  -3   22.55    0.75
   2  -4  -3   22.07    0.80
  -2   4   2   15.51    0.55
  -2   4   2   15.43    0.54
   2   4  -2   15.40    0.60
   2   4  -2   14.98    0.52
   2   4  -2   15.04    0.52
  -2   4   2   15.85    0.53
   2   4  -2   15.10    0.54
   2  -4  -2   14.95    0.53
   2  -4  -2   15.13    0.55
  -2  -4   2   15.44    0.53
  -2  -4   2   14.90    0.54
   2  -4  -2   15.20    0.53
   2  -4  -2   14.64    0.53
  -2   4   1   10.34    0.37
  -2   4   1   10.30    0.38
   2   4  -1   10.26    0.38
   2   4  -1   10.04    0.37
   2   4  -1   10.33    0.36
   2   4  -1   10.43    0.39
  -2   4   1   10.40    0.38
   2  -4  -1   10.12    0.37
  -2  -4   1   10.14    0.38
  -2  -4   1   10.22    0.37
   2  -4  -1    9.93    0.38
   2  -4  -1   10.48    0.38
   2  -4  -1   10.29    0.37
  -2   4   0  105.43    3.38
   2   4   0  104.68    3.44
   2   4   0   96.93    3.37
  -2   4   0  103.45    3.44
   2  -4   0  108.81    3.37
   2  -4   0  102.37    3.43
  -2  -4   0  104.04    3.43
  -2  -4   0  107.05    3.37
   2   4   1    0.77    0.07
  -2   4  -1    0.61    0.07
   2   4   1    0.75    0.08
   2   4   1    0.81    0.08
  -2   4  -1    0.90    0.07
  -2   4  -1    0.73    0.08
   2  -4   1    0.85    0.08
  -2  -4  -1    0.76    0.07
   2  -4   1    0.64    0.07
   2  -4   1    0.74    0.07
  -2  -4  -1    0.94    0.08
   2   4   2    0.60    0.08
   2   4   2    0.61    0.06
  -2   4  -2    0.57    0.07
   2   4   2    0.51    0.08
  -2   4  -2    0.61    0.07
  -2  -4  -2    0.59    0.07
   2  -4   2    0.66    0.07
  -2  -4  -2    0.70    0.07
   2  -4   2    0.57    0.07
   2  -4   2    0.65    0.08
   2  -4   2    0.74    0.06
  -2   4  -3    7.31    0.29
   2   4   3    8.04    0.31
   2   4   3    7.53    0.32
   2   4   3    7.75    0.30
   2  -4   3    8.13    0.31
   2  -4   3    7.88    0.30
   2  -4   3    7.37    0.30
  -2  -4  -3    7.85    0.33
  -2  -4  -3    7.82    0.30
  -2  -4  -3    8.07    0.29
  -2  -4  -3    7.82    0.29
  -2  -4  -3    7.93    0.29
   2   4   4    2.16    0.15
   2  -4   4    2.10    0.13
  -2  -4  -4    2.14    0.11
  -2  -4  -4    2.10    0.17
  -2  -4  -4    2.13    0.10
  -2  -4  -4    2.27    0.14
   2  -4   4    2.00    0.13
  -2  -4  -4    2.13    0.11
   2   4   5    3.97    0.22
  -2   4  -5    3.84    0.25
  -2  -4  -5    4.18    0.26
  -2  -4  -5    4.15    0.21
   2  -4   5    3.91    0.19
   2   4   6   11.51    0.48
  -2   4  -6   12.71    0.56
  -2  -4  -6   11.80    0.47
  -2  -4  -6   12.50    0.56
   2  -4   6   12.50    0.46
   2   4   7    0.10    0.09
  -2   4  -7    0.02    0.14
  -2  -4  -7   -0.34    0.11
  -2  -4  -7    0.10    0.08
   2  -4   7   -0.01    0.07
  -2   4  -8    0.18    0.16
   2   4   8    0.16    0.10
  -2  -4  -8    0.16    0.17
  -2  -4  -8    0.34    0.11
  -2   4  -9    0.05    0.17
  -2  -4  -9   -0.05    0.17
  -2  -4  -9   -0.03    0.11
  -2   4 -10   -0.04    0.18
  -2  -4 -10    0.00    0.19
   2  -5 -10   -0.08    0.18
   2  -5 -10    0.04    0.20
   2   5  -9    0.01    0.19
   2  -5  -9    0.00    0.17
   2  -5  -9    0.27    0.18
   2   5  -8    0.16    0.16
   2  -5  -8   -0.04    0.09
   2  -5  -8    0.21    0.16
   2  -5  -8   -0.03    0.13
   2   5  -7   -0.14    0.13
  -2   5   7    0.02    0.08
   2  -5  -7    0.09    0.13
   2  -5  -7    0.02    0.12
   2  -5  -7    0.08    0.09
   2   5  -6    0.10    0.12
  -2   5   6    0.09    0.08
   2  -5  -6    0.11    0.12
   2  -5  -6    0.16    0.08
  -2  -5   6    0.06    0.07
   2  -5  -6    0.00    0.13
  -2   5   5    1.74    0.14
   2   5  -5    1.69    0.17
   2  -5  -5    1.70    0.19
  -2  -5   5    1.53    0.12
   2  -5  -5    1.59    0.14
   2  -5  -5    1.51    0.16
  -2   5   4    0.94    0.10
  -2   5   4    0.89    0.10
   2   5  -4    1.03    0.13
   2  -5  -4    0.77    0.05
   2  -5  -4    0.90    0.07
   2  -5  -4    0.76    0.12
   2  -5  -4    0.84    0.10
   2  -5  -4    0.93    0.06
  -2  -5   4    0.76    0.08
   2  -5  -4    0.85    0.05
  -2   5   3   43.69    1.53
   2   5  -3   45.57    1.46
  -2   5   3   47.55    1.50
   2   5  -3   44.97    1.49
  -2   5   3   45.19    1.51
   2   5  -3   44.74    1.51
   2   5  -3   44.64    1.49
   2  -5  -3   43.97    1.53
  -2  -5   3   46.27    1.49
  -2  -5   3   45.14    1.52
   2  -5  -3   44.49    1.51
   2  -5  -3   44.38    1.48
   2  -5  -3   46.17    1.48
   2  -5  -3   44.77    1.39
  -2   5   2    0.26    0.07
   2   5  -2    0.18    0.05
   2   5  -2    0.16    0.07
   2   5  -2    0.12    0.05
  -2   5   2    0.28    0.07
  -2   5   2    0.26    0.07
  -2  -5   2    0.14    0.06
  -2  -5   2    0.20    0.07
   2  -5  -2    0.18    0.07
   2  -5  -2    0.14    0.06
   2  -5  -2    0.25    0.06
   2  -5  -2    0.09    0.06
  -2   5   1   37.70    1.33
  -2   5   1   40.10    1.31
   2   5  -1   39.22    1.32
   2   5  -1   39.96    1.30
   2   5  -1   40.00    1.27
  -2   5   1   39.51    1.30
   2  -5  -1   37.88    1.30
   2  -5  -1   37.97    1.30
   2  -5  -1   37.98    1.32
  -2  -5   1   39.02    1.32
  -2  -5   1   39.87    1.30
   2  -5  -1   38.56    1.30
  -2   5   0    7.95    0.33
   2   5   0    8.23    0.32
   2   5   0    8.13    0.33
  -2   5   0    8.16    0.33
  -2  -5   0    8.19    0.32
   2  -5   0    8.53    0.33
  -2  -5   0    7.79    0.31
   2  -5   0    8.50    0.32
  -2   5  -1    1.85    0.13
  -2   5  -1    2.18    0.13
  -2   5  -1    1.96    0.15
   2   5   1    2.25    0.13
   2   5   1    2.10    0.15
   2  -5   1    2.20    0.14
  -2  -5  -1    2.18    0.13
   2  -5   1    1.96    0.13
   2  -5   1    2.00    0.13
  -2  -5  -1    2.23    0.13
   2   5   2    3.30    0.18
   2   5   2    3.33    0.17
   2   5   2    3.28    0.14
  -2   5  -2    3.32    0.17
   2  -5   2    2.99    0.17
   2  -5   2    3.02    0.17
  -2  -5  -2    3.11    0.16
   2  -5   2    3.01    0.16
  -2  -5  -2    3.43    0.16
   2   5   3   31.29    1.06
  -2   5  -3   31.83    1.09
   2   5   3   31.82    1.11
   2   5   3   31.27    1.08
   2  -5   3   36.04    1.09
  -2  -5  -3   32.11    1.09
  -2  -5  -3   32.31    1.00
  -2  -5  -3   31.77    1.07
  -2  -5  -3   30.53    1.08
   2  -5   3   31.41    1.09
  -2  -5  -3   31.48    1.11
   2  -5   3   31.62    1.08
   2   5   4    4.00    0.22
  -2   5  -4    3.96    0.16
   2  -5   4    4.00    0.20
  -2  -5  -4    4.10    0.19
   2  -5   4    4.15    0.20
  -2  -5  -4    4.02    0.18
  -2  -5  -4    4.02    0.18
  -2  -5  -4    4.14    0.19
  -2  -5  -4    4.11    0.24
   2   5   5    0.01    0.08
  -2   5  -5    0.04    0.11
  -2  -5  -5    0.12    0.10
   2  -5   5   -0.10    0.06
  -2  -5  -5   -0.10    0.07
  -2  -5  -5    0.00    0.03
  -2   5  -6    3.28    0.27
   2   5   6    2.61    0.21
  -2  -5  -6    2.62    0.24
   2  -5   6    2.83    0.18
  -2  -5  -6    2.85    0.20
   2   5   7    0.28    0.11
  -2   5  -7    0.45    0.17
   2  -5   7    0.45    0.09
  -2  -5  -7    0.46    0.10
  -2  -5  -7    0.37    0.16
   2   5   8    0.49    0.12
  -2   5  -8    0.77    0.19
  -2  -5  -8    0.61    0.13
  -2  -5  -8    0.88    0.21
  -2   5  -9    0.19    0.19
  -2  -5  -9    0.22    0.20
   2   6  -9   -0.02    0.18
   2  -6  -9   -0.11    0.15
   2  -6  -9   -0.12    0.15
   2   6  -8    0.10    0.16
  -2   6   8    0.36    0.11
   2  -6  -8    0.14    0.15
   2  -6  -8    0.16    0.10
   2  -6  -8    0.14    0.14
   2   6  -7    0.36    0.16
  -2   6   7    0.33    0.11
   2  -6  -7    0.29    0.15
  -2  -6   7    0.30    0.08
   2  -6  -7    0.37    0.14
   2  -6  -7    0.50    0.11
  -2   6   6    0.16    0.09
   2   6  -6    0.15    0.14
   2  -6  -6    0.11    0.09
   2  -6  -6    0.16    0.12
   2  -6  -6    0.48    0.15
  -2  -6   6    0.18    0.08
   2   6  -5    1.41    0.17
  -2   6   5    1.11    0.13
   2  -6  -5    1.28    0.13
   2  -6  -5    1.48    0.18
  -2  -6   5    1.69    0.13
   2  -6  -5    1.46    0.16
   2   6  -4    5.16    0.27
  -2   6   4    4.77    0.24
  -2   6   4    4.76    0.24
   2  -6  -4    4.74    0.19
   2  -6  -4    4.65    0.19
   2  -6  -4    4.88    0.20
  -2  -6   4    4.84    0.22
   2  -6  -4    4.96    0.27
   2  -6  -4    4.38    0.22
  -2   6   3    4.73    0.23
  -2   6   3    4.84    0.24
   2   6  -3    4.66    0.20
  -2   6   3    5.01    0.23
   2   6  -3    4.76    0.19
   2   6  -3    5.04    0.25
   2  -6  -3    4.51    0.24
  -2  -6   3    4.40    0.21
   2  -6  -3    4.90    0.21
   2  -6  -3    4.35    0.21
  -2  -6   3    4.98    0.23
   2  -6  -3    4.92    0.21
  -2   6   2    1.11    0.11
  -2   6   2    1.22    0.11
   2   6  -2    1.15    0.10
   2   6  -2    1.23    0.10
   2   6  -2    1.14    0.11
  -2   6   2    1.15    0.12
   2  -6  -2    1.04    0.10
   2  -6  -2    1.13    0.10
   2  -6  -2    1.07    0.10
   2  -6  -2    1.26    0.11
  -2  -6   2    0.96    0.10
  -2  -6   2    1.20    0.10
  -2   6   1    0.79    0.09
   2   6  -1    1.04    0.10
   2   6  -1    0.83    0.09
  -2   6   1    0.98    0.10
  -2   6   1    0.94    0.11
   2  -6  -1    0.85    0.09
  -2  -6   1    0.97    0.10
  -2  -6   1    0.80    0.09
   2  -6  -1    0.80    0.09
   2  -6  -1    0.83    0.09
  -2   6   0    0.66    0.10
  -2   6   0    0.67    0.09
   2   6   0    0.88    0.09
   2   6   0    0.68    0.09
   2  -6   0    0.65    0.09
  -2  -6   0    0.75    0.08
  -2  -6   0    0.72    0.09
   2  -6   0    0.66    0.08
  -2   6  -1   17.92    0.63
   2   6   1   17.61    0.65
  -2   6  -1   17.72    0.62
   2   6   1   17.91    0.63
  -2   6  -1   16.90    0.64
   2  -6   1   17.58    0.63
  -2  -6  -1   17.11    0.63
   2  -6   1   17.60    0.62
  -2  -6  -1   17.27    0.62
   2  -6   1   17.51    0.63
   2   6   2   31.29    1.05
  -2   6  -2   29.98    1.03
  -2   6  -2   30.39    1.07
   2   6   2   30.75    1.08
   2  -6   2   28.97    1.05
  -2  -6  -2   30.72    1.04
   2  -6   2   30.51    1.06
   2  -6   2   31.80    1.05
  -2  -6  -2   31.62    1.06
   2   6   3    4.87    0.23
  -2   6  -3    4.35    0.22
   2   6   3    4.81    0.25
  -2  -6  -3    4.81    0.21
  -2  -6  -3    4.36    0.23
  -2  -6  -3    4.81    0.21
   2  -6   3    4.76    0.23
   2  -6   3    4.40    0.23
   2  -6   3    5.16    0.23
  -2   6  -4    0.28    0.06
   2   6   4    0.19    0.09
   2  -6   4    0.33    0.08
   2  -6   4    0.30    0.08
  -2  -6  -4    0.14    0.06
  -2  -6  -4    0.18    0.06
  -2  -6  -4    0.12    0.09
  -2  -6  -4    0.19    0.06
  -2  -6  -4   -0.01    0.06
   2   6   5    9.93    0.43
  -2   6  -5   10.42    0.46
  -2  -6  -5    9.68    0.39
  -2  -6  -5   10.27    0.36
  -2  -6  -5   10.24    0.37
   2  -6   5    9.69    0.40
  -2  -6  -5    9.96    0.46
  -2  -6  -5    9.81    0.36
   2   6   6    0.61    0.12
  -2   6  -6    0.38    0.16
  -2  -6  -6    0.44    0.10
   2  -6   6    0.46    0.09
  -2  -6  -6    0.51    0.16
   2   6   7    2.04    0.19
  -2   6  -7    1.47    0.23
   2  -6   7    2.09    0.17
  -2  -6  -7    2.15    0.24
  -2  -6  -7    1.90    0.18
  -2   6  -8   -0.08    0.17
   2   6   8    0.24    0.11
  -2  -6  -8    0.19    0.16
  -2  -6  -8    0.12    0.10
  -2   6  -9   -0.34    0.17
  -2  -6  -9   -0.10    0.19
   2   7  -9   -0.15    0.18
   2  -7  -9    0.32    0.19
   2  -7  -9   -0.12    0.16
  -2   7   8   -0.10    0.10
   2   7  -8    0.13    0.17
   2  -7  -8   -0.01    0.15
   2  -7  -8    0.00    0.14
  -2   7   7    0.16    0.11
   2   7  -7    0.06    0.15
   2  -7  -7    0.02    0.14
   2  -7  -7   -0.02    0.08
  -2  -7   7    0.14    0.09
   2  -7  -7    0.42    0.16
  -2   7   6    0.01    0.10
   2   7  -6    0.13    0.13
   2  -7  -6    0.12    0.11
  -2  -7   6   -0.09    0.08
   2  -7  -6    0.01    0.07
   2  -7  -6    0.10    0.13
  -2   7   5    0.21    0.10
   2   7  -5    0.16    0.13
   2  -7  -5    0.12    0.11
   2  -7  -5    0.15    0.13
  -2  -7   5    0.20    0.08
   2  -7  -5    0.39    0.09
   2   7  -4    1.48    0.08
  -2   7   4    1.58    0.15
  -2   7   4    1.42    0.15
   2   7  -4    1.27    0.16
   2  -7  -4    1.44    0.13
   2  -7  -4    1.53    0.12
  -2  -7   4    1.62    0.14
   2  -7  -4    1.64    0.11
   2  -7  -4    1.37    0.11
   2  -7  -4    1.47    0.16
  -2   7   3    2.10    0.17
   2   7  -3    2.09    0.13
  -2   7   3    1.96    0.15
   2   7  -3    2.05    0.12
  -2   7   3    2.23    0.16
   2   7  -3    2.22    0.18
   2  -7  -3    1.95    0.13
   2  -7  -3    2.06    0.17
  -2  -7   3    2.02    0.15
  -2  -7   3    2.05    0.15
   2  -7  -3    2.02    0.15
   2  -7  -3    2.23    0.14
   2   7  -2    5.94    0.27
   2   7  -2    6.03    0.26
   2   7  -2    6.25    0.27
  -2   7   2    6.32    0.28
  -2   7   2    6.16    0.28
  -2   7   2    6.14    0.30
  -2  -7   2    6.26    0.28
   2  -7  -2    6.20    0.28
   2  -7  -2    6.10    0.28
  -2  -7   2    6.02    0.27
   2  -7  -2    6.31    0.28
   2  -7  -2    6.20    0.27
   2   7  -1    5.83    0.25
  -2   7   1    5.36    0.27
  -2   7   1    5.78    0.26
  -2   7   1    5.77    0.27
   2   7  -1    5.60    0.26
   2  -7  -1    5.37    0.26
   2  -7  -1    5.89    0.26
  -2  -7   1    5.31    0.25
   2  -7  -1    5.58    0.26
  -2  -7   1    5.53    0.26
   2   7   0    0.83    0.10
  -2   7   0    0.54    0.07
  -2   7   0    0.89    0.11
   2   7   0    0.87    0.10
  -2   7   0    0.81    0.11
  -2  -7   0    0.93    0.10
  -2  -7   0    1.05    0.11
   2  -7   0    0.99    0.10
   2  -7   0    0.85    0.10
   2   7   1    5.44    0.25
  -2   7  -1    5.55    0.24
  -2   7  -1    5.20    0.27
   2   7   1    5.45    0.27
   2  -7   1    5.39    0.25
  -2  -7  -1    5.09    0.24
   2  -7   1    4.95    0.24
  -2  -7  -1    5.33    0.25
   2  -7   1    5.37    0.25
  -2   7  -2    0.34    0.07
   2   7   2    0.28    0.10
   2   7   2    0.22    0.09
  -2   7  -2    0.17    0.08
  -2  -7  -2    0.17    0.08
   2  -7   2    0.10    0.07
  -2  -7  -2    0.18    0.09
   2  -7   2    0.14    0.08
  -2  -7  -2    0.14    0.07
   2  -7   2    0.13    0.08
   2   7   3   -0.01    0.07
   2   7   3    0.04    0.09
  -2   7  -3   -0.01    0.07
   2  -7   3   -0.07    0.08
  -2  -7  -3    0.09    0.07
  -2  -7  -3    0.06    0.07
  -2  -7  -3    0.08    0.06
   2  -7   3    0.06    0.07
   2  -7   3   -0.03    0.06
  -2   7  -4   -0.15    0.06
   2   7   4    0.07    0.10
   2   7   4    0.06    0.08
   2  -7   4   -0.11    0.08
   2  -7   4    0.00    0.07
  -2  -7  -4    0.01    0.10
  -2  -7  -4    0.01    0.06
  -2  -7  -4   -0.09    0.07
  -2  -7  -4   -0.05    0.06
  -2  -7  -4    0.02    0.06
   2   7   5    5.00    0.28
  -2  -7  -5    4.47    0.21
  -2  -7  -5    4.35    0.20
   2  -7   5    4.15    0.25
  -2  -7  -5    4.19    0.29
  -2  -7  -5    4.50    0.20
  -2  -7  -5    4.46    0.25
   2   7   6    0.59    0.13
  -2   7  -6    0.22    0.14
   2  -7   6    0.29    0.10
  -2  -7  -6    0.44    0.10
  -2  -7  -6    0.32    0.15
  -2   7  -7    0.15    0.16
   2   7   7    0.15    0.12
  -2  -7  -7    0.07    0.15
  -2  -7  -7    0.40    0.11
   2  -7   7    0.24    0.10
  -2   7  -8   -0.18    0.14
   2   7   8    0.00    0.12
  -2  -7  -8   -0.10    0.16
  -2  -7  -8    0.16    0.11
  -2   7  -9    0.02    0.20
  -2  -7  -9   -0.12    0.20
   2   8  -9    0.34    0.21
   2  -8  -9   -0.04    0.17
   2  -8  -9    0.19    0.19
   2   8  -8    0.11    0.17
  -2   8   8    0.34    0.14
   2  -8  -8    0.04    0.16
   2  -8  -8   -0.06    0.16
   2   8  -7    0.26    0.16
  -2   8   7   -0.10    0.11
  -2  -8   7    0.05    0.10
   2  -8  -7   -0.03    0.14
   2  -8  -7    0.20    0.10
   2  -8  -7    0.31    0.15
  -2   8   6    0.15    0.12
   2   8  -6    0.14    0.14
   2  -8  -6    0.16    0.14
   2  -8  -6   -0.09    0.07
  -2  -8   6   -0.20    0.08
   2  -8  -6   -0.07    0.11
   2   8  -5    2.61    0.23
  -2   8   5    3.07    0.24
   2  -8  -5    2.66    0.13
   2  -8  -5    2.53    0.19
   2  -8  -5    2.61    0.13
   2  -8  -5    2.59    0.25
  -2  -8   5    2.85    0.20
   2  -8  -5    2.23    0.22
   2   8  -4    0.11    0.11
  -2   8   4    0.05    0.09
  -2   8   4    0.01    0.10
   2   8  -4   -0.12    0.04
   2  -8  -4    0.12    0.10
   2  -8  -4    0.00    0.06
   2  -8  -4    0.06    0.06
  -2  -8   4   -0.10    0.08
  -2  -8   4    0.01    0.08
   2  -8  -4    0.08    0.06
   2  -8  -4   -0.03    0.07
   2   8  -3    4.25    0.20
   2   8  -3    3.64    0.20
  -2   8   3    4.36    0.26
   2   8  -3    4.22    0.24
  -2   8   3    4.19    0.24
  -2   8   3    4.67    0.25
   2  -8  -3    4.00    0.21
  -2  -8   3    4.76    0.24
   2  -8  -3    4.06    0.22
   2  -8  -3    4.05    0.22
  -2  -8   3    3.78    0.22
   2  -8  -3    3.70    0.24
   2   8  -2   -0.18    0.07
  -2   8   2   -0.02    0.08
   2   8  -2   -0.13    0.07
  -2   8   2   -0.13    0.08
   2   8  -2   -0.09    0.06
  -2   8   2   -0.03    0.07
   2  -8  -2    0.01    0.07
   2  -8  -2    0.05    0.07
  -2  -8   2    0.02    0.07
  -2  -8   2   -0.03    0.08
   2  -8  -2   -0.09    0.07
   2  -8  -2    0.00    0.08
   2   8  -1    0.35    0.09
  -2   8   1    0.11    0.08
   2   8  -1    0.14    0.07
  -2   8   1    0.24    0.08
  -2   8   1    0.10    0.09
   2  -8  -1    0.09    0.07
   2  -8  -1    0.22    0.08
  -2  -8   1    0.19    0.07
   2  -8  -1    0.19    0.08
  -2  -8   1    0.04    0.07
  -2   8   0    0.54    0.10
   2   8   0    0.60    0.09
  -2   8   0    0.69    0.10
   2   8   0    0.75    0.11
   2  -8   0    0.71    0.10
  -2  -8   0    0.83    0.10
  -2  -8   0    0.77    0.10
   2  -8   0    0.89    0.10
   2   8   1    3.94    0.23
  -2   8  -1    5.00    0.26
   2   8   1    4.99    0.26
  -2   8  -1    4.89    0.24
  -2  -8  -1    4.90    0.26
   2  -8   1    4.59    0.25
  -2  -8  -1    4.94    0.24
  -2  -8  -1    4.78    0.23
   2  -8   1    4.59    0.24
   2  -8   1    4.79    0.25
  -2   8  -2   13.14    0.51
   2   8   2   12.45    0.50
   2   8   2   12.37    0.52
  -2   8  -2   12.37    0.48
   2  -8   2   13.09    0.51
   2  -8   2   13.03    0.50
  -2  -8  -2   12.94    0.51
  -2  -8  -2   13.13    0.49
   2  -8   2   12.79    0.51
  -2  -8  -2   12.68    0.50
   2   8   3    0.12    0.08
   2   8   3    0.02    0.09
  -2   8  -3    0.22    0.09
  -2  -8  -3    0.11    0.08
  -2  -8  -3    0.09    0.09
   2  -8   3   -0.01    0.09
   2  -8   3    0.15    0.09
   2  -8   3   -0.05    0.09
  -2  -8  -3    0.10    0.07
   2   8   4    7.98    0.35
  -2   8  -4    7.03    0.31
   2   8   4    7.26    0.36
   2  -8   4    7.42    0.33
   2  -8   4    6.93    0.34
  -2  -8  -4    7.62    0.33
  -2  -8  -4    6.90    0.37
  -2  -8  -4    7.56    0.32
  -2  -8  -4    7.16    0.31
  -2  -8  -4    6.86    0.30
   2   8   5    6.85    0.37
  -2  -8  -5    6.82    0.32
  -2  -8  -5    6.99    0.29
  -2  -8  -5    6.96    0.30
  -2  -8  -5    7.22    0.38
   2  -8   5    7.27    0.35
  -2  -8  -5    6.95    0.30
  -2   8  -6    7.45    0.42
   2   8   6    7.48    0.39
  -2  -8  -6    7.38    0.35
   2  -8   6    7.21    0.35
  -2  -8  -6    8.08    0.44
   2   8   7    0.05    0.13
  -2   8  -7   -0.07    0.15
  -2  -8  -7    0.02    0.10
  -2  -8  -7    0.16    0.17
   2  -8   7    0.13    0.10
  -2   8  -8    0.33    0.20
   2   8   8    0.32    0.15
  -2  -8  -8    0.36    0.21
  -2   8  -9    0.05    0.20
  -2  -8  -9    0.28    0.22
   2   9  -8    0.37    0.19
  -2   9   8    0.21    0.14
   2  -9  -8    0.13    0.18
   2  -9  -8    0.03    0.16
  -2   9   7    0.22    0.13
   2   9  -7    0.33    0.17
  -2  -9   7    0.16    0.12
   2  -9  -7    0.31    0.12
   2  -9  -7    0.39    0.16
   2  -9  -7    0.32    0.16
  -2   9   6    1.43    0.19
   2   9  -6    1.25    0.20
  -2  -9   6    1.64    0.17
   2  -9  -6    1.50    0.20
   2  -9  -6    1.09    0.20
   2  -9  -6    1.72    0.18
   2   9  -5    0.84    0.17
  -2   9   5    0.88    0.15
   2  -9  -5    0.66    0.11
   2  -9  -5    0.73    0.09
  -2  -9   5    0.73    0.13
   2  -9  -5    1.03    0.17
   2  -9  -5    0.77    0.09
   2  -9  -5    1.00    0.17
   2   9  -4    0.39    0.13
  -2   9   4    0.49    0.13
   2  -9  -4    0.43    0.09
   2  -9  -4    0.35    0.09
   2  -9  -4    0.48    0.13
   2  -9  -4    0.36    0.10
  -2  -9   4    0.42    0.11
  -2   9   3    4.03    0.26
  -2   9   3    3.74    0.26
   2   9  -3    4.17    0.21
  -2   9   3    3.69    0.27
   2   9  -3    4.28    0.22
   2   9  -3    4.59    0.27
   2  -9  -3    4.60    0.26
   2  -9  -3    4.31    0.23
  -2  -9   3    4.27    0.24
   2  -9  -3    4.24    0.23
  -2  -9   3    3.95    0.25
   2  -9  -3    3.87    0.22
  -2   9   2   30.67    1.14
   2   9  -2   31.52    1.11
   2   9  -2   30.32    1.08
  -2   9   2   32.22    1.11
  -2   9   2   31.60    1.12
   2  -9  -2   32.34    1.10
   2  -9  -2   31.53    1.11
  -2  -9   2   31.46    1.12
  -2  -9   2   31.17    1.10
   2  -9  -2   31.01    1.09
   2  -9  -2   31.44    1.12
  -2   9   1    0.65    0.12
   2   9  -1    0.67    0.10
  -2   9   1    0.81    0.14
   2   9  -1    0.71    0.11
  -2  -9   1    0.52    0.10
   2  -9  -1    0.76    0.12
   2  -9  -1    0.70    0.12
  -2  -9   1    0.60    0.11
   2  -9  -1    0.75    0.11
  -2   9   0    4.81    0.27
  -2   9   0    4.89    0.25
   2   9   0    4.75    0.26
   2   9   0    4.73    0.24
   2  -9   0    4.44    0.25
   2  -9   0    4.06    0.24
  -2  -9   0    4.65    0.25
  -2  -9   0    4.55    0.25
  -2   9  -1    3.84    0.22
  -2   9  -1    3.93    0.24
   2   9   1    4.03    0.24
   2  -9   1    3.61    0.24
  -2  -9  -1    4.10    0.23
   2  -9   1    3.86    0.24
  -2  -9  -1    4.23    0.24
   2  -9   1    3.77    0.22
  -2  -9  -1    4.26    0.23
   2   9   2    4.89    0.28
  -2   9  -2    5.16    0.25
  -2   9  -2    4.94    0.27
   2   9   2    4.31    0.25
   2  -9   2    4.55    0.26
   2  -9   2    4.79    0.27
  -2  -9  -2    4.87    0.27
  -2  -9  -2    4.97    0.25
   2  -9   2    4.61    0.25
  -2  -9  -2    4.99    0.26
   2   9   3    6.31    0.34
  -2   9  -3    6.14    0.31
  -2  -9  -3    6.30    0.29
  -2  -9  -3    6.16    0.29
   2  -9   3    5.68    0.31
  -2  -9  -3    6.03    0.31
   2  -9   3    6.17    0.32
   2   9   4    0.03    0.12
  -2   9  -4   -0.01    0.09
  -2  -9  -4    0.06    0.09
  -2  -9  -4    0.09    0.09
  -2  -9  -4    0.08    0.07
  -2  -9  -4   -0.04    0.11
   2  -9   4   -0.12    0.10
   2   9   5    3.01    0.25
  -2  -9  -5    2.44    0.24
  -2  -9  -5    2.97    0.21
  -2  -9  -5    3.16    0.19
  -2  -9  -5    2.92    0.18
   2  -9   5    2.91    0.22
  -2   9  -6    0.73    0.18
   2   9   6    0.92    0.17
  -2  -9  -6    0.74    0.07
  -2  -9  -6    0.82    0.18
  -2  -9  -6    0.71    0.13
  -2  -9  -6    0.72    0.07
   2  -9   6    0.97    0.15
  -2   9  -7    0.03    0.16
   2   9   7    0.28    0.15
  -2  -9  -7    0.03    0.09
  -2  -9  -7    0.10    0.15
   2  -9   7    0.25    0.12
  -2   9  -8    0.17    0.20
   2   9   8    0.02    0.16
  -2  -9  -8    0.20    0.20
   2  -9   8    0.24    0.13
  -2  10   8    0.15    0.16
   2  10  -8   -0.16    0.19
   2 -10  -8   -0.22    0.16
   2 -10  -8    0.15    0.17
   2  10  -7    0.24    0.17
  -2  10   7   -0.03    0.15
   2 -10  -7    0.04    0.15
  -2 -10   7    0.08    0.12
   2 -10  -7    0.17    0.16
  -2  10   6    1.41    0.19
   2  10  -6    1.34    0.21
   2 -10  -6    1.40    0.22
   2 -10  -6    0.85    0.19
   2 -10  -6    0.98    0.15
  -2 -10   6    1.05    0.16
  -2  10   5    4.87    0.33
   2  10  -5    4.67    0.32
   2 -10  -5    4.89    0.34
  -2 -10   5    5.23    0.29
   2 -10  -5    4.68    0.22
   2 -10  -5    4.82    0.23
   2 -10  -5    4.73    0.27
   2 -10  -5    4.31    0.31
  -2  10   4    0.20    0.13
   2  10  -4    0.20    0.13
   2  10  -4    0.01    0.06
   2 -10  -4    0.09    0.12
   2 -10  -4   -0.16    0.08
   2 -10  -4    0.02    0.07
  -2 -10   4   -0.10    0.10
   2 -10  -4    0.15    0.08
   2  10  -3    3.63    0.20
   2  10  -3    3.82    0.26
   2  10  -3    3.78    0.22
  -2  10   3    3.49    0.27
   2 -10  -3    3.75    0.24
  -2 -10   3    3.35    0.24
   2 -10  -3    3.23    0.22
   2 -10  -3    3.82    0.23
   2 -10  -3    3.63    0.22
  -2  10   2   10.53    0.49
   2  10  -2   10.46    0.45
   2  10  -2   10.81    0.44
   2 -10  -2   10.31    0.45
   2 -10  -2   11.24    0.46
   2 -10  -2   10.93    0.46
   2 -10  -2   11.02    0.45
  -2 -10   2   11.11    0.47
   2  10  -1    8.95    0.40
  -2  10   1    9.39    0.44
   2  10  -1    9.61    0.43
   2 -10  -1    9.14    0.40
   2 -10  -1    9.67    0.42
  -2 -10   1    9.86    0.41
   2 -10  -1    9.41    0.42
  -2 -10   1    8.83    0.41
  -2  10   0    2.80    0.23
   2  10   0    2.41    0.20
   2  10   0    2.64    0.20
  -2  10   0    2.30    0.19
   2 -10   0    2.49    0.18
   2 -10   0    2.09    0.19
  -2 -10   0    2.28    0.19
  -2 -10   0    2.32    0.20
  -2  10  -1    0.19    0.10
  -2  10  -1    0.26    0.11
   2  10   1    0.19    0.13
  -2 -10  -1    0.07    0.10
   2 -10   1    0.15    0.10
  -2 -10  -1    0.27    0.10
  -2 -10  -1    0.19    0.11
   2 -10   1    0.14    0.11
  -2  10  -2    0.32    0.11
  -2  10  -2    0.15    0.09
   2  10   2    0.17    0.12
  -2 -10  -2    0.19    0.10
  -2 -10  -2    0.12    0.09
   2 -10   2    0.23    0.12
  -2 -10  -2    0.28    0.11
  -2  10  -3    2.35    0.21
   2  10   3    2.43    0.22
  -2 -10  -3    2.35    0.20
   2 -10   3    2.75    0.22
  -2 -10  -3    2.96    0.20
  -2 -10  -3    2.49    0.19
  -2  10  -4    1.92    0.16
   2  10   4    1.54    0.20
  -2 -10  -4    1.66    0.17
  -2 -10  -4    1.43    0.14
   2 -10   4    1.56    0.18
  -2 -10  -4    1.72    0.15
  -2 -10  -4    1.63    0.19
   2  10   5    1.83    0.21
  -2 -10  -5    2.02    0.15
   2 -10   5    1.99    0.20
  -2 -10  -5    2.00    0.18
  -2 -10  -5    1.77    0.16
  -2 -10  -5    1.81    0.22
  -2  10  -6    0.04    0.14
   2  10   6    0.16    0.15
  -2 -10  -6    0.07    0.06
  -2 -10  -6    0.05    0.06
  -2 -10  -6    0.01    0.16
   2 -10   6    0.01    0.12
  -2 -10  -6   -0.10    0.09
  -2  10  -7    0.68    0.20
   2  10   7    0.77    0.19
  -2 -10  -7    0.74    0.20
   2 -10   7    0.77    0.16
   2  10   8    0.41    0.18
  -2  10  -8    0.23    0.21
   2 -10   8    0.59    0.16
  -2 -10  -8    0.17    0.20
  -2  11   7    0.01    0.15
   2  11  -7    0.27    0.18
   2 -11  -7   -0.19    0.16
  -2 -11   7   -0.01    0.14
   2 -11  -7    0.11    0.17
   2  11  -6    0.51    0.18
  -2  11   6    0.80    0.19
   2 -11  -6    0.89    0.08
  -2 -11   6    0.72    0.16
   2 -11  -6    0.90    0.20
   2 -11  -6    0.72    0.19
  -2  11   5    1.05    0.19
   2  11  -5    1.26    0.20
   2 -11  -5    1.26    0.15
   2 -11  -5    1.18    0.18
  -2 -11   5    1.30    0.17
   2 -11  -5    1.12    0.12
   2 -11  -5    1.03    0.12
   2 -11  -5    1.00    0.19
  -2  11   4   -0.03    0.11
   2  11  -4    0.04    0.12
   2  11  -4    0.00    0.07
  -2 -11   4    0.04    0.12
   2 -11  -4   -0.02    0.11
   2 -11  -4    0.11    0.10
   2 -11  -4    0.19    0.14
   2 -11  -4    0.03    0.08
   2 -11  -4    0.02    0.08
   2  11  -3    0.00    0.08
   2  11  -3   -0.03    0.12
   2  11  -3    0.07    0.10
  -2  11   3    0.01    0.13
  -2 -11   3    0.01    0.12
   2 -11  -3   -0.08    0.08
   2 -11  -3   -0.09    0.09
   2 -11  -3   -0.01    0.11
   2 -11  -3    0.06    0.10
   2  11  -2    2.80    0.20
  -2  11   2    2.82    0.25
   2  11  -2    3.29    0.23
   2 -11  -2    2.76    0.21
   2 -11  -2    2.73    0.21
  -2 -11   2    2.52    0.21
   2 -11  -2    2.93    0.23
   2  11  -1    5.47    0.30
  -2  11   1    6.19    0.34
   2  11  -1    6.45    0.34
   2 -11  -1    6.00    0.31
   2 -11  -1    6.12    0.32
  -2 -11   1    6.34    0.34
  -2  11   0    1.45    0.19
   2  11   0    1.04    0.17
   2 -11   0    1.55    0.17
  -2 -11   0    1.20    0.16
  -2  11  -1    5.20    0.31
   2  11   1    4.94    0.31
  -2 -11  -1    5.69    0.30
  -2 -11  -1    5.33    0.30
   2 -11   1    5.12    0.30
  -2  11  -2    0.60    0.12
  -2  11  -2    0.71    0.14
   2  11   2    0.69    0.15
  -2 -11  -2    0.50    0.11
  -2 -11  -2    0.76    0.14
   2 -11   2    0.67    0.14
   2  11   3    0.21    0.14
  -2  11  -3   -0.04    0.10
  -2 -11  -3    0.13    0.10
   2 -11   3    0.18    0.12
  -2 -11  -3   -0.01    0.10
   2  11   4    0.02    0.13
  -2 -11  -4    0.05    0.10
  -2 -11  -4    0.03    0.09
   2 -11   4   -0.03    0.12
  -2 -11  -4    0.10    0.13
  -2 -11  -4   -0.05    0.08
   2  11   5    0.72    0.17
  -2 -11  -5    0.34    0.11
  -2 -11  -5    0.30    0.15
  -2 -11  -5    0.41    0.10
   2 -11   5    0.39    0.15
  -2 -11  -5    0.56    0.11
   2  11   6    0.10    0.15
  -2  11  -6   -0.14    0.16
  -2 -11  -6    0.06    0.07
  -2 -11  -6    0.06    0.11
  -2 -11  -6   -0.05    0.16
  -2 -11  -6    0.06    0.07
   2 -11   6    0.17    0.14
  -2  11  -7   -0.08    0.19
   2  11   7    0.05    0.17
  -2 -11  -7   -0.13    0.18
   2 -11   7    0.23    0.15
  -2  12   7    0.48    0.19
   2  12  -7    0.45    0.21
   2 -12  -7    0.11    0.19
  -2 -12   7    0.32    0.17
   2  12  -6    0.27    0.20
  -2  12   6    0.47    0.18
   2 -12  -6    0.42    0.19
   2 -12  -6    0.30    0.07
  -2 -12   6    0.37    0.15
  -2  12   5    0.07    0.14
   2  12  -5    0.12    0.16
   2 -12  -5    0.02    0.08
  -2 -12   5    0.27    0.14
   2 -12  -5    0.17    0.15
   2 -12  -5    0.04    0.08
  -2  12   4    0.15    0.15
   2  12  -4    0.23    0.14
   2  12  -4    0.10    0.08
   2 -12  -4    0.13    0.11
  -2 -12   4    0.18    0.14
   2 -12  -4    0.27    0.14
   2 -12  -4    0.28    0.10
   2  12  -3    2.68    0.20
  -2  12   3    3.03    0.27
   2  12  -3    3.32    0.26
   2  12  -3    3.06    0.23
   2 -12  -3    3.14    0.23
   2 -12  -3    2.88    0.21
   2 -12  -3    3.02    0.24
  -2 -12   3    3.70    0.26
   2  12  -2    1.52    0.17
  -2  12   2    1.38    0.20
   2 -12  -2    1.55    0.17
  -2 -12   2    1.48    0.19
   2 -12  -2    1.43    0.18
   2 -12  -2    1.50    0.16
  -2  12   1    3.88    0.29
   2  12  -1    3.68    0.27
   2 -12  -1    3.72    0.27
  -2 -12   1    3.40    0.25
  -2  12   0    1.98    0.22
   2  12   0    1.71    0.21
   2 -12   0    1.96    0.21
  -2 -12   0    1.84    0.20
  -2  12  -1    3.06    0.26
   2  12   1    2.23    0.24
   2 -12   1    3.35    0.24
  -2 -12  -1    2.25    0.22
  -2  12  -2    0.67    0.15
   2  12   2    0.34    0.14
   2 -12   2    0.21    0.12
  -2 -12  -2    0.34    0.13
  -2  12  -3    0.10    0.12
  -2  12  -3    0.10    0.10
   2  12   3    0.24    0.15
  -2 -12  -3   -0.02    0.10
  -2 -12  -3    0.03    0.09
   2 -12   3    0.21    0.13
   2  12   4    0.19    0.15
   2 -12   4    0.39    0.14
  -2 -12  -4    0.36    0.12
  -2 -12  -4    0.15    0.14
  -2 -12  -4    0.33    0.11
   2  12   5    0.89    0.19
  -2 -12  -5    1.10    0.16
  -2 -12  -5    1.17    0.14
   2 -12   5    1.05    0.18
  -2 -12  -5    0.73    0.19
  -2 -12  -5    1.02    0.14
  -2  12  -6    0.55    0.20
   2  12   6    0.36    0.18
  -2 -12  -6    0.37    0.09
   2 -12   6    0.39    0.16
  -2 -12  -6    0.49    0.19
  -2  12  -7   -0.34    0.19
   2  12   7    0.07    0.18
  -2 -12  -7    0.15    0.21
   2 -12   7    0.33    0.17
   2  13  -6    0.07    0.18
  -2  13   6    0.12    0.17
   2 -13  -6   -0.15    0.16
  -2 -13   6    0.20    0.16
  -2  13   5   -0.06    0.16
   2  13  -5   -0.09    0.17
  -2 -13   5    0.36    0.16
   2 -13  -5   -0.12    0.13
   2 -13  -5   -0.06    0.09
   2 -13  -5    0.06    0.10
   2  13  -4    1.38    0.20
   2  13  -4    1.54    0.14
  -2  13   4    1.08    0.20
  -2 -13   4    1.38    0.19
   2 -13  -4    1.21    0.15
   2 -13  -4    1.43    0.20
   2 -13  -4    1.65    0.18
   2  13  -3    0.11    0.09
   2  13  -3    0.04    0.13
  -2  13   3    0.09    0.14
   2 -13  -3    0.05    0.13
   2 -13  -3    0.16    0.12
  -2 -13   3    0.04    0.13
   2 -13  -3    0.05    0.10
  -2  13   2    1.03    0.19
   2  13  -2    0.99    0.16
  -2 -13   2    0.98    0.17
   2 -13  -2    0.82    0.16
   2 -13  -2    0.76    0.15
   2  13  -1   -0.12    0.12
  -2  13   1   -0.13    0.12
   2 -13  -1    0.00    0.13
  -2 -13   1    0.01    0.12
  -2  13   0    5.27    0.35
   2  13   0    5.21    0.34
  -2 -13   0    4.57    0.31
   2 -13   0    4.95    0.31
   2  13   1    0.28    0.15
  -2  13  -1    0.45    0.15
  -2 -13  -1    0.29    0.14
   2 -13   1    0.38    0.14
  -2  13  -2    0.32    0.14
   2  13   2    0.27    0.15
   2 -13   2    0.16    0.14
  -2 -13  -2    0.24    0.13
   2  13   3    0.09    0.15
  -2  13  -3    0.05    0.13
  -2 -13  -3    0.07    0.12
   2 -13   3    0.06    0.13
   2  13   4    0.26    0.17
  -2 -13  -4    0.49    0.16
   2 -13   4    0.28    0.15
  -2 -13  -4    0.29    0.11
  -2 -13  -4    0.19    0.12
   2  13   5   -0.07    0.15
  -2 -13  -5    0.09    0.09
   2 -13   5    0.00    0.14
  -2 -13  -5   -0.02    0.14
  -2  13  -6   -0.25    0.19
   2  13   6   -0.12    0.16
   2 -13   6   -0.13    0.15
  -2 -13  -6    0.01    0.18
  -2  14   5    0.19    0.17
   2 -14  -5   -0.11    0.15
  -2 -14   5    0.19    0.16
  -2  14   4    0.03    0.16
   2  14  -4    0.04    0.09
   2 -14  -4   -0.10    0.10
  -2 -14   4   -0.04    0.14
   2 -14  -4    0.20    0.15
  -2  14   3    0.07    0.16
  -2 -14   3   -0.04    0.14
   2 -14  -3    0.09    0.13
   2 -14  -3    0.24    0.14
  -2  14   2   -0.07    0.15
   2  14  -2    0.11    0.13
   2 -14  -2    0.34    0.14
   2 -14  -2    0.21    0.13
  -2 -14   2    0.19    0.15
   2  14  -1    1.29    0.20
  -2  14   1    1.21    0.21
  -2 -14   1    1.31    0.20
   2 -14  -1    1.39    0.20
  -2  14   0    0.32    0.16
   2  14   0    0.19    0.15
   2 -14   0   -0.04    0.13
  -2 -14   0    0.18    0.13
   2  14   1    0.44    0.17
  -2  14  -1    0.74    0.17
   2 -14   1    0.67    0.16
  -2 -14  -1    0.66    0.17
   2  14   2    0.31    0.16
  -2  14  -2    0.00    0.14
  -2 -14  -2    0.29    0.13
   2 -14   2    0.42    0.15
   2  14   3    1.30    0.22
   2 -14   3    1.55    0.22
  -2 -14  -3    1.74    0.20
   2  14   4   -0.07    0.16
   2 -14   4    0.14    0.15
  -2 -14  -4   -0.05    0.12
  -2 -14  -4    0.25    0.17
   2  14   5    0.35    0.18
  -2 -14  -5    0.68    0.20
   2 -14   5    0.60    0.19
  -2  15   4    0.29    0.18
   2  15  -4    0.20    0.10
   2 -15  -4    0.06    0.16
  -2 -15   4   -0.01    0.16
  -2  15   3   -0.04    0.15
  -2 -15   3   -0.12    0.15
   2 -15  -3   -0.10    0.12
   2 -15  -3   -0.08    0.13
  -2  15   2    0.08    0.15
   2  15  -2   -0.03    0.14
   2 -15  -2   -0.18    0.13
   2 -15  -2   -0.04    0.12
  -2 -15   2   -0.15    0.14
   2  15  -1    0.50    0.17
  -2  15   1    0.62    0.20
   2 -15  -1    0.59    0.15
   2 -15  -1    0.65    0.18
  -2 -15   1    0.86    0.19
   2  15   0    0.91    0.20
  -2  15   0    0.48    0.18
  -2 -15   0    0.74    0.17
   2 -15   0    0.48    0.17
  -2  15  -1    0.35    0.17
   2  15   1    0.24    0.17
  -2 -15  -1    0.16    0.15
   2 -15   1    0.32    0.16
   2  15   2    0.14    0.16
  -2  15  -2    0.02    0.15
   2 -15   2   -0.12    0.13
  -2 -15  -2   -0.07    0.13
   2  15   3    0.02    0.17
  -2 -15  -3    0.20    0.14
  -2 -15  -3    0.00    0.16
   2 -15   3    0.35    0.17
   2  15   4    0.34    0.19
  -2 -15  -4    0.38    0.18
   2 -15   4    0.56    0.17
  -2  16   2    0.07    0.18
   2 -16  -2    0.02    0.15
  -2 -16   2    0.05    0.15
   2  16  -1   -0.03    0.15
  -2  16   1   -0.22    0.15
   2 -16  -1   -0.08    0.15
  -2 -16   1    0.15    0.15
   2  16   0    1.18    0.22
  -2  16   0    1.27    0.22
  -2 -16   0    1.47    0.21
   2 -16   0    1.59    0.23
  -2  16  -1   -0.04    0.17
   2  16   1   -0.12    0.15
  -2 -16  -1   -0.15    0.14
   2 -16   1   -0.11    0.14
   2  16   2   -0.04    0.16
  -2  16  -2   -0.08    0.16
   2 -16   2    0.00    0.14
  -2 -16  -2    0.06    0.15
   3   0 -10   -0.14    0.18
   3   0  -9   -0.26    0.16
   3   0  -9   -0.07    0.15
   3   0  -8   18.89    0.93
   3   0  -8   20.14    0.80
   3   0  -7   -0.10    0.12
   3   0  -7    0.01    0.13
   3   0  -6   12.47    0.48
   3   0  -6   12.79    0.53
   3   0  -6   12.70    0.62
   3   0  -5    0.08    0.08
   3   0  -5   -0.03    0.05
   3   0  -5    0.00    0.11
   3   0  -4    7.40    0.33
   3   0  -4    7.82    0.30
  -3   0   4    7.48    0.27
  -3   0   4    7.95    0.27
  -3   0   4    7.36    0.29
   3   0  -3   -0.02    0.06
  -3   0   3    0.01    0.03
  -3   0   3    0.00    0.03
   3   0  -3    0.01    0.04
  -3   0   3   -0.02    0.04
  -3   0   3    0.00    0.03
  -3   0   3    0.01    0.03
   3   0  -2    1.00    0.06
   3   0  -2    1.13    0.06
  -3   0   2    1.13    0.08
   3   0  -2    1.14    0.08
  -3   0   2    1.05    0.07
   3   0  -2    0.98    0.06
   3   0  -2    1.15    0.06
  -3   0   2    1.20    0.07
  -3   0   1   -0.04    0.03
   3   0  -1   -0.02    0.02
   3   0  -1   -0.09    0.03
  -3   0   1   -0.05    0.04
  -3   0   1   -0.06    0.02
   3   0  -1    0.04    0.03
  -3   0   1   -0.06    0.03
   3   0  -1   -0.07    0.03
   3   0  -1   -0.10    0.03
  -3   0   0   95.24    3.16
   3   0   0   95.18    3.16
  -3   0   0   97.66    3.10
   3   0   1   -0.02    0.01
   3   0   1    0.00    0.03
  -3   0  -1   -0.02    0.03
   3   0   1    0.05    0.03
  -3   0  -2  197.53    6.30
  -3   0  -2  183.89    6.19
   3   0   2  195.63    6.31
   3   0   2  191.50    5.69
  -3   0  -2  197.88    6.25
   3   0   2  188.99    6.19
  -3   0  -3    0.01    0.04
   3   0   3   -0.03    0.04
   3   0   3    0.02    0.05
   3   0   3    0.02    0.05
  -3   0  -3   -0.06    0.06
  -3   0  -3    0.01    0.04
  -3   0  -4    5.22    0.24
   3   0   4    4.98    0.21
  -3   0  -4    4.79    0.24
  -3   0  -4    4.81    0.18
   3   0   4    4.92    0.21
  -3   0  -5    0.02    0.08
   3   0   5   -0.07    0.05
  -3   0  -5   -0.05    0.09
   3   0   6    0.09    0.07
  -3   0  -6    0.02    0.11
  -3   0  -6   -0.03    0.10
  -3   0  -7    0.04    0.12
   3   0   7    0.03    0.07
  -3   0  -7   -0.11    0.10
   3   0   8    0.17    0.09
  -3   0  -8   -0.11    0.12
  -3   0  -8    0.10    0.15
  -3   0  -9   -0.09    0.15
  -3   0  -9   -0.06    0.15
  -3   0 -10   -0.26    0.18
  -3   0 -10    0.09    0.17
   3  -1 -10   -0.12    0.17
   3  -1 -10   -0.30    0.15
   3   1  -9   -0.03    0.17
   3  -1  -9   -0.22    0.15
   3  -1  -9   -0.02    0.15
   3   1  -8    0.41    0.19
   3  -1  -8    0.40    0.18
   3  -1  -8    0.24    0.17
   3   1  -7    1.70    0.23
   3   1  -7    1.15    0.18
   3  -1  -7    1.42    0.21
   3  -1  -7    1.61    0.20
   3  -1  -7    1.49    0.16
  -3   1   6    0.03    0.03
   3   1  -6   -0.18    0.10
   3   1  -6    0.12    0.13
   3  -1  -6   -0.09    0.10
   3  -1  -6    0.05    0.13
   3  -1  -6    0.08    0.07
   3   1  -5   -0.14    0.10
   3   1  -5   -0.06    0.08
  -3   1   5    0.01    0.03
  -3   1   5   -0.01    0.03
   3  -1  -5    0.11    0.07
   3  -1  -5    0.05    0.10
   3  -1  -5    0.06    0.08
  -3   1   4    2.60    0.11
  -3   1   4    2.69    0.15
  -3   1   4    2.53    0.11
   3   1  -4    2.38    0.21
  -3  -1   4    2.72    0.15
  -3  -1   4    2.43    0.10
   3  -1  -4    2.63    0.15
  -3  -1   4    2.49    0.10
   3  -1  -4    2.58    0.17
  -3   1   3    0.38    0.05
  -3   1   3    0.44    0.05
  -3   1   3    0.45    0.05
  -3   1   3    0.45    0.05
  -3   1   3    0.48    0.05
  -3  -1   3    0.41    0.04
   3  -1  -3    0.40    0.06
  -3  -1   3    0.36    0.04
  -3  -1   3    0.42    0.04
   3  -1  -3    0.44    0.07
  -3  -1   3    0.37    0.06
   3   1  -2   46.96    1.51
  -3   1   2   44.24    1.38
   3   1  -2   45.29    1.51
  -3   1   2   46.36    1.52
  -3   1   2   45.44    1.49
  -3   1   2   46.08    1.49
   3   1  -2   43.26    1.48
  -3   1   2   46.44    1.52
   3   1  -2   46.04    1.48
  -3  -1   2   45.71    1.52
  -3  -1   2   44.90    1.49
   3  -1  -2   47.55    1.49
   3  -1  -2   45.24    1.51
  -3  -1   2   46.37    1.52
   3  -1  -2   45.88    1.52
   3  -1  -2   46.28    1.39
  -3  -1   2   46.32    1.50
   3  -1  -2   47.84    1.49
  -3  -1   2   45.67    1.39
   3  -1  -2   46.16    1.51
   3   1  -1  212.90    6.79
  -3   1   1  207.70    6.74
   3   1  -1  203.88    6.67
  -3   1   1  222.43    6.79
  -3   1   1  196.24    6.79
  -3   1   1  210.73    6.67
   3   1  -1  208.28    6.79
  -3  -1   1  210.32    6.79
   3  -1  -1  209.83    6.67
   3  -1  -1  207.81    6.79
   3  -1  -1  208.08    6.67
   3  -1  -1  194.16    6.14
  -3  -1   1  212.34    6.67
   3  -1  -1  205.71    6.79
  -3  -1   1  205.80    6.79
  -3  -1   1  207.72    6.15
  -3   1   0  135.04    4.28
   3   1   0  141.88    4.36
   3   1   0  116.61    4.28
  -3   1   0  126.37    4.36
   3  -1   0  131.41    4.36
  -3  -1   0  134.85    4.28
  -3  -1   0  143.80    4.36
  -3   1  -1   28.55    0.97
   3   1   1   28.75    0.97
  -3   1  -1   29.14    0.98
   3   1   1   28.23    0.98
  -3   1  -1   28.45    0.95
  -3  -1  -1   29.40    0.97
   3  -1   1   28.16    0.98
  -3  -1  -1   29.39    0.98
  -3  -1  -1   30.25    0.87
   3  -1   1   30.18    0.97
   3   1   2   44.89    1.46
  -3   1  -2   43.05    1.48
  -3   1  -2   41.45    1.45
   3   1   2   44.59    1.48
   3   1   2   42.35    1.33
  -3   1  -2   42.92    1.46
   3  -1   2   44.94    1.46
  -3  -1  -2   44.69    1.47
   3  -1   2   45.04    1.48
  -3  -1  -2   45.78    1.48
  -3  -1  -2   46.77    1.45
  -3  -1  -2   45.10    1.33
   3  -1   2   43.67    1.33
   3   1   3   50.86    1.73
   3   1   3   51.88    1.69
  -3   1  -3   48.55    1.68
  -3   1  -3   53.85    1.71
   3   1   3   51.63    1.56
  -3   1  -3   50.61    1.71
  -3  -1  -3   50.56    1.69
  -3  -1  -3   52.64    1.68
   3  -1   3   50.63    1.72
  -3  -1  -3   51.69    1.56
   3  -1   3   52.79    1.69
   3  -1   3   51.39    1.56
  -3  -1  -3   51.58    1.72
  -3  -1  -3   53.74    1.71
  -3   1  -4    6.95    0.30
  -3   1  -4    6.58    0.31
   3   1   4    7.09    0.28
   3   1   4    7.18    0.27
   3  -1   4    7.21    0.27
  -3  -1  -4    7.13    0.24
  -3  -1  -4    6.89    0.31
  -3  -1  -4    7.12    0.27
   3  -1   4    6.63    0.27
  -3  -1  -4    6.85    0.25
  -3  -1  -4    7.06    0.25
  -3  -1  -4    6.45    0.30
  -3   1  -5    2.13    0.18
   3   1   5    2.74    0.16
  -3   1  -5    2.61    0.18
  -3  -1  -5    2.37    0.19
   3  -1   5    2.53    0.15
  -3  -1  -5    2.49    0.20
  -3  -1  -5    2.46    0.15
  -3   1  -6    0.63    0.13
   3   1   6    0.75    0.10
  -3   1  -6    0.52    0.12
  -3  -1  -6    0.59    0.13
  -3  -1  -6    0.67    0.13
   3  -1   6    0.77    0.09
   3   1   7    0.21    0.08
  -3   1  -7    0.32    0.12
  -3   1  -7    0.11    0.13
  -3  -1  -7    0.17    0.12
  -3  -1  -7    0.29    0.13
   3  -1   7    0.23    0.08
   3   1   8   -0.18    0.08
  -3   1  -8    0.16    0.16
  -3   1  -8    0.13    0.13
  -3  -1  -8    0.29    0.15
   3  -1   8    0.21    0.09
  -3  -1  -8    0.10    0.14
  -3   1  -9   -0.16    0.16
  -3   1  -9    0.06    0.14
  -3  -1  -9   -0.15    0.14
  -3  -1  -9    0.14    0.16
  -3   1 -10    0.17    0.17
  -3   1 -10    0.07    0.19
  -3  -1 -10    0.29    0.19
   3  -2 -10   -0.20    0.17
   3  -2 -10   -0.07    0.17
   3   2  -9    0.09    0.18
   3  -2  -9   -0.19    0.15
   3  -2  -9   -0.06    0.15
   3   2  -8    1.41    0.23
   3  -2  -8    1.49    0.22
   3  -2  -8    1.66    0.24
   3  -2  -8    1.97    0.19
   3   2  -7    2.62    0.27
   3  -2  -7    2.19    0.22
   3  -2  -7    2.27    0.25
   3  -2  -7    1.99    0.18
  -3   2   6    1.15    0.09
   3   2  -6    0.67    0.16
   3  -2  -6    0.73    0.14
   3  -2  -6    1.07    0.13
   3  -2  -6    0.69    0.16
   3   2  -5    1.32    0.17
  -3   2   5    1.52    0.09
  -3   2   5    1.36    0.09
   3  -2  -5    1.17    0.12
   3  -2  -5    1.28    0.15
   3  -2  -5    1.50    0.18
  -3  -2   5    1.41    0.07
  -3  -2   5    1.34    0.08
  -3   2   4    6.56    0.24
  -3   2   4    6.09    0.25
  -3   2   4    6.41    0.24
   3   2  -4    6.19    0.33
   3  -2  -4    6.45    0.27
   3  -2  -4    6.34    0.30
  -3  -2   4    6.23    0.23
  -3  -2   4    6.43    0.26
  -3  -2   4    6.35    0.23
  -3   2   3   16.16    0.57
  -3   2   3   16.48    0.56
  -3   2   3   16.64    0.56
  -3   2   3   16.52    0.54
  -3   2   3   16.95    0.57
   3  -2  -3   16.43    0.55
  -3  -2   3   15.40    0.56
   3  -2  -3   16.09    0.59
  -3  -2   3   16.70    0.54
  -3  -2   3   17.13    0.55
  -3  -2   3   16.45    0.56
  -3   2   2   15.44    0.53
  -3   2   2   15.29    0.54
  -3   2   2   15.38    0.53
   3   2  -2   16.85    0.53
   3   2  -2   15.42    0.52
   3   2  -2   15.62    0.52
  -3   2   2   15.35    0.54
   3  -2  -2   15.59    0.53
   3  -2  -2   15.69    0.55
  -3  -2   2   14.46    0.53
  -3  -2   2   15.52    0.54
   3  -2  -2   15.08    0.50
  -3  -2   2   15.30    0.53
   3  -2  -2   15.59    0.52
  -3  -2   2   15.17    0.53
   3  -2  -2   15.34    0.53
   3  -2  -2   15.91    0.52
   3   2  -1  663.33   22.11
  -3   2   1  651.92   21.86
  -3   2   1  677.71   21.66
   3   2  -1  686.09   21.70
  -3   2   1  659.00   21.72
  -3   2   1  662.80   22.12
   3  -2  -1  693.35   21.89
  -3  -2   1  686.45   22.05
  -3  -2   1  709.71   21.65
   3  -2  -1  707.53   22.11
   3  -2  -1  661.14   21.72
   3  -2  -1  673.46   21.65
  -3  -2   1  632.17   21.44
  -3   2   0  170.12    5.73
  -3   2   0  172.41    5.83
   3   2   0  179.82    5.83
   3   2   0  165.15    5.72
  -3   2   0  182.70    5.75
  -3  -2   0  180.46    5.83
   3  -2   0  177.09    5.72
  -3  -2   0  187.05    5.72
   3  -2   0  185.63    5.83
   3   2   1   33.28    1.10
  -3   2  -1   34.26    1.10
   3   2   1   32.11    1.12
  -3   2  -1   31.54    1.11
   3  -2   1   34.07    1.10
   3  -2   1   32.98    1.11
  -3  -2  -1   33.18    1.09
  -3  -2  -1   32.78    1.11
  -3   2  -2    3.70    0.17
   3   2   2    3.84    0.18
   3   2   2    4.15    0.19
  -3   2  -2    3.90    0.18
  -3   2  -2    4.07    0.16
   3  -2   2    4.08    0.18
  -3  -2  -2    4.06    0.17
   3  -2   2    3.67    0.17
  -3  -2  -2    3.95    0.17
  -3  -2  -2    3.96    0.17
   3  -2   2    4.13    0.16
  -3  -2  -2    4.04    0.15
  -3   2  -3    6.32    0.25
  -3   2  -3    6.02    0.24
   3   2   3    6.35    0.25
  -3   2  -3    6.18    0.25
   3   2   3    6.41    0.26
  -3  -2  -3    6.25    0.26
   3  -2   3    5.86    0.25
  -3  -2  -3    6.20    0.23
   3  -2   3    6.14    0.25
  -3  -2  -3    6.30    0.24
  -3  -2  -3    6.55    0.24
   3  -2   3    6.18    0.23
  -3  -2  -3    6.23    0.27
  -3   2  -4    6.51    0.23
   3   2   4    6.36    0.27
   3   2   4    6.27    0.26
  -3   2  -4    6.55    0.28
   3   2   4    6.69    0.25
  -3  -2  -4    6.23    0.29
  -3  -2  -4    6.55    0.24
  -3  -2  -4    6.66    0.30
   3  -2   4    6.24    0.26
  -3  -2  -4    6.57    0.24
  -3  -2  -4    6.52    0.24
  -3  -2  -4    6.32    0.25
   3  -2   4    6.74    0.26
  -3   2  -5   -0.01    0.07
  -3   2  -5    0.04    0.09
   3   2   5   -0.04    0.06
  -3  -2  -5    0.03    0.08
  -3  -2  -5    0.08    0.09
   3  -2   5   -0.02    0.05
  -3  -2  -5    0.00    0.06
   3   2   6   -0.16    0.08
  -3   2  -6    0.09    0.12
  -3   2  -6   -0.14    0.09
  -3  -2  -6   -0.01    0.11
   3  -2   6    0.09    0.06
  -3  -2  -6   -0.17    0.10
  -3  -2  -6   -0.14    0.06
  -3   2  -7    0.30    0.12
   3   2   7    0.27    0.09
  -3   2  -7   -0.17    0.13
  -3  -2  -7    0.03    0.08
  -3  -2  -7    0.03    0.12
   3  -2   7    0.41    0.09
  -3  -2  -7   -0.07    0.12
  -3   2  -8    0.29    0.13
  -3   2  -8    0.05    0.15
   3   2   8    0.03    0.09
  -3  -2  -8   -0.25    0.14
  -3  -2  -8    0.07    0.13
  -3   2  -9    0.14    0.14
  -3   2  -9    0.27    0.19
  -3  -2  -9    0.21    0.17
  -3   2 -10    0.23    0.20
  -3   2 -10    0.09    0.17
  -3  -2 -10    0.19    0.18
   3  -3 -10   -0.02    0.17
   3  -3 -10    0.06    0.18
   3  -3  -9   -0.07    0.15
   3  -3  -9    0.10    0.16
   3   3  -8    0.18    0.16
   3  -3  -8    0.28    0.15
   3  -3  -8    0.29    0.18
   3  -3  -8    0.31    0.11
   3   3  -7    0.72    0.18
  -3   3   7    0.71    0.09
   3  -3  -7    0.78    0.16
   3  -3  -7    0.65    0.19
   3  -3  -7    0.67    0.12
   3   3  -6   -0.08    0.12
   3   3  -6    0.11    0.12
  -3   3   6    0.07    0.05
   3  -3  -6    0.02    0.07
   3  -3  -6   -0.05    0.12
   3  -3  -6   -0.03    0.10
  -3  -3   6    0.00    0.04
   3   3  -5    0.62    0.13
  -3   3   5    0.50    0.07
   3   3  -5    0.57    0.13
   3  -3  -5    0.67    0.10
   3  -3  -5    0.59    0.11
   3  -3  -5    0.69    0.15
  -3  -3   5    0.68    0.06
  -3  -3   5    0.64    0.06
  -3   3   4   20.31    0.68
  -3   3   4   19.33    0.69
   3   3  -4   20.23    0.73
   3   3  -4   19.76    0.82
   3  -3  -4   19.92    0.67
  -3  -3   4   19.77    0.68
  -3  -3   4   20.31    0.68
   3  -3  -4   20.54    0.74
   3   3  -3   -0.06    0.07
  -3   3   3    0.02    0.05
   3   3  -3    0.01    0.07
  -3   3   3    0.01    0.05
  -3   3   3   -0.01    0.04
   3  -3  -3   -0.01    0.03
  -3  -3   3   -0.01    0.04
  -3  -3   3    0.01    0.04
   3  -3  -3    0.02    0.05
   3  -3  -3    0.02    0.03
   3  -3  -3   -0.01    0.06
  -3  -3   3   -0.03    0.04
   3  -3  -3    0.17    0.03
   3  -3  -3    0.02    0.03
   3   3  -2    0.08    0.07
  -3   3   2    0.08    0.05
   3   3  -2    0.07    0.04
   3   3  -2    0.07    0.04
  -3   3   2    0.02    0.05
  -3   3   2    0.05    0.05
   3   3  -2    0.03    0.04
   3  -3  -2    0.04    0.04
  -3  -3   2    0.10    0.05
   3  -3  -2    0.05    0.04
  -3  -3   2    0.04    0.05
   3  -3  -2    0.11    0.05
  -3  -3   2    0.01    0.06
   3  -3  -2    0.14    0.04
   3   3  -1   97.23    3.22
  -3   3   1   97.28    3.17
   3   3  -1  100.21    3.17
  -3   3   1   99.07    3.18
  -3   3   1   98.71    3.23
  -3   3   1   96.10    3.18
   3  -3  -1   97.32    3.17
  -3  -3   1   96.14    3.13
  -3  -3   1   98.87    3.22
  -3  -3   1  101.15    3.17
   3  -3  -1   95.92    3.22
   3  -3  -1   96.94    3.19
   3  -3  -1   97.35    3.17
   3   3   0    2.51    0.13
  -3   3   0    2.45    0.14
   3   3   0    2.49    0.13
  -3   3   0    2.63    0.13
   3  -3   0    2.57    0.13
   3  -3   0    2.76    0.13
  -3  -3   0    2.52    0.13
   3  -3   0    2.53    0.10
  -3  -3   0    2.55    0.13
   3   3   1    8.30    0.31
  -3   3  -1    8.10    0.31
  -3   3  -1    8.57    0.32
   3   3   1    7.94    0.31
   3  -3   1    8.01    0.30
  -3  -3  -1    7.67    0.30
   3  -3   1    7.73    0.31
  -3  -3  -1    8.29    0.30
   3  -3   1    7.86    0.31
  -3   3  -2    0.15    0.05
  -3   3  -2   -0.05    0.05
   3   3   2    0.13    0.06
   3   3   2    0.03    0.05
  -3  -3  -2    0.01    0.05
  -3  -3  -2   -0.01    0.05
   3  -3   2    0.02    0.05
  -3  -3  -2    0.09    0.04
  -3  -3  -2    0.08    0.04
   3  -3   2    0.06    0.04
   3  -3   2    0.04    0.05
  -3   3  -3    8.04    0.30
  -3   3  -3    7.98    0.31
   3   3   3    8.26    0.31
  -3   3  -3    7.88    0.30
   3   3   3    7.64    0.32
  -3  -3  -3    7.90    0.30
  -3  -3  -3    8.12    0.33
  -3  -3  -3    8.12    0.29
  -3  -3  -3    8.10    0.30
  -3  -3  -3    7.87    0.30
   3  -3   3    7.79    0.31
   3  -3   3    7.77    0.31
  -3   3  -4    0.02    0.03
   3   3   4    0.05    0.06
  -3   3  -4    0.03    0.04
  -3   3  -4    0.01    0.05
   3   3   4    0.09    0.07
  -3  -3  -4    0.09    0.07
  -3  -3  -4    0.00    0.04
  -3  -3  -4    0.06    0.05
   3  -3   4    0.07    0.05
  -3  -3  -4    0.04    0.04
   3  -3   4    0.04    0.05
  -3  -3  -4    0.05    0.07
  -3  -3  -4    0.01    0.05
   3   3   5    1.12    0.12
  -3   3  -5    1.07    0.15
  -3   3  -5    1.34    0.12
  -3  -3  -5    1.10    0.14
  -3  -3  -5    1.34    0.13
  -3  -3  -5    1.01    0.11
   3  -3   5    1.30    0.11
  -3   3  -6    0.12    0.13
  -3   3  -6    0.20    0.10
   3   3   6   -0.10    0.09
  -3  -3  -6    0.13    0.08
  -3  -3  -6    0.36    0.11
  -3  -3  -6    0.41    0.13
   3  -3   6    0.22    0.08
   3   3   7    0.59    0.11
  -3   3  -7    0.59    0.13
  -3   3  -7    0.52    0.17
   3  -3   7    0.69    0.10
  -3  -3  -7    0.67    0.16
  -3  -3  -7    0.56    0.11
   3   3   8   -0.10    0.09
  -3   3  -8   -0.08    0.15
  -3   3  -8    0.11    0.12
  -3  -3  -8    0.07    0.14
  -3  -3  -8    0.08    0.09
  -3   3  -9   -0.12    0.17
  -3   3  -9   -0.11    0.13
  -3  -3  -9    0.05    0.16
   3  -4 -10    0.45    0.21
   3  -4 -10    0.19    0.20
   3  -4  -9   -0.20    0.16
   3  -4  -9   -0.05    0.16
   3  -4  -8    0.03    0.13
   3  -4  -8   -0.20    0.13
   3  -4  -8   -0.04    0.09
   3   4  -7   -0.05    0.13
   3   4  -7    0.07    0.13
  -3   4   7    0.05    0.07
   3  -4  -7    0.03    0.11
   3  -4  -7   -0.07    0.14
   3  -4  -7    0.02    0.09
   3   4  -6   -0.20    0.12
   3   4  -6    0.13    0.12
  -3   4   6   -0.04    0.07
   3  -4  -6   -0.06    0.07
   3  -4  -6    0.08    0.11
  -3  -4   6   -0.03    0.05
   3  -4  -6   -0.26    0.12
   3   4  -5    0.22    0.11
  -3   4   5    0.11    0.06
   3   4  -5    0.02    0.10
   3  -4  -5    0.12    0.09
   3  -4  -5    0.04    0.07
  -3  -4   5    0.10    0.06
   3   4  -4   -0.07    0.08
  -3   4   4   -0.10    0.05
  -3   4   4    0.12    0.06
   3   4  -4   -0.01    0.08
   3  -4  -4   -0.02    0.08
  -3  -4   4    0.05    0.05
   3  -4  -4   -0.02    0.05
   3   4  -3    0.92    0.06
  -3   4   3    0.81    0.09
   3   4  -3    0.92    0.11
   3   4  -3    0.87    0.11
  -3   4   3    0.96    0.09
  -3   4   3    0.90    0.09
   3   4  -3    0.84    0.06
   3  -4  -3    0.94    0.07
   3  -4  -3    0.98    0.08
   3  -4  -3    0.84    0.10
  -3  -4   3    0.82    0.08
   3  -4  -3    0.96    0.09
   3  -4  -3    1.01    0.08
  -3  -4   3    0.95    0.08
  -3   4   2   -0.03    0.05
  -3   4   2   -0.10    0.05
   3   4  -2    0.00    0.04
   3   4  -2    0.08    0.06
   3   4  -2    0.00    0.04
   3   4  -2   -0.02    0.05
  -3   4   2    0.00    0.05
  -3  -4   2    0.01    0.05
   3  -4  -2   -0.07    0.06
   3  -4  -2   -0.03    0.05
   3  -4  -2   -0.03    0.04
   3  -4  -2   -0.04    0.05
  -3  -4   2   -0.05    0.05
  -3  -4   2    0.01    0.05
   3   4  -1   72.31    2.45
  -3   4   1   75.38    2.51
  -3   4   1   76.62    2.47
   3   4  -1   79.13    2.42
  -3   4   1   74.10    2.46
   3   4  -1   76.79    2.50
   3  -4  -1   72.87    2.46
  -3  -4   1   74.68    2.50
  -3  -4   1   76.20    2.46
   3  -4  -1   76.20    2.46
   3  -4  -1   76.02    2.47
   3  -4  -1   74.01    2.50
  -3   4   0   27.52    0.94
   3   4   0   28.15    0.95
  -3   4   0   26.62    0.95
   3   4   0   28.44    0.93
   3  -4   0   26.38    0.95
   3  -4   0   28.81    0.91
  -3  -4   0   26.69    0.94
  -3  -4   0   27.74    0.93
   3  -4   0   27.55    0.93
   3   4   1  208.63    6.96
  -3   4  -1  220.86    6.96
   3   4   1  213.81    6.83
  -3   4  -1  213.01    6.84
  -3  -4  -1  211.98    6.83
  -3  -4  -1  212.49    6.95
   3  -4   1  200.01    6.83
   3  -4   1  213.38    6.83
   3  -4   1  214.55    6.96
   3   4   2    1.85    0.13
  -3   4  -2    1.51    0.12
  -3   4  -2    1.70    0.12
   3   4   2    1.59    0.13
  -3  -4  -2    1.58    0.11
   3  -4   2    1.79    0.12
   3  -4   2    1.62    0.12
   3  -4   2    1.71    0.12
  -3  -4  -2    1.56    0.11
   3  -4   2    1.62    0.09
  -3   4  -3    1.26    0.11
   3   4   3    1.50    0.12
   3   4   3    1.51    0.13
  -3   4  -3    1.38    0.11
  -3  -4  -3    1.54    0.13
  -3  -4  -3    1.48    0.11
   3  -4   3    1.28    0.11
   3  -4   3    1.51    0.12
   3  -4   3    1.24    0.11
  -3  -4  -3    1.56    0.10
  -3  -4  -3    1.44    0.10
  -3   4  -4    0.12    0.05
   3   4   4    0.13    0.06
   3   4   4    0.15    0.08
   3  -4   4    0.12    0.06
  -3  -4  -4    0.18    0.06
  -3  -4  -4    0.08    0.08
  -3  -4  -4    0.12    0.06
  -3  -4  -4    0.14    0.05
  -3  -4  -4    0.22    0.05
  -3   4  -5    4.11    0.27
   3   4   5    4.59    0.24
   3  -4   5    4.52    0.22
  -3  -4  -5    4.43    0.22
  -3  -4  -5    4.47    0.29
  -3  -4  -5    4.80    0.18
   3   4   6    0.31    0.11
  -3   4  -6    0.47    0.14
  -3  -4  -6    0.54    0.10
   3  -4   6    0.55    0.09
  -3  -4  -6    0.42    0.14
  -3   4  -7    0.18    0.15
   3   4   7    0.19    0.10
   3  -4   7   -0.01    0.08
  -3  -4  -7    0.02    0.12
  -3  -4  -7    0.12    0.08
   3   4   8    1.00    0.14
  -3   4  -8    0.59    0.19
  -3  -4  -8    0.65    0.18
  -3  -4  -8    0.83    0.14
  -3   4  -9    0.01    0.18
  -3  -4  -9    0.17    0.12
  -3  -4  -9    0.78    0.22
   3  -5  -9    0.07    0.17
   3  -5  -9    0.04    0.17
   3   5  -8   -0.03    0.16
   3  -5  -8    0.06    0.10
   3  -5  -8   -0.05    0.15
   3  -5  -8    0.05    0.15
   3   5  -7    0.01    0.14
  -3   5   7    0.14    0.08
   3  -5  -7    0.00    0.12
   3  -5  -7    0.03    0.09
   3  -5  -7   -0.14    0.14
  -3   5   6    1.47    0.14
   3   5  -6    1.34    0.18
   3   5  -6    1.44    0.19
   3  -5  -6    1.41    0.18
   3  -5  -6    1.55    0.22
  -3  -5   6    1.59    0.13
   3  -5  -6    1.40    0.15
   3   5  -5    0.62    0.13
  -3   5   5    0.40    0.09
   3   5  -5    0.38    0.13
   3  -5  -5    0.51    0.09
   3  -5  -5    0.49    0.12
  -3  -5   5    0.41    0.08
   3   5  -4    3.08    0.23
   3   5  -4    2.89    0.21
  -3   5   4    3.23    0.18
  -3   5   4    2.82    0.18
   3  -5  -4    3.32    0.21
   3  -5  -4    2.99    0.17
   3  -5  -4    3.03    0.13
  -3  -5   4    2.92    0.16
   3  -5  -4    2.86    0.12
   3  -5  -4    3.10    0.12
   3   5  -3   19.87    0.80
  -3   5   3   20.69    0.72
   3   5  -3   20.07    0.72
   3   5  -3   20.28    0.68
   3   5  -3   20.61    0.69
  -3   5   3   20.10    0.71
  -3   5   3   20.24    0.73
   3  -5  -3   21.01    0.70
   3  -5  -3   20.03    0.73
  -3  -5   3   20.49    0.71
  -3  -5   3   20.35    0.72
   3  -5  -3   20.34    0.67
   3  -5  -3   20.24    0.70
   3  -5  -3   20.69    0.71
   3   5  -2    0.66    0.08
   3   5  -2    0.59    0.07
   3   5  -2    0.57    0.07
   3   5  -2    0.69    0.08
  -3   5   2    0.40    0.08
  -3   5   2    0.59    0.09
  -3   5   2    0.62    0.08
  -3  -5   2    0.62    0.07
   3  -5  -2    0.55    0.08
  -3  -5   2    0.69    0.08
   3  -5  -2    0.49    0.07
   3  -5  -2    0.49    0.08
   3  -5  -2    0.47    0.08
  -3   5   1    2.50    0.16
   3   5  -1    2.67    0.15
   3   5  -1    2.31    0.14
   3   5  -1    2.43    0.13
  -3   5   1    2.46    0.16
  -3   5   1    2.47    0.15
   3   5  -1    2.41    0.13
   3  -5  -1    2.55    0.14
   3  -5  -1    2.44    0.13
  -3  -5   1    2.80    0.15
   3  -5  -1    2.42    0.14
  -3  -5   1    2.43    0.15
   3  -5  -1    2.46    0.15
  -3   5   0   46.47    1.58
  -3   5   0   48.41    1.61
   3   5   0   46.67    1.60
   3   5   0   47.96    1.58
  -3  -5   0   46.96    1.60
   3  -5   0   46.61    1.56
   3  -5   0   48.12    1.60
   3  -5   0   46.60    1.57
  -3  -5   0   49.08    1.57
   3   5   1   27.21    0.98
  -3   5  -1   27.29    0.98
   3   5   1   28.06    0.96
   3   5   1   28.55    1.04
  -3   5  -1   26.23    0.96
  -3   5  -1   29.01    0.95
  -3  -5  -1   28.57    0.96
  -3  -5  -1   28.59    0.97
   3  -5   1   27.75    0.95
   3  -5   1   29.05    0.97
   3  -5   1   28.00    0.96
  -3   5  -2   16.64    0.58
   3   5   2   15.19    0.58
   3   5   2   15.56    0.57
  -3   5  -2   15.61    0.57
   3  -5   2   15.64    0.57
  -3  -5  -2   15.57    0.56
   3  -5   2   15.40    0.57
   3  -5   2   15.89    0.56
   3  -5   2   15.63    0.54
  -3  -5  -2   15.49    0.56
   3   5   3    0.28    0.08
   3   5   3    0.34    0.07
   3   5   3    0.38    0.09
  -3   5  -3    0.35    0.07
   3  -5   3    0.31    0.07
   3  -5   3    0.43    0.07
  -3  -5  -3    0.34    0.06
  -3  -5  -3    0.45    0.07
   3  -5   3    0.39    0.08
   3   5   4    1.12    0.11
   3   5   4    1.16    0.13
  -3   5  -4    0.96    0.09
  -3  -5  -4    0.93    0.10
   3  -5   4    1.09    0.10
  -3  -5  -4    1.00    0.09
   3  -5   4    1.07    0.10
  -3  -5  -4    0.97    0.09
  -3  -5  -4    1.02    0.10
  -3  -5  -4    0.79    0.12
   3   5   5    1.55    0.16
  -3  -5  -5    2.07    0.12
  -3  -5  -5    1.99    0.11
  -3  -5  -5    1.79    0.15
  -3  -5  -5    1.82    0.20
  -3  -5  -5    2.13    0.12
   3  -5   5    1.85    0.16
  -3   5  -6    1.47    0.19
   3   5   6    1.43    0.15
  -3  -5  -6    1.47    0.19
  -3  -5  -6    1.30    0.14
   3  -5   6    1.46    0.13
  -3   5  -7    0.64    0.17
   3   5   7    0.48    0.12
   3  -5   7    0.51    0.10
  -3  -5  -7    0.66    0.17
  -3  -5  -7    0.46    0.11
   3   5   8    0.04    0.10
  -3   5  -8    0.07    0.17
  -3  -5  -8   -0.06    0.09
   3  -5   8   -0.07    0.08
  -3  -5  -8    0.03    0.16
  -3   5  -9   -0.06    0.18
  -3  -5  -9    0.57    0.21
   3  -6  -9    0.58    0.19
   3  -6  -9    0.24    0.19
   3   6  -8   -0.12    0.15
   3  -6  -8    0.03    0.10
   3  -6  -8   -0.06    0.14
   3  -6  -8    0.25    0.16
   3   6  -7    0.72    0.17
  -3   6   7    0.63    0.12
   3  -6  -7    0.59    0.13
  -3  -6   7    0.60    0.10
   3  -6  -7    0.55    0.18
   3  -6  -7    0.68    0.17
  -3   6   6    0.04    0.09
   3   6  -6   -0.11    0.13
   3  -6  -6    0.22    0.14
   3  -6  -6    0.21    0.12
  -3  -6   6    0.18    0.08
   3  -6  -6    0.02    0.09
   3   6  -5    0.25    0.13
  -3   6   5    0.37    0.10
   3  -6  -5    0.35    0.09
   3  -6  -5    0.39    0.12
  -3  -6   5    0.40    0.09
  -3   6   4    0.68    0.10
   3   6  -4    0.52    0.12
   3   6  -4    0.69    0.11
  -3   6   4    0.72    0.11
   3  -6  -4    0.56    0.07
  -3  -6   4    0.63    0.09
   3  -6  -4    0.43    0.11
   3  -6  -4    0.47    0.06
   3  -6  -4    0.61    0.07
   3  -6  -4    0.56    0.09
   3   6  -3    0.64    0.06
  -3   6   3    0.61    0.10
   3   6  -3    0.67    0.09
  -3   6   3    0.60    0.10
  -3   6   3    0.79    0.10
   3   6  -3    0.75    0.07
   3   6  -3    0.80    0.11
   3  -6  -3    0.65    0.08
  -3  -6   3    0.87    0.09
   3  -6  -3    0.68    0.08
  -3  -6   3    0.66    0.09
   3  -6  -3    0.65    0.10
   3  -6  -3    0.67    0.08
  -3   6   2    4.63    0.24
   3   6  -2    4.95    0.22
  -3   6   2    4.96    0.23
   3   6  -2    5.07    0.22
   3   6  -2    4.68    0.23
  -3   6   2    4.95    0.25
   3  -6  -2    5.15    0.23
   3  -6  -2    5.11    0.23
   3  -6  -2    4.71    0.23
   3  -6  -2    4.96    0.23
  -3  -6   2    5.09    0.24
  -3  -6   2    5.15    0.23
  -3   6   1   11.23    0.45
   3   6  -1   11.21    0.44
  -3   6   1   11.19    0.46
  -3   6   1   11.56    0.44
   3   6  -1   12.20    0.44
   3   6  -1   11.78    0.41
   3  -6  -1   11.49    0.44
   3  -6  -1   11.61    0.42
  -3  -6   1   11.44    0.44
  -3  -6   1   11.46    0.44
   3  -6  -1   11.53    0.44
   3  -6  -1   11.43    0.44
   3   6   0    0.56    0.05
   3   6   0    0.52    0.08
  -3   6   0    0.47    0.09
   3   6   0    0.53    0.08
  -3   6   0    0.51    0.09
  -3  -6   0    0.52    0.09
  -3  -6   0    0.61    0.09
   3  -6   0    0.55    0.08
   3  -6   0    0.50    0.08
  -3   6  -1   44.56    1.54
   3   6   1   43.91    1.54
  -3   6  -1   45.46    1.51
  -3   6  -1   44.48    1.50
   3   6   1   43.54    1.50
  -3  -6  -1   45.19    1.53
  -3  -6  -1   46.88    1.51
   3  -6   1   46.38    1.51
   3  -6   1   44.36    1.53
   3  -6   1   44.27    1.50
  -3   6  -2   10.16    0.42
  -3   6  -2   10.36    0.41
   3   6   2   10.34    0.43
   3   6   2   10.86    0.42
   3   6   2   10.70    0.36
  -3  -6  -2    9.96    0.40
   3  -6   2   10.58    0.41
  -3  -6  -2   10.22    0.40
   3  -6   2   10.61    0.41
   3  -6   2   10.35    0.42
   3   6   3    8.24    0.34
   3   6   3    8.18    0.31
   3   6   3    8.05    0.36
  -3   6  -3    8.41    0.35
   3  -6   3    8.21    0.35
   3  -6   3    8.02    0.34
   3  -6   3    8.28    0.35
  -3  -6  -3    8.26    0.33
  -3  -6  -3    8.33    0.34
   3   6   4    0.46    0.11
   3   6   4    0.52    0.10
  -3   6  -4    0.39    0.08
  -3  -6  -4    0.66    0.09
  -3  -6  -4    0.75    0.09
   3  -6   4    0.52    0.09
  -3  -6  -4    0.51    0.12
  -3  -6  -4    0.42    0.08
  -3  -6  -4    0.55    0.09
   3  -6   4    0.54    0.10
   3   6   5    9.49    0.42
  -3  -6  -5    9.26    0.46
  -3  -6  -5    9.49    0.36
  -3  -6  -5    9.18    0.36
  -3  -6  -5    9.28    0.35
   3  -6   5    9.49    0.39
  -3  -6  -5    8.84    0.37
  -3   6  -6    0.54    0.15
   3   6   6    0.05    0.12
  -3  -6  -6    0.11    0.08
  -3  -6  -6    0.23    0.13
   3  -6   6    0.13    0.09
   3   6   7    0.36    0.13
  -3   6  -7    0.42    0.17
   3  -6   7    0.36    0.10
  -3  -6  -7    0.18    0.16
  -3  -6  -7    0.58    0.11
  -3   6  -8   -0.29    0.16
   3   6   8   -0.13    0.11
  -3  -6  -8    0.06    0.10
   3  -6   8    0.05    0.09
  -3  -6  -8    0.03    0.17
  -3   6  -9    0.15    0.20
  -3  -6  -9    0.13    0.18
   3   7  -9   -0.06    0.19
   3  -7  -9   -0.04    0.17
   3  -7  -9   -0.18    0.17
   3   7  -8    0.13    0.17
  -3   7   8    0.29    0.13
   3  -7  -8    0.03    0.14
   3  -7  -8    0.21    0.16
   3   7  -7    0.65    0.18
  -3   7   7    0.78    0.14
   3  -7  -7    0.63    0.15
   3  -7  -7    0.78    0.19
   3  -7  -7    0.48    0.12
  -3  -7   7    0.71    0.11
  -3   7   6    0.59    0.13
   3   7  -6    0.51    0.16
   3  -7  -6    0.43    0.16
   3  -7  -6    0.69    0.15
  -3  -7   6    0.69    0.11
   3  -7  -6    0.51    0.12
   3   7  -5    3.97    0.27
  -3   7   5    4.16    0.25
   3  -7  -5    3.81    0.26
  -3  -7   5    4.08    0.22
   3  -7  -5    3.84    0.22
  -3   7   4    0.28    0.10
   3   7  -4    0.28    0.12
  -3   7   4    0.23    0.09
   3  -7  -4    0.19    0.06
   3  -7  -4    0.26    0.07
   3  -7  -4    0.09    0.07
   3  -7  -4    0.24    0.07
   3  -7  -4    0.32    0.11
  -3  -7   4    0.09    0.08
  -3   7   3    6.87    0.33
   3   7  -3    6.91    0.27
  -3   7   3    6.75    0.31
   3   7  -3    7.13    0.28
  -3   7   3    6.68    0.31
   3   7  -3    6.89    0.32
   3  -7  -3    7.34    0.32
   3  -7  -3    6.94    0.30
   3  -7  -3    6.96    0.29
  -3  -7   3    7.00    0.31
  -3  -7   3    7.28    0.30
   3  -7  -3    6.72    0.29
  -3   7   2    6.20    0.30
  -3   7   2    6.11    0.30
   3   7  -2    6.51    0.28
   3   7  -2    6.23    0.27
   3   7  -2    6.64    0.28
  -3   7   2    6.43    0.29
  -3  -7   2    6.46    0.29
   3  -7  -2    5.90    0.28
   3  -7  -2    6.44    0.28
   3  -7  -2    6.20    0.29
   3  -7  -2    6.28    0.28
  -3  -7   2    6.45    0.28
  -3   7   1    2.35    0.19
   3   7  -1    2.82    0.16
   3   7  -1    2.55    0.14
   3   7  -1    2.38    0.16
  -3   7   1    2.83    0.17
  -3   7   1    2.60    0.17
  -3  -7   1    2.76    0.17
   3  -7  -1    2.51    0.16
   3  -7  -1    2.55    0.16
  -3  -7   1    2.57    0.16
   3  -7  -1    2.49    0.15
   3  -7  -1    2.51    0.17
   3   7   0    9.64    0.41
   3   7   0   10.57    0.35
  -3   7   0   10.05    0.41
  -3   7   0   10.30    0.42
   3   7   0   10.03    0.40
  -3  -7   0    9.97    0.40
   3  -7   0   10.38    0.41
  -3  -7   0    9.86    0.40
   3  -7   0   10.16    0.41
   3   7   1    0.12    0.07
   3   7   1    0.22    0.08
  -3   7  -1    0.12    0.08
  -3   7  -1   -0.07    0.08
  -3   7  -1    0.01    0.06
   3  -7   1   -0.08    0.07
   3  -7   1    0.04    0.08
  -3  -7  -1    0.14    0.07
  -3  -7  -1    0.05    0.06
   3  -7   1    0.06    0.07
  -3   7  -2   13.12    0.51
   3   7   2   12.94    0.51
   3   7   2   12.87    0.49
   3   7   2   12.77    0.43
  -3   7  -2   13.08    0.49
   3  -7   2   12.60    0.50
  -3  -7  -2   12.83    0.48
  -3  -7  -2   12.27    0.49
   3  -7   2   12.33    0.48
   3  -7   2   12.32    0.49
   3   7   3   25.11    0.81
   3   7   3   23.30    0.86
   3   7   3   23.58    0.88
  -3   7  -3   24.68    0.86
  -3  -7  -3   24.44    0.86
  -3  -7  -3   23.33    0.84
   3  -7   3   24.07    0.85
   3  -7   3   24.71    0.86
  -3  -7  -3   23.95    0.85
   3  -7   3   23.09    0.86
  -3   7  -4    6.34    0.29
   3   7   4    6.46    0.31
   3   7   4    6.67    0.33
   3  -7   4    6.24    0.31
   3  -7   4    5.89    0.30
  -3  -7  -4    6.08    0.27
  -3  -7  -4    6.51    0.34
  -3  -7  -4    5.84    0.27
  -3  -7  -4    6.84    0.30
   3   7   5   17.42    0.70
  -3  -7  -5   17.31    0.63
   3  -7   5   17.95    0.68
  -3  -7  -5   17.63    0.72
  -3  -7  -5   17.36    0.64
  -3  -7  -5   19.24    0.65
  -3  -7  -5   18.33    0.64
   3   7   6   -0.08    0.11
  -3   7  -6   -0.09    0.13
  -3  -7  -6   -0.02    0.12
  -3  -7  -6    0.17    0.09
   3  -7   6    0.00    0.10
  -3   7  -7    0.14    0.15
   3   7   7    0.04    0.12
  -3  -7  -7    0.09    0.09
   3  -7   7    0.15    0.10
  -3  -7  -7    0.14    0.16
  -3   7  -8    0.26    0.19
   3   7   8   -0.09    0.13
  -3  -7  -8    0.08    0.10
  -3  -7  -8   -0.10    0.18
   3  -7   8    0.38    0.12
   3   7   9   -0.02    0.13
  -3   7  -9   -0.13    0.19
  -3  -7  -9    0.10    0.21
   3   8  -9   -0.10    0.21
   3  -8  -9    0.03    0.18
   3  -8  -9    0.13    0.19
  -3   8   8    0.14    0.13
   3   8  -8    0.02    0.17
   3  -8  -8    0.00    0.16
   3  -8  -8   -0.11    0.16
   3   8  -7   -0.04    0.16
  -3   8   7    0.09    0.12
   3  -8  -7    0.17    0.15
  -3  -8   7    0.17    0.10
   3  -8  -7   -0.07    0.08
   3  -8  -7    0.14    0.15
   3   8  -6   -0.12    0.13
  -3   8   6   -0.14    0.10
   3  -8  -6    0.07    0.14
   3  -8  -6    0.03    0.08
   3  -8  -6   -0.04    0.12
  -3  -8   6    0.07    0.10
   3   8  -5    0.36    0.14
  -3   8   5    0.53    0.13
   3  -8  -5    0.30    0.10
   3  -8  -5    0.28    0.13
  -3  -8   5    0.32    0.11
   3  -8  -5    0.33    0.06
   3  -8  -5    0.50    0.06
   3   8  -4    0.06    0.04
  -3   8   4    0.03    0.11
   3   8  -4    0.26    0.12
   3  -8  -4    0.08    0.07
   3  -8  -4    0.12    0.07
   3  -8  -4    0.03    0.07
   3  -8  -4    0.05    0.10
  -3  -8   4    0.08    0.10
   3  -8  -4    0.10    0.08
  -3   8   3   -0.04    0.10
   3   8  -3    0.03    0.07
  -3   8   3   -0.05    0.09
  -3   8   3    0.13    0.09
   3   8  -3   -0.06    0.06
   3   8  -3   -0.03    0.09
   3  -8  -3   -0.10    0.08
   3  -8  -3   -0.05    0.07
  -3  -8   3   -0.01    0.09
   3  -8  -3   -0.04    0.09
   3  -8  -3   -0.07    0.07
  -3  -8   3   -0.01    0.08
  -3   8   2    2.10    0.18
   3   8  -2    1.59    0.14
  -3   8   2    1.82    0.16
   3   8  -2    1.47    0.13
   3   8  -2    1.99    0.15
  -3   8   2    1.63    0.16
   3  -8  -2    1.86    0.16
   3  -8  -2    1.94    0.15
   3  -8  -2    1.65    0.15
  -3  -8   2    2.01    0.16
   3  -8  -2    1.78    0.14
  -3  -8   2    1.87    0.15
   3   8  -1    6.56    0.27
   3   8  -1    6.25    0.28
   3   8  -1    6.05    0.29
  -3   8   1    5.94    0.31
  -3   8   1    6.37    0.30
  -3   8   1    6.62    0.29
   3  -8  -1    6.03    0.30
   3  -8  -1    6.04    0.29
   3  -8  -1    6.41    0.27
  -3  -8   1    6.58    0.30
  -3  -8   1    6.40    0.29
   3  -8  -1    6.26    0.30
   3   8   0    0.67    0.11
  -3   8   0    0.54    0.10
  -3   8   0    0.23    0.08
  -3   8   0    0.52    0.11
   3   8   0    0.75    0.10
  -3  -8   0    0.76    0.10
   3  -8   0    0.58    0.10
  -3  -8   0    0.85    0.11
   3  -8   0    0.50    0.09
  -3   8  -1   33.88    1.24
  -3   8  -1   35.74    1.22
   3   8   1   35.35    1.26
  -3   8  -1   35.23    1.26
   3  -8   1   36.15    1.25
   3  -8   1   37.18    1.24
  -3  -8  -1   34.21    1.22
  -3  -8  -1   37.27    1.25
   3  -8   1   35.99    1.23
   3   8   2   -0.13    0.09
  -3   8  -2    0.04    0.08
  -3   8  -2   -0.03    0.07
   3   8   2    0.00    0.05
   3   8   2    0.02    0.09
  -3  -8  -2    0.08    0.08
   3  -8   2    0.18    0.09
  -3  -8  -2    0.01    0.08
   3  -8   2   -0.04    0.09
   3  -8   2    0.03    0.08
   3   8   3    2.01    0.18
   3   8   3    1.92    0.19
  -3   8  -3    2.27    0.19
   3  -8   3    2.11    0.19
  -3  -8  -3    2.28    0.16
   3  -8   3    2.09    0.18
  -3  -8  -3    2.23    0.18
   3  -8   3    2.10    0.18
  -3  -8  -3    2.22    0.17
  -3   8  -4    0.72    0.12
   3   8   4    0.92    0.15
  -3  -8  -4    0.66    0.15
  -3  -8  -4    0.93    0.11
   3  -8   4    0.64    0.14
  -3  -8  -4    1.10    0.12
  -3  -8  -4    0.88    0.11
  -3  -8  -4    0.92    0.13
   3   8   5    1.00    0.16
  -3  -8  -5    1.23    0.19
  -3  -8  -5    1.14    0.12
  -3  -8  -5    1.07    0.13
  -3  -8  -5    0.99    0.12
   3  -8   5    1.14    0.15
  -3  -8  -5    0.93    0.11
  -3   8  -6    0.10    0.14
   3   8   6    0.02    0.12
  -3  -8  -6   -0.07    0.04
   3  -8   6    0.08    0.10
  -3  -8  -6   -0.03    0.08
  -3  -8  -6    0.09    0.13
  -3  -8  -6   -0.05    0.05
   3   8   7    0.11    0.13
  -3   8  -7    0.43    0.17
  -3  -8  -7    0.33    0.11
  -3  -8  -7    0.41    0.18
   3  -8   7    0.48    0.12
  -3   8  -8   -0.03    0.18
   3   8   8    0.10    0.15
  -3  -8  -8    0.33    0.21
   3  -8   8    0.22    0.12
   3   9  -8    0.04    0.17
  -3   9   8   -0.05    0.14
   3  -9  -8    0.18    0.18
   3  -9  -8    0.00    0.16
   3   9  -7    0.16    0.16
  -3   9   7    0.23    0.14
  -3  -9   7    0.08    0.11
   3  -9  -7    0.11    0.16
   3  -9  -7    0.15    0.16
  -3   9   6    0.78    0.16
   3   9  -6    1.05    0.19
  -3  -9   6    0.65    0.14
   3  -9  -6    0.75    0.13
   3  -9  -6    0.77    0.18
   3  -9  -6    0.98    0.18
   3   9  -5    0.52    0.15
  -3   9   5    0.77    0.15
   3  -9  -5    0.37    0.14
   3  -9  -5    0.48    0.07
   3  -9  -5    0.45    0.08
  -3  -9   5    0.54    0.12
   3  -9  -5    0.43    0.11
  -3   9   4    1.00    0.16
   3   9  -4    1.19    0.17
   3   9  -4    1.32    0.10
   3  -9  -4    1.08    0.13
   3  -9  -4    1.09    0.12
   3  -9  -4    1.17    0.13
  -3  -9   4    1.12    0.15
   3  -9  -4    1.12    0.12
   3  -9  -4    1.23    0.16
   3   9  -3    0.55    0.09
   3   9  -3    0.50    0.10
   3   9  -3    0.72    0.13
  -3   9   3    0.40    0.13
   3  -9  -3    0.39    0.10
   3  -9  -3    0.62    0.12
   3  -9  -3    0.38    0.10
  -3  -9   3    0.69    0.13
   3  -9  -3    0.56    0.12
   3   9  -2   30.77    1.12
   3   9  -2   33.55    1.11
   3   9  -2   32.01    1.14
  -3   9   2   34.80    1.17
  -3   9   2   31.81    1.18
  -3   9   2   33.15    1.14
  -3  -9   2   31.10    1.15
   3  -9  -2   33.52    1.14
  -3  -9   2   32.53    1.14
   3  -9  -2   31.99    1.13
   3  -9  -2   32.44    1.14
   3  -9  -2   31.89    1.15
  -3   9   1    9.92    0.45
   3   9  -1    9.87    0.41
   3   9  -1    9.84    0.43
   3   9  -1   10.36    0.39
  -3   9   1    9.92    0.42
  -3   9   1    9.52    0.43
   3  -9  -1    9.71    0.42
   3  -9  -1   10.29    0.43
   3  -9  -1    9.50    0.41
   3  -9  -1    9.95    0.40
  -3  -9   1   10.16    0.42
  -3  -9   1    9.90    0.43
  -3   9   0    3.98    0.23
   3   9   0    3.72    0.22
   3   9   0    3.92    0.25
  -3   9   0    4.18    0.26
  -3   9   0    4.26    0.25
  -3  -9   0    3.88    0.23
  -3  -9   0    3.76    0.24
   3  -9   0    4.26    0.23
   3  -9   0    4.14    0.24
  -3   9  -1    6.55    0.31
  -3   9  -1    6.67    0.34
   3   9   1    6.29    0.33
   3  -9   1    6.60    0.33
   3  -9   1    6.48    0.32
  -3  -9  -1    6.51    0.30
  -3  -9  -1    6.39    0.31
   3  -9   1    5.96    0.31
  -3   9  -2    3.99    0.22
   3   9   2    3.95    0.26
  -3   9  -2    3.90    0.25
  -3  -9  -2    4.18    0.24
   3  -9   2    4.07    0.24
  -3  -9  -2    3.88    0.22
   3  -9   2    3.81    0.23
   3  -9   2    3.65    0.25
  -3  -9  -2    3.67    0.24
  -3   9  -3    0.96    0.13
   3   9   3    0.77    0.15
  -3  -9  -3    1.18    0.14
  -3  -9  -3    1.10    0.13
  -3  -9  -3    1.14    0.15
   3  -9   3    0.91    0.14
  -3   9  -4    8.27    0.35
   3   9   4    7.44    0.38
  -3  -9  -4    7.42    0.38
  -3  -9  -4    7.71    0.34
   3  -9   4    7.08    0.36
  -3  -9  -4    7.02    0.32
  -3  -9  -4    7.63    0.33
  -3  -9  -4    7.45    0.35
   3   9   5    0.01    0.13
  -3  -9  -5   -0.03    0.07
   3  -9   5    0.04    0.11
  -3  -9  -5    0.06    0.07
  -3  -9  -5   -0.02    0.13
  -3  -9  -5   -0.02    0.08
  -3   9  -6    0.00    0.14
   3   9   6   -0.09    0.12
  -3  -9  -6    0.05    0.06
   3  -9   6   -0.19    0.10
  -3  -9  -6   -0.16    0.07
  -3  -9  -6   -0.02    0.05
  -3  -9  -6    0.00    0.14
  -3   9  -7    0.32    0.19
   3   9   7    0.47    0.15
   3  -9   7    0.21    0.13
  -3  -9  -7    0.57    0.21
  -3  -9  -7    0.34    0.12
  -3   9  -8    0.12    0.20
   3   9   8   -0.14    0.14
  -3  -9  -8   -0.08    0.19
   3  -9   8    0.07    0.13
   3  10  -8    0.13    0.19
  -3  10   8    0.56    0.18
   3 -10  -8    0.48    0.19
   3 -10  -8    0.25    0.20
  -3  10   7    0.43    0.16
   3  10  -7    0.27    0.19
   3 -10  -7    0.69    0.19
   3 -10  -7    0.49    0.18
  -3 -10   7    0.19    0.13
  -3  10   6    0.18    0.14
   3  10  -6    0.11    0.15
   3 -10  -6    0.17    0.15
   3 -10  -6    0.03    0.10
  -3 -10   6   -0.25    0.11
   3 -10  -6   -0.08    0.13
  -3  10   5    0.02    0.13
   3  10  -5    0.18    0.14
  -3 -10   5    0.20    0.12
   3 -10  -5    0.25    0.07
   3 -10  -5    0.31    0.10
   3 -10  -5    0.10    0.13
   3 -10  -5    0.18    0.07
   3 -10  -5    0.13    0.15
  -3  10   4    0.05    0.12
   3  10  -4    0.04    0.06
   3  10  -4   -0.13    0.12
   3 -10  -4   -0.02    0.09
  -3 -10   4   -0.14    0.11
   3 -10  -4    0.07    0.11
   3 -10  -4   -0.10    0.07
   3 -10  -4   -0.07    0.08
   3  10  -3    0.11    0.08
   3  10  -3    0.20    0.09
  -3  10   3    0.02    0.13
   3  10  -3    0.22    0.12
   3 -10  -3   -0.01    0.09
  -3 -10   3    0.21    0.12
   3 -10  -3   -0.07    0.10
   3 -10  -3    0.14    0.09
   3 -10  -3   -0.03    0.10
   3  10  -2    1.37    0.14
  -3  10   2    1.17    0.17
   3  10  -2    1.43    0.15
   3  10  -2    1.48    0.15
   3 -10  -2    1.14    0.15
   3 -10  -2    1.13    0.14
  -3 -10   2    1.18    0.16
   3 -10  -2    1.30    0.15
   3 -10  -2    1.25    0.15
  -3  10   1   16.91    0.67
   3  10  -1   16.17    0.63
   3  10  -1   17.37    0.60
   3  10  -1   15.95    0.65
  -3  10   1   15.18    0.65
   3 -10  -1   15.99    0.64
  -3 -10   1   15.99    0.65
   3 -10  -1   17.51    0.62
   3 -10  -1   17.02    0.64
   3 -10  -1   15.77    0.64
   3  10   0    4.63    0.26
  -3  10   0    4.31    0.29
   3  10   0    4.61    0.29
  -3 -10   0    4.96    0.27
   3 -10   0    4.42    0.27
  -3 -10   0    4.61    0.27
   3 -10   0    4.38    0.26
  -3  10  -1    2.94    0.21
  -3  10  -1    2.81    0.22
   3  10   1    3.14    0.24
  -3 -10  -1    2.54    0.19
  -3 -10  -1    2.68    0.20
   3 -10   1    2.72    0.21
  -3  10  -2   -0.05    0.10
   3  10   2    0.02    0.12
  -3  10  -2    0.00    0.08
  -3 -10  -2    0.11    0.10
  -3 -10  -2    0.22    0.09
   3 -10   2    0.14    0.11
   3  10   3    0.08    0.12
  -3  10  -3    0.10    0.11
  -3 -10  -3   -0.02    0.09
  -3 -10  -3    0.02    0.10
   3 -10   3   -0.06    0.11
  -3 -10  -3    0.05    0.08
  -3  10  -4    1.35    0.14
   3  10   4    1.10    0.18
  -3 -10  -4    1.58    0.20
  -3 -10  -4    1.25    0.15
  -3 -10  -4    1.29    0.14
   3 -10   4    1.46    0.17
  -3 -10  -4    1.02    0.14
   3  10   5    0.34    0.15
  -3 -10  -5    0.30    0.16
  -3 -10  -5    0.44    0.10
  -3 -10  -5    0.37    0.10
  -3 -10  -5    0.42    0.11
   3 -10   5    0.39    0.14
  -3  10  -6    0.40    0.17
   3  10   6    0.46    0.17
  -3 -10  -6    0.45    0.09
   3 -10   6    0.31    0.14
  -3 -10  -6    0.25    0.17
  -3 -10  -6    0.16    0.10
  -3 -10  -6    0.21    0.07
   3  10   7   -0.07    0.15
  -3  10  -7    0.07    0.19
  -3 -10  -7   -0.36    0.18
   3 -10   7    0.22    0.14
   3  11  -7    0.60    0.20
  -3  11   7    0.70    0.20
  -3 -11   7    0.88    0.17
   3 -11  -7    0.66    0.20
   3 -11  -7    0.77    0.20
  -3  11   6    0.76    0.18
   3  11  -6    0.42    0.18
   3 -11  -6    0.19    0.15
  -3 -11   6    0.51    0.15
   3 -11  -6    0.52    0.19
   3  11  -5    0.56    0.17
  -3  11   5    0.65    0.17
   3 -11  -5    0.43    0.11
   3 -11  -5    0.56    0.10
   3 -11  -5    0.51    0.10
  -3 -11   5    0.69    0.15
   3 -11  -5    0.57    0.17
   3 -11  -5    0.53    0.16
  -3  11   4    1.17    0.19
   3  11  -4    0.87    0.10
   3  11  -4    0.64    0.16
   3 -11  -4    0.91    0.12
   3 -11  -4    1.19    0.17
   3 -11  -4    1.01    0.14
  -3 -11   4    0.91    0.15
   3 -11  -4    0.88    0.12
   3  11  -3    3.02    0.23
   3  11  -3    2.74    0.18
  -3  11   3    2.41    0.24
   3  11  -3    2.50    0.20
  -3 -11   3    2.73    0.23
   3 -11  -3    2.76    0.20
   3 -11  -3    2.70    0.23
   3 -11  -3    2.84    0.21
   3 -11  -3    2.96    0.24
  -3  11   2   10.11    0.50
   3  11  -2   10.97    0.45
   3  11  -2   10.80    0.44
   3  11  -2   11.27    0.47
   3 -11  -2   10.72    0.47
   3 -11  -2   10.39    0.46
  -3 -11   2   10.01    0.47
   3 -11  -2   10.19    0.45
   3  11  -1    4.81    0.25
  -3  11   1    4.32    0.30
   3  11  -1    4.38    0.28
   3 -11  -1    4.18    0.26
  -3 -11   1    4.67    0.28
   3 -11  -1    4.15    0.28
   3 -11  -1    4.26    0.25
  -3  11   0    2.88    0.26
   3  11   0    2.95    0.25
  -3 -11   0    3.18    0.23
   3 -11   0    3.36    0.25
  -3  11  -1    1.29    0.18
   3  11   1    1.49    0.18
  -3 -11  -1    1.34    0.16
   3 -11   1    1.65    0.18
   3  11   2    0.17    0.13
  -3  11  -2    0.31    0.12
  -3 -11  -2    0.29    0.12
   3 -11   2    0.36    0.13
  -3 -11  -2    0.23    0.10
   3  11   3    5.22    0.32
  -3  11  -3    5.27    0.31
  -3 -11  -3    5.15    0.28
  -3 -11  -3    5.42    0.29
   3 -11   3    5.22    0.32
   3  11   4    0.09    0.14
   3 -11   4    0.23    0.13
  -3 -11  -4    0.17    0.10
  -3 -11  -4    0.00    0.09
  -3 -11  -4    0.13    0.14
   3  11   5    0.18    0.14
   3 -11   5    0.68    0.15
  -3 -11  -5    0.41    0.16
  -3 -11  -5    0.48    0.12
  -3 -11  -5    0.33    0.11
  -3 -11  -5    0.52    0.11
   3  11   6   -0.28    0.13
  -3  11  -6   -0.27    0.16
  -3 -11  -6    0.08    0.11
   3 -11   6    0.04    0.14
  -3 -11  -6    0.14    0.08
  -3 -11  -6    0.02    0.08
  -3 -11  -6   -0.10    0.16
  -3  11  -7    0.78    0.25
   3  11   7    0.75    0.19
  -3 -11  -7    0.64    0.23
   3 -11   7    0.97    0.19
  -3  12   7   -0.03    0.16
   3  12  -7   -0.25    0.18
  -3 -12   7   -0.12    0.16
   3 -12  -7    0.05    0.17
   3  12  -6    0.10    0.17
  -3  12   6    0.30    0.17
   3 -12  -6   -0.06    0.14
   3 -12  -6    0.29    0.17
  -3 -12   6    0.16    0.15
  -3  12   5    0.63    0.18
   3  12  -5    1.02    0.19
  -3 -12   5    0.49    0.16
   3 -12  -5    0.49    0.17
   3 -12  -5    0.39    0.10
   3 -12  -5    0.56    0.11
   3 -12  -5    0.84    0.18
  -3  12   4    0.21    0.15
   3  12  -4   -0.17    0.12
   3  12  -4   -0.03    0.07
  -3 -12   4    0.10    0.13
   3 -12  -4   -0.03    0.13
   3 -12  -4    0.11    0.09
   3 -12  -4    0.01    0.11
  -3  12   3    0.60    0.16
   3  12  -3    0.20    0.11
   3  12  -3    0.36    0.13
   3  12  -3    0.35    0.10
  -3 -12   3    0.13    0.13
   3 -12  -3    0.22    0.13
   3 -12  -3    0.32    0.13
   3 -12  -3    0.22    0.11
  -3  12   2    2.00    0.23
   3  12  -2    2.59    0.21
   3  12  -2    2.07    0.20
  -3 -12   2    2.16    0.21
   3 -12  -2    2.30    0.21
   3 -12  -2    2.03    0.19
   3 -12  -2    1.73    0.18
  -3  12   1    0.43    0.15
   3  12  -1    0.42    0.14
  -3 -12   1    0.13    0.13
   3 -12  -1    0.35    0.13
   3 -12  -1    0.22    0.11
   3  12   0    0.93    0.17
  -3  12   0    0.63    0.16
   3 -12   0    0.65    0.15
  -3 -12   0    0.54    0.14
   3  12   1    0.84    0.17
  -3  12  -1    1.05    0.17
  -3 -12  -1    0.92    0.16
   3 -12   1    0.74    0.15
   3  12   2    0.14    0.12
  -3  12  -2    0.32    0.13
   3 -12   2   -0.01    0.12
  -3 -12  -2    0.04    0.11
  -3  12  -3    1.40    0.18
   3  12   3    1.20    0.19
  -3 -12  -3    1.35    0.16
   3 -12   3    1.10    0.18
  -3 -12  -3    1.28    0.16
   3  12   4    0.19    0.15
  -3 -12  -4    0.29    0.11
   3 -12   4    0.32    0.14
  -3 -12  -4    0.51    0.13
  -3 -12  -4    0.35    0.16
   3  12   5   -0.22    0.13
  -3 -12  -5   -0.08    0.10
  -3 -12  -5    0.00    0.14
   3 -12   5    0.10    0.15
  -3 -12  -5    0.07    0.09
   3  12   6   -0.04    0.15
  -3  12  -6    0.09    0.18
   3 -12   6    0.12    0.15
  -3 -12  -6    0.06    0.16
  -3 -12  -6    0.06    0.08
  -3  13   6    0.43    0.19
   3 -13  -6    0.50    0.18
  -3 -13   6    0.43    0.17
  -3  13   5    0.27    0.17
   3 -13  -5    0.16    0.15
   3 -13  -5    0.01    0.09
   3 -13  -5    0.13    0.10
  -3 -13   5    0.10    0.16
  -3  13   4    0.25    0.15
   3  13  -4    0.10    0.08
   3 -13  -4    0.24    0.14
   3 -13  -4    0.16    0.11
  -3 -13   4    0.09    0.14
   3  13  -3    0.65    0.12
  -3  13   3    1.01    0.19
   3 -13  -3    0.46    0.13
   3 -13  -3    0.53    0.14
  -3 -13   3    0.89    0.17
   3 -13  -3    0.70    0.15
   3  13  -2    0.23    0.13
  -3  13   2    0.25    0.15
   3 -13  -2    0.33    0.14
   3 -13  -2    0.12    0.12
  -3 -13   2    0.38    0.15
  -3  13   1    3.72    0.30
   3  13  -1    3.96    0.29
  -3 -13   1    3.88    0.28
   3 -13  -1    3.69    0.26
   3 -13  -1    3.92    0.28
  -3  13   0    7.22    0.42
   3  13   0    7.57    0.41
   3 -13   0    7.13    0.39
  -3 -13   0    7.72    0.40
   3  13   1    0.32    0.15
  -3  13  -1    0.43    0.15
   3 -13   1    0.23    0.14
  -3 -13  -1    0.52    0.15
   3  13   2    0.18    0.14
  -3  13  -2    0.35    0.15
   3 -13   2    0.05    0.12
  -3 -13  -2    0.24    0.13
   3  13   3    0.09    0.15
  -3  13  -3    0.15    0.14
   3 -13   3    0.05    0.13
  -3 -13  -3    0.03    0.12
   3  13   4    0.01    0.15
  -3 -13  -4    0.26    0.11
  -3 -13  -4    0.16    0.16
   3 -13   4    0.28    0.15
  -3 -13  -4    0.20    0.12
   3  13   5    0.28    0.17
   3 -13   5    0.24    0.15
  -3 -13  -5    0.02    0.10
  -3 -13  -5    0.04    0.17
   3  13   6   -0.02    0.16
  -3  13  -6   -0.10    0.19
   3 -13   6    0.17    0.17
  -3 -13  -6   -0.02    0.17
  -3  14   5   -0.16    0.16
   3 -14  -5    0.08    0.16
  -3 -14   5   -0.18    0.14
   3  14  -4   -0.07    0.09
  -3  14   4    0.02    0.16
   3 -14  -4   -0.10    0.10
  -3 -14   4   -0.13    0.14
   3 -14  -4    0.01    0.14
  -3  14   3    0.31    0.17
  -3 -14   3    0.16    0.15
   3 -14  -3    0.32    0.14
   3 -14  -3    0.21    0.14
  -3  14   2    0.00    0.15
   3  14  -2   -0.02    0.13
   3 -14  -2   -0.03    0.11
  -3 -14   2    0.19    0.15
   3 -14  -2    0.05    0.13
  -3  14   1    0.26    0.16
   3  14  -1   -0.11    0.13
   3 -14  -1    0.21    0.15
  -3 -14   1    0.08    0.13
   3  14   0    2.30    0.24
  -3  14   0    2.36    0.26
  -3 -14   0    2.39    0.25
   3 -14   0    2.37    0.24
  -3  14  -1    0.01    0.14
   3  14   1   -0.13    0.14
  -3 -14  -1    0.11    0.14
   3 -14   1    0.03    0.14
  -3  14  -2    0.13    0.14
   3  14   2    0.13    0.15
  -3 -14  -2    0.05    0.13
   3 -14   2   -0.31    0.13
   3  14   3    0.16    0.16
   3 -14   3   -0.08    0.15
  -3 -14  -3   -0.07    0.12
   3  14   4   -0.18    0.15
  -3 -14  -4   -0.06    0.16
   3 -14   4   -0.03    0.15
   3  14   5   -0.04    0.17
   3 -14   5    0.04    0.16
  -3 -14  -5    0.03    0.18
  -3  15   4    0.53    0.20
   3 -15  -4    0.44    0.18
  -3 -15   4    0.60    0.19
  -3  15   3    0.08    0.16
  -3 -15   3   -0.05    0.15
   3 -15  -3   -0.08    0.13
   3  15  -2   -0.13    0.13
  -3  15   2   -0.25    0.13
  -3 -15   2    0.02    0.15
   3 -15  -2   -0.10    0.14
  -3  15   1    0.04    0.17
   3  15  -1   -0.07    0.14
  -3 -15   1   -0.16    0.14
   3 -15  -1   -0.07    0.15
  -3  15   0    0.00    0.16
   3  15   0   -0.08    0.15
  -3 -15   0   -0.15    0.13
   3 -15   0   -0.13    0.14
  -3  15  -1    0.04    0.16
   3  15   1   -0.06    0.15
   3 -15   1   -0.06    0.15
  -3 -15  -1    0.14    0.15
   3  15   2    0.53    0.18
  -3  15  -2    0.66    0.19
  -3 -15  -2    0.69    0.17
   3 -15   2    0.56    0.18
   3  15   3   -0.06    0.16
   3 -15   3    0.01    0.16
  -3 -15  -3   -0.17    0.13
   3  16  -1    0.50    0.18
  -3  16   1    0.34    0.19
  -3 -16   1    0.29    0.17
   3 -16  -1    0.46    0.18
   3  16   0    0.62    0.20
  -3  16   0    0.53    0.19
   3 -16   0    0.51    0.17
  -3 -16   0    0.92    0.20
  -3  16  -1   -0.14    0.15
   3  16   1   -0.20    0.15
   3 -16   1   -0.06    0.16
  -3 -16  -1    0.05    0.15
   4   0 -10   -0.11    0.18
   4   0  -9    0.03    0.18
   4   0  -8    6.96    0.38
   4   0  -8    5.75    0.45
   4   0  -7    0.09    0.15
   4   0  -7   -0.08    0.11
   4   0  -6    0.24    0.15
   4   0  -6    0.21    0.11
   4   0  -5    0.09    0.11
  -4   0   5   -0.07    0.04
   4   0  -5    0.03    0.06
   4   0  -5    0.01    0.08
   4   0  -4   23.90    0.79
  -4   0   4   24.38    0.79
  -4   0   4   24.80    0.82
  -4   0   3    0.03    0.04
  -4   0   3    0.01    0.04
   4   0  -3   -0.03    0.04
  -4   0   3    0.01    0.04
  -4   0   3    0.02    0.04
   4   0  -2    1.28    0.08
   4   0  -2    1.07    0.08
   4   0  -2    1.16    0.08
  -4   0   2    1.03    0.09
   4   0  -2    1.27    0.09
  -4   0   2    1.39    0.08
  -4   0   2    1.42    0.09
   4   0  -1   -0.02    0.03
   4   0  -1    0.00    0.04
  -4   0   1   -0.01    0.03
   4   0  -1    0.02    0.03
  -4   0   1   -0.03    0.02
  -4   0   1   -0.02    0.04
   4   0   0   23.07    0.83
   4   0   0   25.36    0.85
  -4   0   0   25.82    0.84
  -4   0   0   24.59    0.85
   4   0   1    0.02    0.05
  -4   0  -1   -0.02    0.05
  -4   0  -1    0.02    0.05
   4   0   1   -0.04    0.05
   4   0   2   26.99    0.94
   4   0   2   27.71    0.93
  -4   0  -2   27.94    0.92
   4   0   2   27.94    0.83
  -4   0  -2   27.40    0.93
  -4   0  -2   26.49    0.94
   4   0   3    0.05    0.06
  -4   0  -3   -0.04    0.05
   4   0   3   -0.13    0.05
  -4   0  -3    0.01    0.05
  -4   0  -3    0.11    0.06
   4   0   3   -0.05    0.04
  -4   0  -4    1.42    0.10
   4   0   4    1.63    0.12
  -4   0  -4    1.43    0.13
   4   0   4    1.43    0.11
  -4   0  -4    1.50    0.09
  -4   0  -4    1.62    0.13
  -4   0  -5   -0.01    0.08
   4   0   5   -0.03    0.07
  -4   0  -5   -0.06    0.09
  -4   0  -6    1.79    0.19
  -4   0  -6    1.69    0.17
   4   0   6    1.73    0.14
  -4   0  -7    0.05    0.11
   4   0   7    0.02    0.09
  -4   0  -7   -0.10    0.12
  -4   0  -8    0.16    0.13
   4   0   8    0.00    0.09
  -4   0  -8   -0.07    0.15
  -4   0  -9    0.08    0.14
  -4   0  -9    0.21    0.17
   4   1 -10    0.35    0.21
   4  -1 -10   -0.02    0.18
   4  -1 -10   -0.15    0.18
   4   1  -9    0.09    0.17
   4  -1  -9    0.07    0.19
   4  -1  -9   -0.02    0.16
   4   1  -8    0.48    0.18
   4  -1  -8    0.60    0.16
   4  -1  -8    0.25    0.18
   4   1  -7    2.27    0.27
   4  -1  -7    2.20    0.21
   4  -1  -7    1.84    0.25
   4  -1  -7    2.41    0.19
   4   1  -6    0.14    0.14
  -4   1   6    0.03    0.04
  -4  -1   6   -0.02    0.04
   4  -1  -6   -0.02    0.07
   4  -1  -6   -0.07    0.10
   4  -1  -6    0.13    0.14
  -4   1   5   11.33    0.41
  -4   1   5   11.84    0.42
   4   1  -5   11.99    0.56
   4  -1  -5   11.61    0.44
  -4  -1   5   11.55    0.41
   4  -1  -5   12.33    0.49
  -4  -1   5   11.69    0.41
  -4   1   4   14.77    0.49
  -4   1   4   14.02    0.50
  -4   1   4   14.80    0.50
   4  -1  -4   14.16    0.50
  -4  -1   4   14.08    0.50
  -4  -1   4   13.97    0.49
   4  -1  -4   14.25    0.54
  -4  -1   4   14.18    0.50
  -4   1   3    1.03    0.08
  -4   1   3    1.16    0.08
  -4   1   3    1.03    0.08
  -4   1   3    1.03    0.09
  -4  -1   3    1.14    0.08
  -4  -1   3    1.15    0.09
   4  -1  -3    1.06    0.10
   4  -1  -3    1.26    0.10
  -4  -1   3    1.05    0.08
  -4  -1   3    1.22    0.10
  -4   1   2   48.39    1.57
  -4   1   2   48.86    1.58
   4   1  -2   48.98    1.59
  -4   1   2   48.61    1.45
   4   1  -2   48.17    1.56
  -4   1   2   47.95    1.60
   4   1  -2   47.36    1.56
  -4  -1   2   48.47    1.45
  -4  -1   2   46.24    1.57
  -4  -1   2   46.67    1.60
   4  -1  -2   49.68    1.46
   4  -1  -2   47.10    1.59
   4  -1  -2   49.41    1.57
   4  -1  -2   46.89    1.57
  -4   1   1   17.72    0.62
   4   1  -1   17.95    0.63
   4   1  -1   18.30    0.62
  -4   1   1   18.72    0.63
  -4   1   1   17.25    0.63
  -4  -1   1   17.82    0.62
  -4  -1   1   17.82    0.63
   4  -1  -1   18.86    0.62
  -4  -1   1   18.31    0.56
   4  -1  -1   17.85    0.63
   4  -1  -1   17.96    0.62
   4  -1  -1   18.88    0.56
  -4   1   0    1.04    0.09
  -4   1   0    0.93    0.08
   4   1   0    1.04    0.08
   4   1   0    1.16    0.08
   4  -1   0    0.93    0.08
  -4  -1   0    0.94    0.08
  -4  -1   0    1.13    0.08
   4  -1   0    1.15    0.09
  -4  -1   0    1.09    0.04
  -4   1  -1  104.91    3.22
   4   1   1   97.38    3.27
  -4   1  -1   99.28    3.27
   4   1   1   91.04    3.21
   4  -1   1   97.34    3.21
  -4  -1  -1  100.99    2.92
  -4  -1  -1  101.25    3.21
  -4  -1  -1  101.45    3.27
   4  -1   1   97.26    3.27
  -4   1  -2   24.21    0.83
  -4   1  -2   25.11    0.85
   4   1   2   24.68    0.85
  -4   1  -2   24.04    0.85
   4   1   2   25.13    0.86
  -4  -1  -2   24.46    0.76
   4  -1   2   25.11    0.85
   4  -1   2   25.27    0.76
  -4  -1  -2   24.32    0.84
  -4  -1  -2   25.59    0.86
   4  -1   2   24.90    0.86
   4   1   3   57.83    1.73
   4   1   3   55.97    1.92
  -4   1  -3   57.09    1.88
  -4   1  -3   56.04    1.90
  -4   1  -3   57.70    1.91
   4   1   3   57.57    1.89
  -4  -1  -3   57.10    1.91
  -4  -1  -3   57.22    1.73
  -4  -1  -3   56.41    1.87
   4  -1   3   57.18    1.92
  -4  -1  -3   58.35    1.91
   4  -1   3   57.79    1.89
   4  -1   3   57.69    1.73
  -4  -1  -3   59.74    1.88
  -4   1  -4    8.59    0.35
  -4   1  -4    9.28    0.32
   4   1   4    8.65    0.31
  -4   1  -4    8.76    0.32
   4   1   4    8.67    0.35
   4   1   4    8.67    0.34
   4  -1   4    8.97    0.35
  -4  -1  -4    8.70    0.32
   4  -1   4    8.75    0.32
  -4  -1  -4    8.52    0.32
  -4  -1  -4    8.53    0.32
  -4  -1  -4    8.43    0.36
  -4  -1  -4    8.03    0.36
  -4   1  -5    1.85    0.18
   4   1   5    2.48    0.16
  -4   1  -5    2.64    0.20
  -4  -1  -5    2.26    0.20
  -4  -1  -5    2.36    0.20
   4  -1   5    2.35    0.16
   4   1   6    0.90    0.11
  -4   1  -6    0.85    0.13
  -4   1  -6    0.94    0.16
  -4  -1  -6    1.05    0.16
   4  -1   6    1.18    0.12
  -4  -1  -6    0.83    0.14
  -4   1  -7    0.86    0.14
   4   1   7    0.59    0.11
  -4   1  -7    0.47    0.15
  -4  -1  -7    0.50    0.14
   4  -1   7    0.54    0.11
  -4  -1  -7    0.32    0.14
  -4   1  -8    0.43    0.17
   4   1   8    0.71    0.12
  -4   1  -8    0.83    0.16
  -4  -1  -8    0.63    0.16
   4  -1   8    0.69    0.11
  -4  -1  -8    0.63    0.16
  -4   1  -9    0.01    0.16
  -4   1  -9   -0.02    0.13
  -4  -1  -9    0.01    0.14
  -4  -1  -9   -0.26    0.15
   4  -2 -10   -0.15    0.17
   4  -2 -10   -0.22    0.15
   4   2  -9    0.08    0.18
   4  -2  -9    0.06    0.16
   4  -2  -9    0.17    0.17
   4   2  -8    1.92    0.26
   4  -2  -8    2.17    0.20
   4  -2  -8    1.80    0.23
   4  -2  -8    1.52    0.25
   4   2  -7   -0.06    0.13
  -4   2   7   -0.01    0.06
   4  -2  -7   -0.03    0.13
   4  -2  -7    0.09    0.09
   4  -2  -7    0.14    0.13
   4   2  -6    5.75    0.38
  -4   2   6    5.51    0.23
   4  -2  -6    5.21    0.37
   4  -2  -6    4.95    0.27
  -4  -2   6    5.67    0.22
   4  -2  -6    5.60    0.32
  -4   2   5    7.16    0.28
   4   2  -5    7.41    0.41
   4  -2  -5    7.25    0.31
  -4  -2   5    7.38    0.27
   4  -2  -5    7.55    0.35
  -4  -2   5    7.11    0.27
  -4   2   4    4.44    0.20
  -4  -2   4    4.54    0.19
   4  -2  -4    4.45    0.24
   4  -2  -4    4.72    0.22
  -4  -2   4    4.87    0.19
  -4   2   3    3.72    0.17
  -4   2   3    3.91    0.17
  -4   2   3    3.97    0.17
   4  -2  -3    3.70    0.15
   4  -2  -3    3.67    0.20
  -4  -2   3    3.99    0.18
   4  -2  -3    3.66    0.14
  -4  -2   3    3.80    0.17
   4  -2  -3    3.88    0.14
  -4  -2   3    3.95    0.17
   4  -2  -3    3.93    0.18
   4  -2  -3    3.85    0.15
   4   2  -2    8.69    0.32
  -4   2   2    8.89    0.33
  -4   2   2    8.79    0.33
   4   2  -2    8.69    0.31
  -4   2   2    8.58    0.33
   4  -2  -2    8.90    0.31
  -4  -2   2    9.34    0.33
   4  -2  -2    8.91    0.32
   4  -2  -2    8.89    0.34
   4  -2  -2    8.44    0.32
   4  -2  -2    8.70    0.32
  -4  -2   2    8.23    0.33
  -4  -2   2    9.17    0.30
  -4   2   1    7.14    0.28
   4   2  -1    7.09    0.28
  -4   2   1    7.58    0.29
  -4   2   1    6.91    0.27
   4   2  -1    7.02    0.27
   4  -2  -1    7.38    0.28
  -4  -2   1    6.95    0.27
   4  -2  -1    7.29    0.24
   4  -2  -1    7.22    0.27
   4  -2  -1    7.14    0.28
  -4  -2   1    6.96    0.28
  -4   2   0   28.56    0.96
   4   2   0   28.50    0.96
  -4   2   0   28.74    0.98
  -4   2   0   28.29    0.93
   4   2   0   28.96    0.97
   4  -2   0   28.98    0.96
  -4  -2   0   28.45    0.96
   4  -2   0   27.58    0.97
   4   2   1   39.58    1.37
   4   2   1   38.83    1.34
  -4   2  -1   39.99    1.37
  -4   2  -1   42.26    1.35
   4  -2   1   39.81    1.36
  -4  -2  -1   40.29    1.34
  -4  -2  -1   40.46    1.36
   4  -2   1   42.06    1.35
  -4  -2  -1   40.69    1.21
  -4   2  -2   56.88    1.86
  -4   2  -2   52.87    1.87
   4   2   2   56.67    1.91
  -4   2  -2   58.08    1.91
   4   2   2   56.36    1.87
   4  -2   2   57.03    1.91
  -4  -2  -2   56.11    1.70
  -4  -2  -2   56.78    1.90
  -4  -2  -2   59.03    1.87
   4  -2   2   59.67    1.88
   4   2   3    0.04    0.06
  -4   2  -3    0.05    0.05
  -4   2  -3   -0.01    0.05
  -4   2  -3   -0.01    0.05
   4   2   3    0.03    0.05
   4  -2   3    0.13    0.05
  -4  -2  -3    0.06    0.06
  -4  -2  -3    0.15    0.07
  -4  -2  -3    0.05    0.04
   4  -2   3   -0.05    0.05
   4  -2   3    0.10    0.06
  -4  -2  -3    0.06    0.05
  -4  -2  -3    0.06    0.05
   4   2   4    0.13    0.06
   4   2   4    0.14    0.07
  -4   2  -4    0.18    0.05
  -4   2  -4    0.12    0.06
  -4   2  -4    0.15    0.05
  -4  -2  -4    0.19    0.05
  -4  -2  -4    0.13    0.07
   4  -2   4    0.14    0.06
  -4  -2  -4    0.20    0.05
   4  -2   4    0.16    0.05
  -4  -2  -4    0.17    0.08
  -4  -2  -4    0.18    0.05
   4   2   5   -0.23    0.07
  -4   2  -5    0.06    0.10
  -4   2  -5    0.01    0.07
   4  -2   5   -0.01    0.07
  -4  -2  -5    0.01    0.09
  -4  -2  -5    0.00    0.06
  -4  -2  -5   -0.04    0.08
  -4  -2  -5   -0.03    0.03
  -4   2  -6    1.30    0.18
  -4   2  -6    1.32    0.15
   4   2   6    1.56    0.14
  -4  -2  -6    1.05    0.12
  -4  -2  -6    1.38    0.17
  -4  -2  -6    1.28    0.16
   4  -2   6    1.38    0.12
  -4   2  -7    1.59    0.21
  -4   2  -7    1.45    0.17
   4   2   7    1.92    0.17
  -4  -2  -7    1.54    0.20
  -4  -2  -7    1.52    0.19
   4  -2   7    1.51    0.14
   4   2   8    0.15    0.11
  -4   2  -8    0.19    0.12
  -4   2  -8    0.23    0.16
   4  -2   8    0.03    0.09
  -4  -2  -8    0.41    0.16
  -4  -2  -8    0.25    0.15
  -4   2  -9    0.22    0.18
  -4   2  -9   -0.04    0.13
  -4  -2  -9   -0.10    0.14
   4  -3 -10   -0.07    0.16
   4  -3 -10   -0.31    0.18
   4   3  -9   -0.11    0.16
   4  -3  -9    0.05    0.18
   4  -3  -9    0.26    0.16
   4   3  -8    0.17    0.16
   4  -3  -8    0.12    0.14
   4  -3  -8    0.37    0.18
   4  -3  -8    0.12    0.11
  -4   3   7    0.07    0.07
   4   3  -7    0.01    0.14
   4  -3  -7    0.08    0.13
   4  -3  -7   -0.03    0.08
   4  -3  -7    0.17    0.16
  -4   3   6    0.17    0.07
   4   3  -6    0.15    0.13
   4  -3  -6    0.12    0.09
  -4  -3   6    0.21    0.06
   4  -3  -6   -0.08    0.15
   4  -3  -6    0.08    0.12
  -4   3   5    0.60    0.08
   4   3  -5    0.60    0.14
   4  -3  -5    0.56    0.12
   4  -3  -5    0.69    0.11
  -4  -3   5    0.59    0.07
  -4   3   4    1.15    0.10
  -4   3   4    1.13    0.10
   4   3  -4    1.09    0.14
   4  -3  -4    0.89    0.12
  -4  -3   4    1.09    0.09
   4  -3  -4    1.13    0.11
  -4   3   3    7.90    0.31
   4   3  -3    7.84    0.28
  -4   3   3    7.71    0.32
  -4   3   3    8.27    0.32
   4   3  -3    8.63    0.28
  -4  -3   3    7.85    0.31
   4  -3  -3    8.77    0.29
   4  -3  -3    8.17    0.34
  -4  -3   3    7.97    0.31
  -4  -3   3    8.04    0.30
   4  -3  -3    7.97    0.29
   4  -3  -3    8.26    0.30
   4  -3  -3    8.25    0.31
   4   3  -2    8.67    0.31
  -4   3   2    8.92    0.33
  -4   3   2    8.40    0.33
   4   3  -2    8.37    0.31
  -4   3   2    8.43    0.32
  -4  -3   2    8.02    0.32
   4  -3  -2    8.24    0.33
   4  -3  -2    8.53    0.32
   4  -3  -2    8.73    0.30
   4  -3  -2    8.11    0.32
   4  -3  -2    8.53    0.31
  -4  -3   2    8.45    0.32
   4   3  -1    2.44    0.14
  -4   3   1    2.54    0.12
   4   3  -1    2.56    0.13
  -4   3   1    2.52    0.14
  -4   3   1    2.52    0.14
  -4   3   1    2.59    0.15
  -4  -3   1    2.46    0.14
   4  -3  -1    2.25    0.14
  -4  -3   1    2.23    0.13
   4  -3  -1    2.51    0.13
   4  -3  -1    2.21    0.13
   4  -3  -1    2.36    0.12
  -4  -3   1    2.33    0.13
   4   3   0    0.11    0.05
   4   3   0   -0.01    0.05
  -4   3   0    0.02    0.06
  -4   3   0    0.00    0.05
   4  -3   0    0.06    0.05
  -4  -3   0    0.08    0.05
   4  -3   0    0.01    0.04
   4  -3   0    0.03    0.05
  -4  -3   0    0.06    0.05
  -4   3  -1   26.14    0.87
  -4   3  -1   25.57    0.88
   4   3   1   25.47    0.86
   4   3   1   24.12    0.88
   4  -3   1   25.42    0.86
   4  -3   1   24.65    0.87
  -4  -3  -1   25.27    0.86
   4  -3   1   25.60    0.87
   4   3   2   49.65    1.61
   4   3   2   48.14    1.64
  -4   3  -2   48.82    1.61
  -4   3  -2   50.26    1.64
  -4  -3  -2   47.80    1.63
   4  -3   2   47.44    1.63
  -4  -3  -2   47.00    1.56
  -4  -3  -2   48.03    1.60
  -4  -3  -2   49.27    1.46
   4  -3   2   47.69    1.61
  -4   3  -3    2.90    0.16
  -4   3  -3    3.01    0.16
  -4   3  -3    2.89    0.14
   4   3   3    3.20    0.18
   4   3   3    3.22    0.17
  -4  -3  -3    3.27    0.15
  -4  -3  -3    2.99    0.16
   4  -3   3    3.23    0.18
  -4  -3  -3    3.24    0.16
  -4  -3  -3    3.28    0.16
  -4  -3  -3    3.15    0.18
   4  -3   3    3.15    0.17
  -4   3  -4    7.84    0.32
  -4   3  -4    7.80    0.31
  -4   3  -4    7.01    0.30
   4   3   4    7.99    0.34
   4   3   4    8.24    0.33
  -4  -3  -4    8.12    0.30
   4  -3   4    8.54    0.31
  -4  -3  -4    7.55    0.35
  -4  -3  -4    8.25    0.33
   4  -3   4    8.54    0.33
  -4  -3  -4    8.38    0.31
  -4  -3  -4    7.94    0.31
   4   3   5    4.52    0.26
  -4   3  -5    5.49    0.30
  -4   3  -5    5.19    0.25
  -4  -3  -5    5.47    0.20
   4  -3   5    5.79    0.25
  -4  -3  -5    5.45    0.30
  -4  -3  -5    5.23    0.24
  -4  -3  -5    5.05    0.20
  -4  -3  -5    4.92    0.21
  -4  -3  -5    5.34    0.27
   4   3   6    0.92    0.13
  -4   3  -6    0.77    0.12
  -4   3  -6    0.63    0.15
  -4  -3  -6    0.97    0.14
  -4  -3  -6    1.12    0.16
  -4  -3  -6    0.83    0.11
   4  -3   6    1.06    0.12
  -4   3  -7    1.03    0.15
  -4   3  -7    0.89    0.19
   4   3   7    0.95    0.14
  -4  -3  -7    0.61    0.15
  -4  -3  -7    0.99    0.18
  -4  -3  -7    1.00    0.13
   4  -3   7    0.96    0.12
   4   3   8    0.34    0.12
  -4   3  -8    0.29    0.16
  -4   3  -8    0.18    0.12
   4  -3   8    0.41    0.11
  -4  -3  -8    0.80    0.18
  -4   3  -9    0.02    0.18
  -4   3  -9   -0.21    0.11
  -4  -3  -9   -0.18    0.16
   4  -4  -9   -0.05    0.17
   4  -4  -9    0.00    0.16
   4   4  -8    0.21    0.16
   4  -4  -8    0.18    0.15
   4  -4  -8    0.41    0.16
   4  -4  -8    0.17    0.11
  -4   4   7    0.59    0.10
   4   4  -7    0.70    0.17
   4  -4  -7    0.86    0.16
   4  -4  -7    0.65    0.12
   4  -4  -7    0.39    0.17
   4   4  -6    0.17    0.13
  -4   4   6    0.09    0.07
   4  -4  -6   -0.02    0.11
  -4  -4   6   -0.03    0.06
   4  -4  -6   -0.40    0.14
   4  -4  -6    0.02    0.08
   4   4  -5    0.79    0.15
  -4   4   5    0.81    0.10
   4  -4  -5    0.87    0.13
   4  -4  -5    0.66    0.10
  -4  -4   5    0.80    0.09
  -4   4   4    1.92    0.14
  -4   4   4    1.63    0.14
   4   4  -4    1.64    0.17
  -4  -4   4    1.87    0.13
   4  -4  -4    1.98    0.14
   4  -4  -4    2.07    0.18
  -4   4   3    7.12    0.29
   4   4  -3    7.11    0.26
  -4   4   3    7.03    0.29
   4   4  -3    7.13    0.25
   4   4  -3    7.13    0.35
   4   4  -3    7.30    0.26
  -4   4   3    7.04    0.29
   4  -4  -3    7.17    0.31
  -4  -4   3    6.79    0.28
   4  -4  -3    7.24    0.28
  -4  -4   3    6.96    0.28
   4  -4  -3    7.12    0.27
   4  -4  -3    6.82    0.28
   4  -4  -3    7.08    0.27
  -4   4   2   39.75    1.31
  -4   4   2   37.52    1.33
   4   4  -2   39.69    1.29
   4   4  -2   38.47    1.31
  -4   4   2   37.58    1.30
  -4  -4   2   39.47    1.32
   4  -4  -2   39.33    1.32
   4  -4  -2   39.73    1.30
  -4  -4   2   39.48    1.30
   4  -4  -2   38.37    1.31
   4  -4  -2   38.79    1.30
   4   4  -1    2.02    0.13
   4   4  -1    1.95    0.12
  -4   4   1    1.93    0.14
  -4   4   1    1.82    0.14
  -4   4   1    2.10    0.14
  -4  -4   1    1.93    0.13
   4  -4  -1    1.90    0.11
  -4  -4   1    1.63    0.11
   4  -4  -1    1.93    0.13
   4  -4  -1    1.90    0.13
  -4  -4   1    2.15    0.13
   4  -4  -1    1.70    0.12
   4   4   0    6.28    0.26
  -4   4   0    5.66    0.26
   4   4   0    6.28    0.26
  -4   4   0    5.54    0.27
  -4  -4   0    6.06    0.25
   4  -4   0    5.79    0.26
   4  -4   0    6.20    0.26
  -4  -4   0    5.96    0.25
   4   4   1    0.56    0.08
  -4   4  -1    0.55    0.09
  -4   4  -1    0.64    0.09
   4   4   1    0.49    0.08
  -4  -4  -1    0.64    0.08
   4  -4   1    0.62    0.08
  -4  -4  -1    0.65    0.09
   4  -4   1    0.66    0.09
   4  -4   1    0.66    0.09
  -4   4  -2   59.42    1.93
   4   4   2   57.40    1.93
   4   4   2   58.58    1.90
  -4   4  -2   52.82    1.89
   4  -4   2   58.45    1.89
  -4  -4  -2   57.96    1.92
   4  -4   2   56.22    1.92
   4  -4   2   57.07    1.86
   4  -4   2   58.00    1.90
  -4  -4  -2   56.15    1.89
   4   4   3    5.03    0.25
   4   4   3    5.37    0.25
  -4   4  -3    5.71    0.24
  -4   4  -3    5.52    0.25
   4  -4   3    5.09    0.24
  -4  -4  -3    5.28    0.23
  -4  -4  -3    5.55    0.22
   4  -4   3    5.23    0.24
   4  -4   3    4.94    0.22
   4  -4   3    5.52    0.25
  -4  -4  -3    5.72    0.22
  -4  -4  -3    5.72    0.24
  -4   4  -4    0.45    0.07
   4   4   4    0.50    0.10
  -4   4  -4    0.52    0.08
   4   4   4    0.38    0.09
  -4  -4  -4    0.39    0.07
   4  -4   4    0.31    0.08
  -4  -4  -4    0.44    0.09
  -4  -4  -4    0.55    0.08
  -4  -4  -4    0.36    0.07
  -4  -4  -4    0.41    0.10
   4   4   5   15.11    0.61
  -4  -4  -5   16.04    0.55
  -4  -4  -5   16.55    0.56
  -4  -4  -5   15.79    0.56
  -4  -4  -5   16.18    0.57
  -4  -4  -5   17.12    0.66
   4  -4   5   15.65    0.60
  -4   4  -6    0.57    0.11
   4   4   6    0.74    0.13
  -4   4  -6    0.58    0.15
   4  -4   6    0.56    0.10
  -4  -4  -6    0.63    0.15
  -4  -4  -6    0.53    0.10
  -4   4  -7    0.57    0.18
   4   4   7    0.48    0.12
   4  -4   7    0.41    0.10
  -4  -4  -7    0.37    0.10
  -4  -4  -7    0.48    0.16
  -4   4  -8   -0.14    0.15
   4   4   8    0.09    0.11
   4  -4   8    0.03    0.09
  -4  -4  -8   -0.28    0.14
  -4  -4  -8   -0.04    0.09
  -4   4  -9    0.04    0.17
  -4  -4  -9    0.13    0.19
   4  -5  -9    0.03    0.18
   4  -5  -9    0.26    0.16
   4  -5  -8   -0.12    0.13
   4  -5  -8    0.06    0.10
   4  -5  -8    0.21    0.14
   4   5  -7    0.02    0.13
  -4   5   7   -0.07    0.08
   4  -5  -7    0.08    0.10
   4  -5  -7    0.06    0.15
   4  -5  -7    0.11    0.13
   4   5  -6    3.11    0.29
  -4   5   6    3.42    0.21
  -4  -5   6    2.76    0.18
   4  -5  -6    3.67    0.27
   4  -5  -6    3.03    0.29
   4  -5  -6    3.03    0.21
  -4   5   5    1.85    0.16
   4   5  -5    2.14    0.20
   4   5  -5    1.71    0.18
  -4  -5   5    1.72    0.14
   4  -5  -5    1.59    0.15
   4  -5  -5    1.57    0.17
   4   5  -4    3.84    0.27
  -4   5   4    4.16    0.22
  -4   5   4    4.15    0.22
   4   5  -4    4.32    0.25
   4  -5  -4    4.39    0.17
   4  -5  -4    4.12    0.24
   4  -5  -4    4.19    0.21
  -4  -5   4    4.37    0.21
   4  -5  -4    4.23    0.17
   4  -5  -4    4.35    0.18
   4   5  -3    0.40    0.05
  -4   5   3    0.18    0.08
   4   5  -3    0.14    0.08
  -4   5   3    0.19    0.08
   4   5  -3    0.39    0.09
   4   5  -3    0.26    0.05
  -4   5   3    0.17    0.08
   4  -5  -3    0.24    0.07
  -4  -5   3    0.21    0.07
   4  -5  -3    0.14    0.07
   4  -5  -3    0.18    0.06
   4  -5  -3    0.19    0.06
  -4  -5   3    0.38    0.08
   4  -5  -3    0.10    0.08
   4   5  -2   83.42    2.63
  -4   5   2   78.57    2.65
  -4   5   2   79.35    2.70
  -4   5   2   79.90    2.64
   4   5  -2   82.24    2.68
   4   5  -2   78.61    2.95
   4  -5  -2   79.45    2.66
  -4  -5   2   80.47    2.69
  -4  -5   2   82.14    2.64
   4  -5  -2   80.12    2.69
   4  -5  -2   82.70    2.64
   4  -5  -2   80.89    2.64
  -4   5   1   25.61    0.93
  -4   5   1   27.17    0.90
   4   5  -1   27.04    0.91
  -4   5   1   24.93    0.91
   4   5  -1   26.17    0.90
  -4  -5   1   26.43    0.90
   4  -5  -1   26.92    0.91
   4  -5  -1   25.93    0.90
   4  -5  -1   25.87    0.92
  -4  -5   1   26.29    0.92
   4  -5  -1   25.89    0.88
  -4   5   0    2.48    0.18
   4   5   0    2.69    0.15
  -4   5   0    2.78    0.16
   4   5   0    2.47    0.16
   4  -5   0    2.58    0.17
   4  -5   0    2.67    0.16
  -4  -5   0    2.64    0.15
  -4  -5   0    2.75    0.15
   4  -5   0    2.67    0.12
  -4   5  -1   28.90    1.02
   4   5   1   25.94    0.99
   4   5   1   29.55    1.02
  -4   5  -1   29.28    1.01
   4  -5   1   29.50    1.00
   4  -5   1   28.93    0.99
  -4  -5  -1   29.61    0.99
   4  -5   1   30.20    1.01
  -4  -5  -1   29.09    1.00
  -4   5  -2    0.08    0.07
   4   5   2    0.09    0.08
  -4   5  -2   -0.01    0.06
   4   5   2   -0.01    0.07
   4  -5   2   -0.01    0.06
  -4  -5  -2    0.03    0.06
   4  -5   2    0.09    0.03
  -4  -5  -2    0.07    0.06
   4  -5   2    0.15    0.07
   4  -5   2    0.19    0.07
  -4   5  -3    9.17    0.36
  -4   5  -3    8.61    0.35
   4   5   3    8.38    0.36
   4   5   3    8.37    0.37
   4  -5   3    9.07    0.33
  -4  -5  -3    8.86    0.35
  -4  -5  -3    8.29    0.34
   4  -5   3    8.63    0.36
   4  -5   3    8.41    0.36
  -4  -5  -3    8.99    0.32
   4  -5   3    8.97    0.36
   4   5   4   46.04    1.51
  -4   5  -4   41.97    1.47
   4   5   4   44.09    1.47
  -4  -5  -4   42.82    1.44
   4  -5   4   44.48    1.49
  -4  -5  -4   42.70    1.35
  -4  -5  -4   43.65    1.47
  -4  -5  -4   40.91    1.50
   4  -5   4   43.32    1.46
   4   5   5    6.16    0.32
  -4  -5  -5    5.72    0.27
  -4  -5  -5    5.58    0.24
  -4  -5  -5    5.77    0.25
  -4  -5  -5    5.64    0.25
  -4  -5  -5    5.80    0.33
   4  -5   5    5.60    0.29
   4   5   6    0.41    0.12
  -4   5  -6    0.41    0.13
  -4  -5  -6    0.34    0.10
   4  -5   6    0.42    0.10
  -4  -5  -6    0.33    0.14
   4   5   7    0.26    0.12
  -4   5  -7    0.00    0.13
   4  -5   7    0.07    0.10
  -4  -5  -7    0.10    0.09
  -4  -5  -7    0.07    0.14
   4   5   8    0.10    0.12
  -4   5  -8   -0.03    0.16
  -4  -5  -8   -0.06    0.16
   4  -5   8    0.00    0.10
  -4  -5  -8    0.01    0.10
  -4   5  -9   -0.28    0.18
  -4  -5  -9   -0.27    0.18
   4  -6  -9    0.04    0.19
   4  -6  -9    0.23    0.19
   4  -6  -8   -0.02    0.15
   4  -6  -8    0.18    0.17
  -4   6   7   -0.02    0.09
   4   6  -7   -0.31    0.15
   4  -6  -7    0.09    0.13
   4  -6  -7    0.08    0.14
   4  -6  -7    0.14    0.10
  -4  -6   7    0.09    0.09
   4   6  -6    0.13    0.11
  -4   6   6   -0.04    0.09
   4   6  -6   -0.17    0.13
  -4  -6   6    0.04    0.08
   4  -6  -6   -0.06    0.14
   4  -6  -6    0.14    0.09
   4  -6  -6    0.14    0.13
   4   6  -5    4.45    0.28
   4   6  -5    3.50    0.27
  -4   6   5    3.88    0.24
   4  -6  -5    3.50    0.22
  -4  -6   5    4.13    0.22
   4  -6  -5    4.12    0.25
  -4   6   4    3.27    0.22
   4   6  -4    3.17    0.22
  -4   6   4    3.07    0.21
   4   6  -4    2.79    0.23
   4  -6  -4    3.12    0.22
   4  -6  -4    3.03    0.18
   4  -6  -4    3.15    0.15
   4  -6  -4    3.50    0.16
  -4  -6   4    3.23    0.18
   4  -6  -4    3.22    0.16
   4   6  -3    0.03    0.05
   4   6  -3    0.00    0.07
   4   6  -3    0.15    0.05
  -4   6   3   -0.04    0.07
  -4   6   3    0.03    0.08
   4   6  -3   -0.07    0.08
  -4   6   3    0.05    0.07
  -4  -6   3   -0.02    0.07
   4  -6  -3    0.05    0.06
   4  -6  -3    0.03    0.06
   4  -6  -3    0.04    0.07
   4  -6  -3   -0.10    0.05
   4  -6  -3   -0.08    0.06
  -4  -6   3    0.07    0.07
   4   6  -2   13.26    0.56
   4   6  -2   14.40    0.51
   4   6  -2   14.51    0.51
  -4   6   2   14.50    0.53
  -4   6   2   14.03    0.55
  -4   6   2   13.55    0.53
   4   6  -2   14.43    0.52
   4  -6  -2   14.22    0.52
   4  -6  -2   14.01    0.52
   4  -6  -2   14.49    0.52
  -4  -6   2   13.61    0.52
   4  -6  -2   13.85    0.53
  -4  -6   2   13.84    0.53
  -4   6   1   37.87    1.34
   4   6  -1   37.14    1.32
  -4   6   1   39.82    1.32
   4   6  -1   37.78    1.30
  -4   6   1   39.18    1.31
   4   6  -1   39.28    1.41
   4  -6  -1   39.03    1.33
   4  -6  -1   38.21    1.29
   4  -6  -1   38.03    1.30
  -4  -6   1   39.35    1.33
   4  -6  -1   36.74    1.30
  -4  -6   1   39.59    1.31
  -4   6   0    3.19    0.20
   4   6   0    3.67    0.20
  -4   6   0    3.51    0.20
   4   6   0    3.35    0.18
   4  -6   0    3.22    0.15
  -4  -6   0    3.43    0.18
   4  -6   0    3.24    0.18
  -4  -6   0    3.77    0.19
   4  -6   0    3.09    0.18
  -4   6  -1   36.93    1.22
   4   6   1   34.36    1.29
  -4   6  -1   33.21    1.20
   4   6   1   33.95    1.22
  -4  -6  -1   36.25    1.21
  -4  -6  -1   34.68    1.19
   4  -6   1   33.59    1.21
   4  -6   1   36.24    1.19
   4  -6   1   35.08    1.20
  -4   6  -2    2.39    0.17
   4   6   2    2.36    0.16
  -4   6  -2    2.51    0.17
   4   6   2    2.38    0.18
   4  -6   2    2.42    0.12
   4  -6   2    2.43    0.17
  -4  -6  -2    2.39    0.16
   4  -6   2    2.47    0.17
   4  -6   2    2.36    0.17
  -4  -6  -2    2.41    0.15
  -4   6  -3    4.15    0.22
   4   6   3    4.07    0.22
  -4   6  -3    3.14    0.20
   4   6   3    3.77    0.23
   4  -6   3    4.06    0.23
  -4  -6  -3    3.71    0.20
   4  -6   3    4.08    0.22
   4  -6   3    3.82    0.21
  -4  -6  -3    4.08    0.18
  -4   6  -4    5.91    0.27
   4   6   4    5.57    0.28
   4   6   4    5.84    0.31
  -4  -6  -4    5.37    0.26
   4  -6   4    5.69    0.28
  -4  -6  -4    5.92    0.28
  -4  -6  -4    5.69    0.25
   4  -6   4    5.48    0.28
  -4  -6  -4    5.72    0.31
  -4  -6  -4    5.71    0.27
   4   6   5   21.56    0.84
   4  -6   5   22.89    0.82
  -4  -6  -5   21.67    0.77
  -4  -6  -5   22.43    0.75
  -4  -6  -5   22.58    0.78
  -4  -6  -5   21.10    0.78
  -4  -6  -5   23.12    0.87
   4   6   6   -0.06    0.11
  -4   6  -6   -0.10    0.11
  -4  -6  -6   -0.11    0.11
  -4  -6  -6    0.08    0.08
   4  -6   6    0.11    0.09
   4   6   7    0.01    0.11
  -4   6  -7    0.05    0.14
   4  -6   7    0.21    0.11
  -4  -6  -7   -0.09    0.14
  -4  -6  -7    0.31    0.10
   4   6   8    0.24    0.14
  -4   6  -8    0.20    0.18
  -4  -6  -8    0.33    0.12
   4  -6   8    0.15    0.11
  -4  -6  -8    0.26    0.19
  -4   6  -9    0.16    0.21
   4   6   9    0.01    0.14
  -4  -6  -9    0.12    0.20
   4  -7  -9    0.21    0.19
   4  -7  -9   -0.02    0.18
  -4   7   8    0.07    0.12
   4  -7  -8    0.17    0.17
   4  -7  -8    0.06    0.16
  -4   7   7    0.13    0.11
   4   7  -7   -0.20    0.15
   4  -7  -7    0.09    0.14
  -4  -7   7   -0.03    0.09
   4  -7  -7   -0.03    0.09
   4  -7  -7    0.26    0.15
  -4   7   6    4.20    0.27
   4   7  -6    4.22    0.30
  -4  -7   6    4.30    0.24
   4  -7  -6    4.39    0.35
   4  -7  -6    4.06    0.26
   4  -7  -6    4.58    0.31
  -4   7   5    0.03    0.10
   4   7  -5    0.20    0.13
   4  -7  -5    0.15    0.08
  -4  -7   5    0.25    0.10
   4  -7  -5    0.21    0.12
  -4   7   4    0.75    0.12
   4   7  -4    0.72    0.12
   4   7  -4    0.84    0.14
  -4   7   4    0.88    0.13
  -4  -7   4    0.91    0.12
   4  -7  -4    0.97    0.10
   4  -7  -4    0.75    0.09
   4  -7  -4    0.76    0.13
   4  -7  -4    0.58    0.10
   4  -7  -4    0.70    0.08
  -4   7   3    0.00    0.10
   4   7  -3    0.09    0.06
   4   7  -3    0.19    0.08
  -4   7   3    0.04    0.08
   4   7  -3    0.26    0.07
   4   7  -3    0.01    0.10
  -4   7   3    0.15    0.09
  -4  -7   3    0.05    0.08
   4  -7  -3    0.20    0.09
   4  -7  -3    0.12    0.08
  -4  -7   3    0.16    0.08
   4  -7  -3    0.23    0.08
   4  -7  -3    0.02    0.07
  -4   7   2    0.54    0.11
   4   7  -2    0.60    0.09
  -4   7   2    0.78    0.11
  -4   7   2    0.62    0.11
   4   7  -2    0.60    0.09
   4   7  -2    0.81    0.10
   4  -7  -2    0.74    0.10
  -4  -7   2    0.79    0.11
   4  -7  -2    0.66    0.10
  -4  -7   2    0.67    0.10
   4  -7  -2    0.58    0.09
   4  -7  -2    0.73    0.10
   4   7  -1    5.14    0.25
   4   7  -1    4.73    0.23
   4   7  -1    5.28    0.21
  -4   7   1    4.87    0.25
  -4   7   1    5.03    0.25
  -4   7   1    5.05    0.26
   4  -7  -1    4.80    0.24
  -4  -7   1    4.97    0.24
   4  -7  -1    4.82    0.24
   4  -7  -1    4.66    0.24
   4  -7  -1    4.83    0.22
  -4  -7   1    4.93    0.25
  -4   7   0    1.09    0.12
   4   7   0    1.13    0.12
  -4   7   0    0.98    0.13
   4   7   0    1.01    0.12
  -4  -7   0    1.10    0.12
   4  -7   0    1.03    0.08
   4  -7   0    1.17    0.12
  -4  -7   0    1.22    0.12
   4  -7   0    1.11    0.11
   4   7   1    4.00    0.23
  -4   7  -1    4.39    0.23
  -4   7  -1    3.97    0.24
  -4   7  -1    4.10    0.22
   4  -7   1    4.43    0.23
   4  -7   1    4.57    0.23
   4  -7   1    3.96    0.22
  -4  -7  -1    4.27    0.23
  -4  -7  -1    3.83    0.21
   4   7   2   -0.04    0.07
  -4   7  -2    0.01    0.08
   4   7   2    0.03    0.08
  -4   7  -2    0.05    0.07
   4  -7   2    0.12    0.08
  -4  -7  -2    0.03    0.07
  -4  -7  -2   -0.04    0.07
   4  -7   2    0.06    0.05
   4  -7   2    0.08    0.07
   4  -7   2    0.03    0.08
   4   7   3    0.13    0.09
   4   7   3    0.04    0.09
  -4   7  -3    0.22    0.09
   4  -7   3    0.09    0.09
   4  -7   3   -0.08    0.08
   4  -7   3    0.10    0.08
  -4  -7  -3    0.11    0.08
  -4  -7  -3    0.22    0.08
   4   7   4   33.01    1.20
  -4   7  -4   33.62    1.16
  -4  -7  -4   34.10    1.14
  -4  -7  -4   33.03    1.20
  -4  -7  -4   33.13    1.16
  -4  -7  -4   32.63    1.07
  -4  -7  -4   32.25    1.16
   4  -7   4   34.12    1.18
   4   7   5    3.57    0.27
  -4  -7  -5    4.04    0.22
  -4  -7  -5    3.71    0.22
  -4  -7  -5    4.35    0.31
  -4  -7  -5    3.56    0.21
  -4  -7  -5    3.72    0.20
   4  -7   5    4.36    0.26
  -4   7  -6   -0.02    0.13
   4   7   6   -0.03    0.12
  -4  -7  -6    0.00    0.05
   4  -7   6    0.04    0.10
  -4  -7  -6   -0.01    0.14
  -4  -7  -6   -0.03    0.05
  -4  -7  -6    0.01    0.08
   4   7   7    0.03    0.12
  -4   7  -7   -0.10    0.13
   4  -7   7    0.13    0.11
  -4  -7  -7    0.02    0.16
  -4  -7  -7    0.10    0.10
   4   7   8   -0.23    0.12
  -4   7  -8    0.24    0.18
  -4  -7  -8    0.39    0.20
   4  -7   8    0.17    0.12
  -4  -7  -8    0.02    0.10
  -4   8   8    0.17    0.13
   4   8  -8    0.05    0.19
   4  -8  -8    0.53    0.20
   4  -8  -8    0.41    0.19
   4   8  -7    0.19    0.17
  -4   8   7    0.22    0.13
  -4  -8   7    0.29    0.11
   4  -8  -7    0.43    0.17
   4  -8  -7    0.32    0.11
   4  -8  -7    0.22    0.16
   4   8  -6   -0.10    0.13
  -4   8   6   -0.03    0.11
   4  -8  -6   -0.12    0.12
  -4  -8   6   -0.05    0.10
   4  -8  -6    0.20    0.10
   4  -8  -6    0.11    0.14
   4   8  -5   -0.09    0.12
  -4   8   5   -0.07    0.10
   4  -8  -5   -0.05    0.04
   4  -8  -5   -0.07    0.07
   4  -8  -5   -0.01    0.11
  -4  -8   5    0.04    0.10
   4  -8  -5   -0.06    0.04
   4   8  -4    1.71    0.10
   4   8  -4    1.71    0.18
  -4   8   4    1.49    0.17
   4  -8  -4    1.52    0.13
   4  -8  -4    1.85    0.15
   4  -8  -4    1.87    0.15
   4  -8  -4    1.64    0.13
   4  -8  -4    1.33    0.16
  -4  -8   4    1.63    0.16
   4   8  -3    9.85    0.39
  -4   8   3    9.49    0.42
  -4   8   3    9.60    0.44
   4   8  -3    9.48    0.40
   4   8  -3    9.43    0.37
  -4   8   3    9.51    0.43
   4  -8  -3    9.78    0.40
   4  -8  -3    9.72    0.42
   4  -8  -3    9.58    0.40
  -4  -8   3    9.56    0.41
   4  -8  -3    9.43    0.39
  -4  -8   3    9.73    0.41
  -4   8   2    0.85    0.14
   4   8  -2    0.89    0.11
  -4   8   2    0.85    0.13
   4   8  -2    0.90    0.11
  -4   8   2    0.63    0.12
   4   8  -2    0.83    0.12
   4  -8  -2    0.77    0.11
  -4  -8   2    0.58    0.12
   4  -8  -2    0.63    0.11
  -4  -8   2    0.89    0.12
   4  -8  -2    0.81    0.11
   4  -8  -2    0.88    0.13
   4   8  -1    0.07    0.07
   4   8  -1   -0.16    0.08
  -4   8   1   -0.07    0.08
  -4   8   1    0.03    0.09
  -4   8   1   -0.05    0.08
   4   8  -1    0.04    0.08
   4  -8  -1    0.04    0.08
  -4  -8   1    0.09    0.09
  -4  -8   1   -0.16    0.08
   4  -8  -1    0.13    0.09
   4  -8  -1    0.13    0.08
   4  -8  -1    0.03    0.07
   4   8   0    1.47    0.15
  -4   8   0    1.58    0.15
   4   8   0    1.34    0.14
  -4   8   0    1.58    0.16
   4  -8   0    1.67    0.15
  -4  -8   0    1.51    0.15
   4  -8   0    1.61    0.12
   4  -8   0    1.75    0.16
  -4  -8   0    1.86    0.16
   4   8   1    7.31    0.36
  -4   8  -1    8.44    0.37
  -4   8  -1    8.77    0.37
  -4   8  -1    7.82    0.34
   4  -8   1    7.73    0.35
   4  -8   1    7.93    0.36
  -4  -8  -1    7.89    0.35
  -4  -8  -1    7.64    0.35
   4  -8   1    8.05    0.35
  -4   8  -2    3.70    0.23
   4   8   2    3.50    0.23
   4   8   2    3.85    0.25
  -4   8  -2    3.98    0.24
   4  -8   2    4.10    0.24
   4  -8   2    4.12    0.23
  -4  -8  -2    3.57    0.21
   4  -8   2    3.62    0.23
  -4  -8  -2    3.49    0.22
  -4   8  -3    0.33    0.11
   4   8   3    0.55    0.13
  -4  -8  -3    0.51    0.11
   4  -8   3    0.47    0.12
  -4  -8  -3    0.58    0.10
   4   8   4    2.68    0.23
  -4   8  -4    2.26    0.18
  -4  -8  -4    2.44    0.20
  -4  -8  -4    2.06    0.18
  -4  -8  -4    2.09    0.16
  -4  -8  -4    2.20    0.17
   4  -8   4    2.10    0.19
  -4  -8  -4    2.38    0.22
   4   8   5    1.90    0.20
  -4  -8  -5    1.78    0.14
   4  -8   5    1.63    0.18
  -4  -8  -5    1.94    0.21
  -4  -8  -5    2.10    0.16
  -4  -8  -5    1.74    0.16
  -4  -8  -5    1.99    0.17
   4   8   6   -0.11    0.12
  -4  -8  -6    0.19    0.15
  -4  -8  -6    0.08    0.06
   4  -8   6    0.17    0.12
  -4  -8  -6    0.11    0.06
  -4  -8  -6   -0.01    0.08
  -4   8  -7    0.04    0.16
   4   8   7    0.52    0.16
  -4  -8  -7    0.10    0.11
  -4  -8  -7    0.21    0.19
   4  -8   7    0.17    0.12
  -4   8  -8    0.16    0.20
   4   8   8    0.02    0.15
  -4  -8  -8    0.13    0.21
   4  -8   8    0.11    0.13
   4   9  -8   -0.12    0.18
  -4   9   8    0.29    0.16
   4  -9  -8   -0.18    0.16
   4  -9  -8   -0.09    0.16
  -4   9   7    0.08    0.13
   4   9  -7    0.06    0.17
   4  -9  -7   -0.04    0.14
  -4  -9   7   -0.14    0.12
   4  -9  -7    0.04    0.16
  -4   9   6    0.95    0.17
   4   9  -6    1.12    0.19
   4  -9  -6    0.95    0.15
   4  -9  -6    1.03    0.18
   4  -9  -6    0.76    0.19
  -4  -9   6    1.16    0.16
   4   9  -5    0.19    0.13
  -4   9   5    0.12    0.12
   4  -9  -5    0.05    0.06
   4  -9  -5    0.23    0.12
   4  -9  -5    0.24    0.10
  -4  -9   5    0.13    0.11
   4  -9  -5    0.09    0.06
  -4   9   4    4.59    0.29
   4   9  -4    3.94    0.18
   4   9  -4    4.21    0.27
  -4  -9   4    4.17    0.26
   4  -9  -4    4.30    0.27
   4  -9  -4    3.97    0.22
   4  -9  -4    4.26    0.22
   4  -9  -4    4.49    0.24
   4  -9  -4    4.34    0.24
   4   9  -3    3.41    0.21
  -4   9   3    2.68    0.23
   4   9  -3    3.18    0.22
   4   9  -3    3.11    0.18
   4  -9  -3    3.57    0.21
   4  -9  -3    3.15    0.20
   4  -9  -3    3.16    0.22
  -4  -9   3    3.21    0.23
   4  -9  -3    3.56    0.23
  -4   9   2    1.96    0.20
   4   9  -2    2.35    0.18
   4   9  -2    2.04    0.18
   4   9  -2    2.20    0.19
   4  -9  -2    2.59    0.20
   4  -9  -2    2.15    0.19
   4  -9  -2    2.29    0.21
  -4  -9   2    1.82    0.18
   4  -9  -2    2.40    0.20
  -4   9   1    3.64    0.24
  -4   9   1    3.46    0.25
   4   9  -1    3.30    0.23
   4   9  -1    3.63    0.18
   4   9  -1    3.33    0.22
   4  -9  -1    3.48    0.22
   4  -9  -1    3.06    0.20
  -4  -9   1    3.33    0.22
   4  -9  -1    3.53    0.22
   4  -9  -1    3.75    0.23
  -4  -9   1    2.99    0.22
  -4   9   0   -0.05    0.08
   4   9   0   -0.11    0.08
  -4   9   0    0.06    0.11
   4   9   0   -0.09    0.10
  -4   9   0   -0.12    0.09
   4  -9   0   -0.03    0.06
   4  -9   0    0.03    0.08
  -4  -9   0    0.01    0.08
   4  -9   0    0.03    0.07
   4  -9   0    0.09    0.11
  -4  -9   0    0.12    0.10
  -4   9  -1    0.06    0.10
  -4   9  -1    0.10    0.09
   4   9   1    0.12    0.11
  -4   9  -1    0.12    0.10
   4   9   1    0.05    0.06
  -4  -9  -1    0.03    0.09
  -4  -9  -1    0.10    0.09
   4  -9   1    0.16    0.10
   4  -9   1    0.03    0.09
  -4   9  -2    1.94    0.19
   4   9   2    1.95    0.19
  -4  -9  -2    1.84    0.16
   4  -9   2    2.35    0.20
  -4  -9  -2    2.17    0.18
  -4   9  -3    6.12    0.33
   4   9   3    6.52    0.35
   4  -9   3    6.43    0.33
  -4  -9  -3    6.13    0.32
  -4  -9  -3    6.56    0.31
  -4  -9  -3    6.33    0.30
   4   9   4    0.21    0.12
  -4   9  -4    0.05    0.10
   4  -9   4   -0.02    0.11
  -4  -9  -4    0.24    0.10
  -4  -9  -4   -0.02    0.08
  -4  -9  -4   -0.05    0.12
  -4  -9  -4    0.06    0.10
  -4  -9  -4    0.16    0.08
   4   9   5    0.80    0.16
  -4  -9  -5    0.82    0.17
  -4  -9  -5    0.51    0.11
  -4  -9  -5    0.66    0.12
   4  -9   5    0.77    0.14
  -4  -9  -5    0.71    0.10
   4   9   6    0.11    0.14
  -4  -9  -6    0.35    0.17
   4  -9   6    0.24    0.13
  -4  -9  -6    0.20    0.07
  -4  -9  -6    0.45    0.11
  -4  -9  -6    0.19    0.08
  -4   9  -7    0.22    0.17
   4   9   7    0.39    0.16
   4  -9   7    0.72    0.16
  -4  -9  -7    0.48    0.20
  -4  -9  -7    0.52    0.13
   4   9   8    0.06    0.16
  -4   9  -8    0.10    0.21
  -4  -9  -8    0.05    0.21
   4  -9   8    0.01    0.13
   4  10  -8    0.05    0.19
  -4  10   8   -0.01    0.16
   4 -10  -8    0.40    0.20
   4 -10  -8    0.19    0.20
  -4  10   7    0.08    0.15
   4  10  -7    0.26    0.18
  -4 -10   7    0.10    0.14
   4 -10  -7    0.24    0.16
   4 -10  -7   -0.06    0.16
  -4  10   6    0.95    0.18
   4  10  -6    0.49    0.17
   4 -10  -6    0.86    0.18
   4 -10  -6    0.52    0.18
   4 -10  -6    0.53    0.13
  -4 -10   6    0.62    0.14
   4  10  -5    0.08    0.14
  -4  10   5    0.09    0.14
   4 -10  -5    0.20    0.07
  -4 -10   5    0.05    0.12
   4 -10  -5    0.13    0.13
   4 -10  -5   -0.02    0.09
   4 -10  -5    0.15    0.07
   4  10  -4    1.47    0.18
   4  10  -4    1.59    0.12
  -4  10   4    1.78    0.21
   4 -10  -4    1.74    0.16
   4 -10  -4    1.55    0.15
  -4 -10   4    1.41    0.17
   4 -10  -4    1.89    0.16
   4 -10  -4    1.79    0.16
   4 -10  -4    1.12    0.17
   4  10  -3    6.64    0.30
   4  10  -3    7.21    0.32
   4  10  -3    7.08    0.34
  -4  10   3    6.30    0.36
  -4 -10   3    6.51    0.34
   4 -10  -3    7.06    0.33
   4 -10  -3    6.88    0.35
   4 -10  -3    6.63    0.33
   4 -10  -3    6.69    0.34
  -4  10   2    0.32    0.13
   4  10  -2    0.24    0.10
   4  10  -2    0.26    0.10
   4  10  -2    0.15    0.11
   4 -10  -2    0.21    0.12
   4 -10  -2    0.09    0.10
   4 -10  -2    0.39    0.11
  -4 -10   2    0.34    0.13
   4 -10  -2    0.11    0.10
   4  10  -1    1.31    0.12
  -4  10   1    1.05    0.17
   4  10  -1    1.15    0.15
   4  10  -1    1.14    0.16
  -4 -10   1    1.09    0.16
   4 -10  -1    1.14    0.13
   4 -10  -1    1.24    0.15
   4 -10  -1    1.40    0.16
  -4  10   0   13.62    0.56
  -4  10   0   12.72    0.56
   4  10   0   12.45    0.54
   4 -10   0   12.70    0.54
   4 -10   0   13.32    0.49
   4 -10   0   14.10    0.56
  -4 -10   0   13.26    0.54
  -4  10  -1    2.33    0.22
   4  10   1    2.34    0.21
   4 -10   1    2.50    0.22
  -4 -10  -1    2.43    0.19
  -4 -10  -1    2.46    0.20
   4  10   2    4.30    0.27
  -4  10  -2    4.37    0.28
  -4 -10  -2    4.41    0.25
   4 -10   2    4.25    0.26
  -4 -10  -2    4.09    0.26
  -4  10  -3    0.27    0.12
   4  10   3    0.39    0.13
   4 -10   3    0.14    0.11
  -4 -10  -3    0.13    0.09
  -4 -10  -3    0.02    0.10
   4  10   4    0.14    0.13
  -4  10  -4    0.08    0.11
  -4 -10  -4   -0.15    0.09
  -4 -10  -4    0.19    0.10
  -4 -10  -4    0.05    0.07
  -4 -10  -4   -0.10    0.12
   4 -10   4   -0.13    0.11
  -4 -10  -4    0.00    0.08
   4  10   5   -0.11    0.13
  -4 -10  -5    0.23    0.15
   4 -10   5    0.13    0.12
  -4 -10  -5    0.12    0.09
  -4 -10  -5    0.14    0.09
  -4 -10  -5    0.16    0.09
   4  10   6    0.07    0.14
  -4 -10  -6    0.03    0.17
  -4 -10  -6   -0.01    0.07
  -4 -10  -6    0.16    0.11
  -4 -10  -6    0.01    0.08
   4 -10   6    0.20    0.13
   4  10   7    0.04    0.16
  -4  10  -7   -0.03    0.18
   4 -10   7   -0.05    0.14
  -4 -10  -7    0.26    0.20
   4  11  -7    1.20    0.23
  -4  11   7    1.21    0.22
   4 -11  -7    1.17    0.23
  -4 -11   7    1.31    0.19
   4 -11  -7    1.34    0.24
   4  11  -6   -0.15    0.15
  -4  11   6   -0.26    0.14
   4 -11  -6    0.05    0.15
   4 -11  -6   -0.14    0.14
  -4 -11   6    0.02    0.14
  -4  11   5    0.05    0.14
   4  11  -5    0.22    0.15
   4 -11  -5    0.26    0.08
   4 -11  -5    0.26    0.08
  -4 -11   5    0.07    0.13
   4 -11  -5    0.13    0.10
   4 -11  -5    0.35    0.14
   4  11  -4    0.08    0.07
  -4  11   4   -0.14    0.12
   4  11  -4    0.04    0.13
   4 -11  -4    0.09    0.08
   4 -11  -4   -0.01    0.11
   4 -11  -4   -0.03    0.10
   4 -11  -4    0.05    0.09
  -4 -11   4   -0.04    0.12
   4  11  -3    0.04    0.08
   4  11  -3    0.02    0.11
  -4  11   3    0.16    0.14
   4  11  -3    0.12    0.10
   4 -11  -3    0.19    0.09
   4 -11  -3    0.21    0.12
   4 -11  -3    0.03    0.11
  -4 -11   3    0.10    0.12
   4  11  -2    1.11    0.14
  -4  11   2    1.04    0.18
   4  11  -2    1.18    0.15
  -4 -11   2    1.08    0.16
   4 -11  -2    1.38    0.17
   4 -11  -2    1.26    0.15
   4 -11  -2    1.05    0.14
   4  11  -1    0.41    0.13
  -4  11   1    0.52    0.15
   4 -11  -1    0.51    0.12
  -4 -11   1    0.11    0.12
   4 -11  -1    0.44    0.13
   4 -11  -1    0.44    0.10
  -4  11   0    0.13    0.13
   4  11   0   -0.03    0.12
   4 -11   0    0.05    0.12
  -4 -11   0   -0.11    0.12
   4 -11   0   -0.20    0.08
  -4  11  -1    1.22    0.18
   4  11   1    1.40    0.18
  -4 -11  -1    1.10    0.15
   4 -11   1    1.26    0.17
   4  11   2   -0.05    0.12
  -4  11  -2    0.13    0.12
  -4 -11  -2    0.04    0.11
  -4 -11  -2   -0.05    0.08
   4 -11   2   -0.06    0.11
   4  11   3    0.64    0.16
  -4  11  -3    0.51    0.14
   4 -11   3    0.61    0.15
  -4 -11  -3    0.61    0.12
  -4 -11  -3    0.65    0.13
   4  11   4    0.40    0.14
   4 -11   4   -0.09    0.12
  -4 -11  -4    0.22    0.10
  -4 -11  -4    0.49    0.16
  -4 -11  -4    0.59    0.12
   4  11   5   -0.02    0.13
  -4 -11  -5   -0.02    0.08
  -4 -11  -5    0.08    0.15
   4 -11   5   -0.10    0.12
  -4 -11  -5    0.05    0.10
   4  11   6    0.32    0.17
  -4 -11  -6    0.43    0.10
   4 -11   6    0.38    0.16
  -4 -11  -6    0.47    0.13
  -4 -11  -6    0.34    0.20
  -4  11  -7   -0.06    0.18
   4  11   7    0.10    0.17
   4 -11   7   -0.15    0.14
  -4 -11  -7    0.20    0.21
  -4  12   6    0.56    0.19
   4  12  -6    0.33    0.19
  -4 -12   6    0.59    0.17
   4 -12  -6    0.48    0.19
   4 -12  -6    0.57    0.18
  -4  12   5    0.72    0.19
   4 -12  -5    0.70    0.11
   4 -12  -5    1.18    0.19
   4 -12  -5    0.77    0.12
  -4 -12   5    0.79    0.17
  -4  12   4    0.00    0.15
   4  12  -4    0.00    0.07
  -4 -12   4    0.22    0.14
   4 -12  -4    0.07    0.09
   4 -12  -4    0.02    0.12
   4  12  -3    0.96    0.13
  -4  12   3    1.08    0.19
   4 -12  -3    0.94    0.14
   4 -12  -3    1.11    0.17
  -4 -12   3    0.92    0.16
   4 -12  -3    1.23    0.17
  -4  12   2    0.38    0.16
   4  12  -2    0.64    0.14
   4 -12  -2    0.37    0.12
   4 -12  -2    0.46    0.13
   4 -12  -2    0.52    0.14
  -4 -12   2    0.55    0.15
  -4  12   1    4.02    0.29
   4  12  -1    3.35    0.26
   4 -12  -1    3.52    0.26
  -4 -12   1    3.33    0.26
   4 -12  -1    3.45    0.23
  -4  12   0    1.04    0.18
   4  12   0    0.53    0.15
   4 -12   0    0.92    0.16
  -4 -12   0    0.79    0.15
  -4  12  -1    0.84    0.16
   4  12   1    0.39    0.15
  -4 -12  -1    0.51    0.14
   4 -12   1    0.40    0.13
  -4  12  -2    0.39    0.14
   4  12   2    0.38    0.14
  -4 -12  -2    0.25    0.13
   4 -12   2    0.31    0.14
   4  12   3    1.10    0.18
  -4  12  -3    1.55    0.19
   4 -12   3    1.30    0.20
  -4 -12  -3    1.35    0.17
   4  12   4    1.52    0.21
  -4 -12  -4    1.23    0.21
  -4 -12  -4    1.13    0.16
   4 -12   4    1.22    0.19
  -4 -12  -4    1.53    0.18
   4  12   5    0.14    0.16
   4 -12   5    0.39    0.16
  -4 -12  -5    0.21    0.16
  -4 -12  -5    0.11    0.11
  -4 -12  -5    0.34    0.11
   4  12   6    0.07    0.16
   4 -12   6    0.35    0.17
  -4 -12  -6    0.29    0.10
  -4 -12  -6    0.32    0.19
  -4  13   6   -0.06    0.17
   4 -13  -6    0.12    0.16
  -4 -13   6   -0.12    0.14
  -4  13   5    0.04    0.17
  -4 -13   5    0.03    0.15
   4 -13  -5   -0.05    0.15
   4 -13  -5    0.11    0.09
   4  13  -4    0.17    0.08
  -4  13   4    0.21    0.17
   4 -13  -4    0.37    0.15
   4 -13  -4    0.04    0.10
  -4 -13   4    0.16    0.15
  -4  13   3    0.05    0.15
   4 -13  -3    0.21    0.13
  -4 -13   3    0.19    0.14
   4 -13  -3   -0.04    0.13
   4 -13  -3    0.45    0.12
  -4  13   2    0.31    0.15
   4  13  -2    0.68    0.15
  -4 -13   2    0.43    0.15
   4 -13  -2    0.50    0.15
   4  13  -1    0.10    0.13
  -4  13   1    0.09    0.14
   4 -13  -1    0.23    0.13
  -4 -13   1   -0.02    0.12
   4  13   0    1.30    0.20
  -4  13   0    1.41    0.21
  -4 -13   0    1.25    0.18
   4 -13   0    1.24    0.18
   4  13   1    1.41    0.21
  -4  13  -1    1.60    0.21
   4 -13   1    1.34    0.19
  -4 -13  -1    1.58    0.19
   4  13   2    0.43    0.15
  -4  13  -2    0.49    0.16
   4 -13   2    0.75    0.17
  -4 -13  -2    0.82    0.16
   4  13   3    0.87    0.19
  -4  13  -3    1.54    0.20
  -4 -13  -3    1.15    0.18
   4 -13   3    1.31    0.20
   4  13   4    0.25    0.15
   4 -13   4    0.14    0.15
  -4 -13  -4    0.17    0.12
  -4 -13  -4   -0.05    0.16
   4  13   5    0.29    0.18
  -4 -13  -5    0.33    0.12
  -4 -13  -5    0.33    0.20
   4 -13   5    0.62    0.18
   4 -14  -5    0.21    0.16
   4  14  -4   -0.03    0.08
  -4  14   4    0.15    0.17
   4 -14  -4    0.11    0.12
  -4 -14   4    0.09    0.14
  -4  14   3    0.06    0.15
   4 -14  -3    0.00    0.13
  -4 -14   3   -0.04    0.14
   4  14  -2    0.42    0.15
  -4  14   2    0.02    0.14
  -4 -14   2    0.17    0.15
   4 -14  -2    0.56    0.15
   4  14  -1   -0.17    0.13
  -4  14   1    0.07    0.16
   4 -14  -1    0.01    0.14
  -4 -14   1    0.16    0.14
  -4  14   0    1.17    0.20
   4  14   0    1.32    0.20
   4 -14   0    1.25    0.20
  -4 -14   0    1.06    0.19
   4  14   1    0.04    0.14
  -4  14  -1    0.33    0.16
   4 -14   1    0.20    0.15
  -4 -14  -1    0.41    0.15
  -4  14  -2    0.49    0.16
   4  14   2    0.07    0.15
   4 -14   2    0.32    0.16
  -4 -14  -2    0.33    0.15
   4  14   3   -0.06    0.14
  -4 -14  -3    0.03    0.13
   4 -14   3    0.05    0.14
   4  14   4   -0.03    0.16
  -4 -14  -4   -0.30    0.16
   4 -14   4   -0.09    0.14
  -4  15   3   -0.08    0.16
   4 -15  -3   -0.03    0.13
  -4 -15   3   -0.14    0.15
  -4  15   2    0.20    0.17
   4 -15  -2   -0.01    0.15
  -4 -15   2   -0.22    0.13
  -4  15   1    1.29    0.23
   4  15  -1    1.03    0.20
   4 -15  -1    1.05    0.20
  -4 -15   1    1.37    0.21
   4  15   0   -0.39    0.14
  -4  15   0    0.10    0.17
  -4 -15   0    0.14    0.15
   4 -15   0   -0.32    0.13
  -4  15  -1   -0.12    0.16
   4  15   1   -0.03    0.15
  -4 -15  -1   -0.03    0.14
   4 -15   1   -0.30    0.14
   4  15   2    0.15    0.17
  -4  15  -2    0.23    0.17
   4 -15   2    0.48    0.18
  -4 -15  -2    0.24    0.16
   4  15   3    0.10    0.15
   4 -15   3    0.12    0.16
  -4 -15  -3   -0.12    0.13
   5   0 -10   -0.13    0.19
   5   0  -9    0.12    0.18
   5   0  -8   -0.03    0.16
   5   0  -7   -0.19    0.13
  -5   0   6    0.50    0.07
   5   0  -6    0.35    0.17
   5   0  -5   -0.01    0.07
  -5   0   5   -0.04    0.05
  -5   0   4   43.51    1.45
   5   0  -4   43.17    1.35
   5   0  -3   -0.01    0.03
  -5   0   3    0.01    0.04
   5   0  -3   -0.03    0.04
  -5   0   3    0.00    0.04
   5   0  -3   -0.02    0.03
  -5   0   3   -0.04    0.04
   5   0  -3   -0.07    0.03
   5   0  -3   -0.01    0.03
   5   0  -2   23.28    0.79
   5   0  -2   23.42    0.73
   5   0  -2   22.92    0.79
  -5   0   2   23.17    0.80
   5   0  -2   23.41    0.80
  -5   0   2   24.42    0.73
  -5   0   2   23.10    0.81
  -5   0   1   -0.06    0.05
   5   0  -1    0.16    0.05
   5   0  -1   -0.05    0.03
  -5   0   1   -0.02    0.05
   5   0  -1   -0.03    0.05
  -5   0   1   -0.06    0.02
  -5   0   0    7.41    0.30
  -5   0   0    7.34    0.29
   5   0   0    7.06    0.29
   5   0   0    7.12    0.29
   5   0   1   -0.05    0.05
  -5   0  -1   -0.03    0.05
   5   0   1    0.07    0.06
  -5   0  -1    0.20    0.06
   5   0   2    9.28    0.38
   5   0   2    9.79    0.38
   5   0   2   10.27    0.31
  -5   0  -2   10.08    0.38
  -5   0  -2    9.70    0.38
   5   0   3   -0.01    0.06
  -5   0  -3   -0.09    0.05
  -5   0  -3    0.03    0.05
  -5   0  -3    0.03    0.05
   5   0   3   -0.04    0.03
   5   0   3    0.05    0.05
   5   0   4    2.66    0.17
  -5   0  -4    2.43    0.15
   5   0   4    2.93    0.17
  -5   0  -4    2.79    0.18
  -5   0  -4    2.50    0.14
   5   0   4    2.74    0.14
  -5   0  -5   -0.04    0.09
  -5   0  -5   -0.08    0.08
   5   0   5   -0.01    0.05
   5   0   5   -0.03    0.07
  -5   0  -5   -0.09    0.04
  -5   0  -5    0.01    0.05
  -5   0  -6    0.17    0.12
  -5   0  -6    0.18    0.11
   5   0   6    0.21    0.09
  -5   0  -7   -0.09    0.10
  -5   0  -7    0.02    0.13
   5   0   7    0.01    0.10
  -5   0  -8    0.01    0.14
   5   0   8    0.01    0.10
  -5   0  -8    0.11    0.13
  -5   0  -9    0.05    0.16
  -5   0  -9   -0.16    0.14
   5   1 -10   -0.20    0.17
   5  -1 -10   -0.18    0.19
   5   1  -9    0.11    0.19
   5  -1  -9    0.09    0.20
   5   1  -8    0.14    0.18
   5  -1  -8    0.20    0.19
   5  -1  -8   -0.16    0.12
   5   1  -7    0.78    0.19
   5  -1  -7    0.80    0.13
   5  -1  -7    0.54    0.15
   5  -1  -7    0.29    0.19
   5   1  -6    1.47    0.21
  -5   1   6    1.32    0.11
  -5  -1   6    1.51    0.10
   5  -1  -6    1.19    0.14
   5  -1  -6    0.99    0.15
   5  -1  -6    1.00    0.21
  -5   1   5    7.92    0.31
  -5  -1   5    7.76    0.30
   5  -1  -5    8.12    0.37
   5  -1  -5    8.43    0.34
  -5   1   4    3.23    0.16
  -5  -1   4    3.38    0.16
   5  -1  -4    3.04    0.17
   5   1  -3    1.19    0.08
   5   1  -3    1.17    0.07
  -5   1   3    1.40    0.10
   5   1  -3    1.02    0.06
  -5   1   3    1.17    0.09
   5   1  -3    1.13    0.06
  -5   1   3    1.23    0.10
   5  -1  -3    1.25    0.07
  -5  -1   3    1.22    0.10
  -5  -1   3    1.16    0.10
   5  -1  -3    1.24    0.07
   5  -1  -3    1.21    0.08
  -5  -1   3    0.92    0.08
   5  -1  -3    1.35    0.10
  -5   1   2   41.07    1.34
   5   1  -2   39.73    1.35
   5   1  -2   41.53    1.33
   5   1  -2   39.06    1.32
  -5   1   2   38.56    1.36
   5  -1  -2   39.54    1.35
   5  -1  -2   40.68    1.33
   5  -1  -2   40.26    1.33
  -5  -1   2   41.15    1.34
   5  -1  -2   40.67    1.23
  -5  -1   2   40.65    1.22
  -5  -1   2   39.75    1.36
   5   1  -1   32.88    1.12
  -5   1   1   35.03    1.11
  -5   1   1   31.75    1.12
   5   1  -1   32.22    1.10
   5  -1  -1   31.94    1.10
  -5  -1   1   32.98    0.99
   5  -1  -1   32.78    0.99
   5  -1  -1   32.21    1.12
  -5  -1   1   31.95    1.12
   5  -1  -1   33.12    1.10
  -5  -1   1   34.31    1.11
  -5   1   0   12.01    0.47
   5   1   0   12.27    0.46
   5   1   0   12.38    0.47
  -5   1   0   12.94    0.46
  -5  -1   0   12.67    0.47
   5  -1   0   13.30    0.47
  -5  -1   0   13.43    0.47
   5  -1   0   11.60    0.46
   5  -1   0   13.19    0.39
  -5   1  -1    3.48    0.18
   5   1   1    3.37    0.18
  -5   1  -1    3.50    0.18
   5   1   1    3.61    0.17
   5  -1   1    3.44    0.18
  -5  -1  -1    3.59    0.17
  -5  -1  -1    3.46    0.17
   5  -1   1    3.57    0.18
  -5   1  -2   15.39    0.56
  -5   1  -2   14.62    0.53
  -5   1  -2   16.30    0.56
   5   1   2   15.23    0.56
   5   1   2   15.22    0.56
   5  -1   2   15.39    0.56
  -5  -1  -2   15.41    0.56
   5  -1   2   15.65    0.48
  -5  -1  -2   16.07    0.56
   5  -1   2   15.65    0.57
  -5   1  -3    9.02    0.35
  -5   1  -3    8.94    0.34
  -5   1  -3    9.03    0.35
   5   1   3    8.75    0.35
   5   1   3    8.99    0.36
   5   1   3    8.64    0.29
  -5  -1  -3    8.59    0.35
  -5  -1  -3    8.79    0.34
  -5  -1  -3    8.93    0.35
   5  -1   3    8.68    0.35
   5  -1   3    8.68    0.30
   5  -1   3    8.81    0.35
   5   1   4    0.37    0.09
   5   1   4    0.64    0.09
  -5   1  -4    0.47    0.09
   5   1   4    0.47    0.06
  -5   1  -4    0.46    0.07
  -5   1  -4    0.43    0.07
   5  -1   4    0.42    0.07
   5  -1   4    0.58    0.09
  -5  -1  -4    0.58    0.07
  -5  -1  -4    0.50    0.09
  -5  -1  -4    0.52    0.07
  -5  -1  -4    0.71    0.10
  -5   1  -5    0.00    0.04
  -5   1  -5    0.00    0.08
   5   1   5   -0.09    0.08
   5   1   5    0.01    0.06
  -5   1  -5    0.05    0.05
  -5   1  -5   -0.13    0.09
  -5  -1  -5   -0.01    0.04
   5  -1   5    0.05    0.07
  -5  -1  -5    0.12    0.10
  -5  -1  -5    0.01    0.09
  -5  -1  -5    0.00    0.05
   5   1   6    0.50    0.11
  -5   1  -6    0.67    0.12
  -5   1  -6    0.50    0.14
   5  -1   6    0.54    0.11
  -5  -1  -6    0.54    0.13
  -5  -1  -6    0.50    0.13
   5   1   7    1.36    0.15
  -5   1  -7    1.37    0.17
  -5   1  -7    1.21    0.19
   5  -1   7    1.54    0.15
  -5  -1  -7    1.13    0.18
  -5  -1  -7    1.15    0.18
  -5   1  -8    0.41    0.17
   5   1   8    0.27    0.11
  -5   1  -8    0.42    0.14
   5  -1   8    0.31    0.11
  -5  -1  -8    0.44    0.15
  -5  -1  -8    0.22    0.14
  -5   1  -9    0.15    0.16
  -5   1  -9    0.02    0.14
  -5  -1  -9    0.08    0.15
  -5  -1  -9    0.03    0.16
   5   2 -10   -0.14    0.18
   5  -2 -10   -0.05    0.19
   5  -2 -10   -0.14    0.17
   5   2  -9    0.21    0.19
   5  -2  -9    0.20    0.20
   5  -2  -9    0.03    0.15
   5   2  -8    0.37    0.18
   5  -2  -8    0.27    0.15
   5  -2  -8   -0.06    0.15
   5  -2  -8    0.02    0.10
   5   2  -7    0.23    0.16
  -5   2   7    0.28    0.07
   5  -2  -7    0.13    0.12
   5  -2  -7   -0.12    0.16
   5  -2  -7    0.12    0.09
   5   2  -6    0.44    0.16
  -5   2   6    0.32    0.07
   5  -2  -6    0.23    0.10
  -5  -2   6    0.31    0.07
   5  -2  -6    0.14    0.12
   5   2  -5    0.23    0.13
  -5   2   5    0.03    0.06
   5  -2  -5    0.03    0.09
   5  -2  -5    0.02    0.07
  -5  -2   5    0.04    0.06
  -5   2   4    2.46    0.15
  -5   2   4    2.56    0.14
   5  -2  -4    2.17    0.15
   5  -2  -4    2.28    0.18
  -5  -2   4    2.32    0.13
   5   2  -3    6.92    0.23
  -5   2   3    6.46    0.27
   5   2  -3    6.41    0.24
   5   2  -3    6.67    0.24
  -5   2   3    6.66    0.27
  -5   2   3    6.97    0.27
   5   2  -3    6.55    0.24
   5  -2  -3    6.82    0.26
  -5  -2   3    6.65    0.26
  -5  -2   3    6.61    0.26
   5  -2  -3    6.78    0.26
  -5  -2   3    6.61    0.27
   5  -2  -3    6.74    0.29
   5  -2  -3    6.39    0.24
   5  -2  -3    6.21    0.25
  -5   2   2   57.58    2.00
   5   2  -2   67.18    1.99
   5   2  -2   60.74    2.02
  -5   2   2   59.62    2.03
  -5  -2   2   61.73    1.83
   5  -2  -2   61.30    1.99
   5  -2  -2   62.76    2.02
  -5  -2   2   60.07    2.03
  -5  -2   2   61.49    1.99
   5  -2  -2   58.40    1.83
   5  -2  -2   57.28    1.99
  -5   2   1    6.67    0.28
   5   2  -1    6.27    0.26
  -5   2   1    6.43    0.25
   5   2  -1    6.51    0.27
  -5   2   1    6.79    0.27
  -5  -2   1    6.28    0.26
   5  -2  -1    6.37    0.26
   5  -2  -1    6.24    0.26
  -5  -2   1    6.58    0.27
  -5  -2   1    6.73    0.22
   5  -2  -1    6.28    0.26
   5  -2  -1    6.79    0.23
  -5   2   0   27.52    0.93
  -5   2   0   26.19    0.92
   5   2   0   26.69    0.93
   5   2   0   26.78    0.91
  -5   2   0   26.70    0.88
  -5  -2   0   27.26    0.91
   5  -2   0   25.71    0.91
  -5  -2   0   26.21    0.92
   5  -2   0   26.86    0.92
   5  -2   0   27.32    0.91
   5   2   1   26.74    0.92
   5   2   1   25.84    0.94
  -5   2  -1   26.39    0.93
  -5   2  -1   27.44    0.94
  -5   2  -1   26.95    0.88
  -5  -2  -1   28.38    0.92
   5  -2   1   27.25    0.93
   5  -2   1   27.38    0.94
  -5  -2  -1   26.59    0.81
  -5  -2  -1   26.46    0.93
  -5   2  -2    0.17    0.04
  -5   2  -2    0.12    0.06
   5   2   2    0.06    0.07
  -5   2  -2    0.06    0.06
   5   2   2    0.21    0.07
  -5  -2  -2    0.18    0.06
   5  -2   2    0.11    0.06
   5  -2   2    0.12    0.06
  -5  -2  -2    0.17    0.06
  -5  -2  -2    0.20    0.04
  -5   2  -3    0.06    0.06
  -5   2  -3   -0.08    0.05
   5   2   3    0.00    0.06
   5   2   3    0.06    0.06
  -5   2  -3    0.01    0.05
   5  -2   3    0.05    0.06
  -5  -2  -3    0.12    0.06
  -5  -2  -3    0.03    0.05
  -5  -2  -3    0.06    0.04
   5  -2   3    0.01    0.04
   5  -2   3   -0.01    0.06
  -5  -2  -3    0.08    0.07
  -5  -2  -3   -0.07    0.06
   5   2   4    1.53    0.14
  -5   2  -4    1.67    0.12
  -5   2  -4    1.85    0.13
  -5   2  -4    1.51    0.12
   5   2   4    1.69    0.14
  -5  -2  -4    1.64    0.11
  -5  -2  -4    1.54    0.13
  -5  -2  -4    1.66    0.14
   5  -2   4    1.63    0.12
   5  -2   4    1.81    0.14
  -5  -2  -4    1.74    0.13
  -5  -2  -4    1.58    0.12
  -5   2  -5    3.82    0.16
  -5   2  -5    3.96    0.25
  -5   2  -5    3.62    0.22
  -5   2  -5    4.00    0.17
   5   2   5    3.60    0.23
  -5  -2  -5    3.47    0.24
   5  -2   5    3.95    0.22
  -5  -2  -5    3.56    0.18
  -5  -2  -5    3.77    0.25
  -5  -2  -5    3.85    0.17
  -5  -2  -5    3.76    0.19
  -5   2  -6    0.99    0.13
  -5   2  -6    0.73    0.15
   5   2   6    0.81    0.13
  -5  -2  -6    0.75    0.15
  -5  -2  -6    0.97    0.14
   5  -2   6    0.85    0.12
  -5   2  -7    0.48    0.13
   5   2   7    0.49    0.12
  -5   2  -7    0.11    0.15
  -5  -2  -7    0.44    0.15
   5  -2   7    0.26    0.11
  -5  -2  -7    0.21    0.14
   5   2   8    0.24    0.12
  -5   2  -8    0.33    0.17
  -5   2  -8    0.42    0.13
  -5  -2  -8    0.28    0.15
   5  -2   8    0.47    0.12
  -5  -2  -8    0.15    0.15
  -5   2  -9    0.20    0.18
  -5   2  -9    0.03    0.13
  -5  -2  -9    0.08    0.17
  -5  -2  -9   -0.08    0.14
   5   3  -9    0.38    0.20
   5  -3  -9    0.23    0.17
   5  -3  -9    0.02    0.19
   5   3  -8    0.33    0.18
   5  -3  -8    0.24    0.15
   5  -3  -8    0.13    0.11
   5  -3  -8    0.10    0.18
  -5   3   7    0.14    0.07
   5   3  -7    0.12    0.14
   5  -3  -7    0.01    0.13
   5  -3  -7    0.10    0.09
   5  -3  -7   -0.03    0.15
   5   3  -6    0.23    0.14
  -5   3   6    0.30    0.08
   5  -3  -6    0.33    0.10
  -5  -3   6    0.23    0.07
   5  -3  -6    0.41    0.13
  -5   3   5    1.43    0.13
   5   3  -5    1.46    0.18
   5  -3  -5    1.49    0.15
  -5  -3   5    1.28    0.12
   5  -3  -5    1.33    0.14
  -5   3   4   20.99    0.72
  -5   3   4   19.90    0.73
   5  -3  -4   20.48    0.69
   5  -3  -4   20.70    0.75
  -5  -3   4   20.28    0.72
   5   3  -3   16.08    0.56
  -5   3   3   17.31    0.59
   5   3  -3   16.76    0.57
   5   3  -3   16.51    0.55
  -5   3   3   16.07    0.60
  -5   3   3   16.09    0.59
   5  -3  -3   16.57    0.58
   5  -3  -3   17.20    0.57
   5  -3  -3   16.23    0.55
  -5  -3   3   16.12    0.55
   5  -3  -3   16.92    0.61
  -5  -3   3   17.00    0.59
  -5  -3   3   16.11    0.59
   5  -3  -3   16.08    0.57
   5   3  -2  112.80    3.78
  -5   3   2  120.04    3.80
   5   3  -2  123.69    3.85
  -5   3   2  116.22    3.79
  -5   3   2  115.59    3.86
   5  -3  -2  119.15    3.79
   5  -3  -2  111.46    3.78
   5  -3  -2  121.14    3.49
  -5  -3   2  117.51    3.86
  -5  -3   2  109.92    3.79
   5  -3  -2  116.93    3.82
   5  -3  -2  117.73    3.86
  -5   3   1   47.76    1.60
  -5   3   1   46.49    1.58
   5   3  -1   48.20    1.61
   5   3  -1   48.00    1.58
  -5   3   1   47.08    1.62
   5  -3  -1   47.67    1.59
  -5  -3   1   48.28    1.55
  -5  -3   1   47.87    1.59
   5  -3  -1   46.11    1.61
  -5  -3   1   48.39    1.61
   5  -3  -1   50.58    1.59
  -5   3   0  233.55    7.78
  -5   3   0  237.95    7.76
   5   3   0  246.62    7.89
  -5   3   0  248.16    7.90
   5   3   0  244.60    7.75
   5  -3   0  237.74    7.89
   5  -3   0  249.26    7.75
  -5  -3   0  250.45    7.89
   5  -3   0  212.72    7.75
  -5  -3   0  245.16    7.75
  -5   3  -1    6.90    0.31
  -5   3  -1    7.78    0.31
   5   3   1    6.17    0.29
   5   3   1    7.52    0.31
   5  -3   1    8.10    0.31
   5  -3   1    7.51    0.31
  -5  -3  -1    7.35    0.30
  -5  -3  -1    7.35    0.30
   5  -3   1    7.41    0.30
   5   3   2   12.18    0.48
   5   3   2   12.65    0.49
  -5   3  -2   14.04    0.49
  -5   3  -2   13.27    0.49
   5  -3   2   13.03    0.49
   5  -3   2   12.81    0.49
  -5  -3  -2   12.28    0.48
  -5  -3  -2   12.96    0.41
  -5  -3  -2   13.28    0.45
  -5  -3  -2   12.62    0.48
  -5   3  -3   -0.04    0.05
   5   3   3   -0.02    0.07
   5   3   3    0.09    0.06
  -5   3  -3    0.04    0.04
  -5   3  -3    0.13    0.07
  -5  -3  -3    0.07    0.05
  -5  -3  -3    0.06    0.06
   5  -3   3    0.05    0.06
   5  -3   3   -0.04    0.06
  -5  -3  -3    0.08    0.04
  -5  -3  -3    0.06    0.06
  -5   3  -4    2.61    0.15
   5   3   4    2.24    0.18
  -5   3  -4    2.61    0.16
  -5   3  -4    2.78    0.15
   5   3   4    2.69    0.18
  -5  -3  -4    2.50    0.16
   5  -3   4    2.62    0.17
  -5  -3  -4    2.49    0.15
  -5  -3  -4    2.64    0.20
  -5  -3  -4    2.58    0.14
   5  -3   4    2.51    0.15
  -5  -3  -4    2.70    0.18
   5   3   5   -0.20    0.09
  -5   3  -5   -0.02    0.07
   5  -3   5    0.16    0.08
  -5  -3  -5   -0.10    0.09
  -5  -3  -5    0.05    0.07
  -5  -3  -5   -0.12    0.06
  -5  -3  -5   -0.07    0.05
  -5  -3  -5    0.23    0.11
  -5   3  -6    0.25    0.10
  -5   3  -6    0.14    0.12
   5   3   6   -0.01    0.10
  -5  -3  -6    0.33    0.11
  -5  -3  -6    0.12    0.08
  -5  -3  -6    0.21    0.12
   5  -3   6    0.11    0.09
   5   3   7   -0.01    0.10
  -5   3  -7    0.13    0.10
  -5   3  -7    0.10    0.15
  -5  -3  -7    0.01    0.12
  -5  -3  -7    0.07    0.14
   5  -3   7    0.10    0.10
  -5  -3  -7    0.04    0.08
  -5   3  -8    0.07    0.10
   5   3   8   -0.11    0.11
  -5   3  -8    0.09    0.16
   5  -3   8    0.14    0.10
  -5  -3  -8    0.07    0.14
  -5  -3  -8   -0.23    0.14
  -5   3  -9    0.32    0.19
  -5  -3  -9    0.22    0.18
   5   4  -9    0.05    0.17
   5  -4  -9    0.12    0.20
   5  -4  -9    0.21    0.18
   5   4  -8    0.34    0.17
   5  -4  -8    0.29    0.15
   5  -4  -8    0.43    0.18
   5  -4  -8    0.18    0.12
  -5   4   7    0.25    0.09
   5   4  -7    0.07    0.14
   5  -4  -7    0.18    0.10
   5  -4  -7    0.18    0.17
   5  -4  -7    0.30    0.13
  -5   4   6    0.16    0.08
   5   4  -6    0.09    0.13
   5  -4  -6    0.09    0.09
   5  -4  -6    0.19    0.12
  -5  -4   6    0.07    0.07
  -5   4   5    0.46    0.09
   5   4  -5    0.42    0.13
   5  -4  -5    0.38    0.12
   5  -4  -5    0.54    0.10
  -5  -4   5    0.47    0.08
  -5   4   4    1.51    0.13
   5   4  -4    1.64    0.17
  -5   4   4    2.17    0.15
   5  -4  -4    1.61    0.15
  -5  -4   4    1.76    0.13
   5  -4  -4    1.78    0.14
   5  -4  -4    1.52    0.08
   5  -4  -4    1.72    0.08
   5  -4  -4    1.57    0.09
   5   4  -3   11.53    0.40
  -5   4   3   11.53    0.45
   5   4  -3   11.80    0.41
  -5   4   3   10.63    0.43
  -5   4   3   12.12    0.45
   5  -4  -3   12.37    0.43
   5  -4  -3   11.61    0.45
  -5  -4   3   11.30    0.44
   5  -4  -3   11.14    0.41
  -5  -4   3   11.64    0.43
   5  -4  -3   10.71    0.42
   5  -4  -3   11.68    0.42
  -5   4   2  116.83    3.71
   5   4  -2  112.05    3.68
   5   4  -2  111.82    3.75
  -5   4   2  114.33    3.77
  -5   4   2  111.40    3.70
   5  -4  -2  112.26    3.69
   5  -4  -2  113.64    3.69
  -5  -4   2  115.10    3.76
   5  -4  -2  114.17    3.72
   5  -4  -2  112.45    3.76
   5  -4  -2  115.24    3.40
  -5  -4   2  114.68    3.70
  -5   4   1    2.55    0.17
  -5   4   1    2.25    0.16
  -5   4   1    2.32    0.13
  -5   4   1    2.36    0.15
   5   4  -1    2.23    0.15
   5   4  -1    2.60    0.15
   5  -4  -1    2.36    0.15
   5  -4  -1    2.59    0.15
  -5  -4   1    2.35    0.15
   5  -4  -1    2.37    0.12
  -5  -4   1    2.58    0.13
   5  -4  -1    2.48    0.15
  -5  -4   1    2.44    0.15
   5   4   0    0.10    0.07
  -5   4   0    0.10    0.07
   5   4   0    0.17    0.07
  -5   4   0    0.06    0.07
  -5  -4   0    0.10    0.06
  -5  -4   0    0.03    0.03
   5  -4   0    0.01    0.06
  -5  -4   0    0.05    0.06
   5  -4   0   -0.06    0.06
   5  -4   0    0.04    0.06
  -5   4  -1    0.00    0.06
   5   4   1    0.02    0.06
  -5   4  -1    0.12    0.07
   5   4   1   -0.01    0.06
  -5  -4  -1   -0.06    0.06
   5  -4   1    0.11    0.06
  -5  -4  -1    0.02    0.07
   5  -4   1    0.04    0.06
   5  -4   1    0.08    0.06
   5   4   2   -0.08    0.06
  -5   4  -2   -0.05    0.06
  -5   4  -2   -0.03    0.07
   5   4   2   -0.02    0.07
  -5  -4  -2    0.03    0.04
  -5  -4  -2   -0.01    0.06
   5  -4   2   -0.07    0.06
   5  -4   2    0.01    0.06
   5  -4   2    0.11    0.07
  -5  -4  -2   -0.13    0.05
  -5  -4  -2    0.05    0.04
  -5   4  -3    0.48    0.09
   5   4   3    0.69    0.10
  -5   4  -3    0.48    0.08
   5   4   3    0.62    0.10
  -5  -4  -3    0.51    0.07
  -5  -4  -3    0.66    0.07
   5  -4   3    0.75    0.10
   5  -4   3    0.47    0.09
   5  -4   3    0.70    0.10
  -5  -4  -3    0.67    0.09
  -5  -4  -3    0.44    0.08
   5   4   4   -0.12    0.08
  -5   4  -4    0.11    0.07
  -5   4  -4    0.11    0.08
   5   4   4    0.07    0.10
  -5  -4  -4   -0.06    0.07
   5  -4   4    0.20    0.09
  -5  -4  -4    0.05    0.06
  -5  -4  -4    0.17    0.08
  -5  -4  -4    0.12    0.09
  -5  -4  -4   -0.05    0.06
  -5   4  -5    2.44    0.16
   5   4   5    2.18    0.19
   5  -4   5    2.40    0.18
  -5  -4  -5    1.79    0.14
  -5  -4  -5    2.27    0.20
  -5  -4  -5    2.04    0.15
  -5  -4  -5    2.53    0.20
  -5  -4  -5    2.20    0.16
   5   4   6    2.89    0.23
  -5   4  -6    3.05    0.20
  -5   4  -6    2.50    0.24
  -5  -4  -6    3.06    0.19
  -5  -4  -6    3.10    0.25
  -5  -4  -6    3.16    0.24
   5  -4   6    3.14    0.21
   5   4   7    0.45    0.13
  -5   4  -7    0.29    0.14
  -5  -4  -7    0.31    0.15
   5  -4   7    0.17    0.10
  -5  -4  -7    0.24    0.10
   5   4   8    0.11    0.13
  -5   4  -8   -0.04    0.17
  -5  -4  -8    0.10    0.10
   5  -4   8    0.29    0.11
  -5  -4  -8    0.38    0.17
   5   4   9    0.19    0.15
  -5   4  -9    0.04    0.19
  -5  -4  -9    0.03    0.19
   5  -5  -9    0.24    0.18
   5  -5  -9    0.48    0.21
   5   5  -8    0.21    0.16
   5  -5  -8   -0.16    0.09
   5  -5  -8    0.01    0.14
   5  -5  -8    0.21    0.16
  -5   5   7    0.15    0.10
   5   5  -7    0.18    0.15
   5  -5  -7    0.05    0.16
   5  -5  -7   -0.12    0.13
   5  -5  -7    0.20    0.10
  -5   5   6    1.49    0.15
   5   5  -6    1.44    0.20
   5  -5  -6    1.39    0.15
   5  -5  -6    1.40    0.18
  -5  -5   6    1.58    0.14
  -5   5   5    4.63    0.25
   5   5  -5    5.18    0.34
   5  -5  -5    4.67    0.25
  -5  -5   5    4.77    0.24
   5  -5  -5    4.85    0.29
  -5   5   4    2.12    0.17
  -5   5   4    2.16    0.17
   5   5  -4    2.03    0.19
   5  -5  -4    2.59    0.19
   5  -5  -4    2.73    0.12
  -5  -5   4    2.29    0.16
   5  -5  -4    2.41    0.13
   5  -5  -4    2.17    0.15
   5  -5  -4    2.03    0.12
  -5   5   3    0.49    0.10
  -5   5   3    0.59    0.10
   5   5  -3    0.53    0.07
   5   5  -3    0.58    0.11
  -5   5   3    0.53    0.09
   5   5  -3    0.67    0.07
  -5  -5   3    0.56    0.09
  -5  -5   3    0.54    0.09
   5  -5  -3    0.54    0.07
   5  -5  -3    0.61    0.10
   5  -5  -3    0.70    0.09
   5  -5  -3    0.47    0.08
   5  -5  -3    0.50    0.08
  -5   5   2   35.06    1.20
   5   5  -2   35.60    1.21
  -5   5   2   35.66    1.22
  -5   5   2   35.34    1.23
   5   5  -2   36.91    1.19
  -5  -5   2   35.02    1.20
   5  -5  -2   35.49    1.20
  -5  -5   2   34.14    1.22
   5  -5  -2   35.25    1.22
   5  -5  -2   35.46    1.20
   5  -5  -2   35.23    1.20
   5   5  -1    0.24    0.08
   5   5  -1    0.14    0.07
  -5   5   1    0.22    0.08
  -5   5   1    0.14    0.07
  -5   5   1    0.22    0.07
  -5  -5   1    0.19    0.08
   5  -5  -1    0.19    0.07
   5  -5  -1    0.20    0.05
   5  -5  -1    0.23    0.07
  -5  -5   1    0.05    0.07
   5  -5  -1    0.15    0.07
  -5   5   0   16.60    0.60
   5   5   0   16.88    0.60
   5   5   0   16.79    0.61
  -5   5   0   16.67    0.61
   5  -5   0   16.02    0.60
   5  -5   0   16.92    0.60
  -5  -5   0   16.88    0.60
  -5  -5   0   16.24    0.59
   5  -5   0   13.31    0.59
  -5   5  -1    3.32    0.21
  -5   5  -1    3.45    0.19
   5   5   1    3.24    0.20
   5  -5   1    3.09    0.18
  -5  -5  -1    3.48    0.19
   5  -5   1    3.44    0.19
  -5  -5  -1    3.20    0.19
   5  -5   1    3.22    0.19
  -5   5  -2    4.11    0.22
   5   5   2    3.84    0.21
   5   5   2    3.87    0.22
  -5   5  -2    3.94    0.21
   5  -5   2    3.93    0.21
   5  -5   2    3.73    0.21
  -5  -5  -2    4.01    0.20
   5  -5   2    3.68    0.20
  -5   5  -3    0.38    0.09
   5   5   3    0.34    0.11
   5   5   3    0.49    0.10
  -5   5  -3    0.29    0.09
   5  -5   3    0.18    0.09
  -5  -5  -3    0.44    0.09
  -5  -5  -3    0.43    0.07
  -5  -5  -3    0.32    0.08
   5  -5   3    0.24    0.08
   5  -5   3    0.42    0.09
  -5   5  -4    3.84    0.22
   5   5   4    3.35    0.23
   5   5   4    3.31    0.23
  -5   5  -4    3.72    0.20
  -5  -5  -4    3.31    0.26
   5  -5   4    4.26    0.23
   5  -5   4    3.60    0.22
  -5  -5  -4    3.71    0.20
  -5  -5  -4    3.68    0.19
  -5  -5  -4    3.46    0.20
   5   5   5    3.59    0.26
  -5  -5  -5    3.16    0.20
  -5  -5  -5    3.19    0.20
  -5  -5  -5    3.96    0.20
  -5  -5  -5    3.41    0.19
   5  -5   5    4.51    0.24
  -5  -5  -5    4.17    0.29
   5   5   6    1.35    0.17
  -5   5  -6    1.19    0.19
  -5  -5  -6    1.52    0.14
   5  -5   6    1.55    0.16
  -5  -5  -6    1.80    0.21
  -5  -5  -6    1.61    0.09
   5   5   7    0.07    0.11
  -5   5  -7   -0.11    0.13
  -5  -5  -7    0.03    0.13
   5  -5   7    0.12    0.10
  -5  -5  -7    0.24    0.10
   5   5   8    0.03    0.13
  -5   5  -8    0.06    0.18
  -5  -5  -8    0.07    0.17
  -5  -5  -8    0.08    0.10
   5  -5   8    0.02    0.11
   5   5   9   -0.13    0.13
  -5   5  -9   -0.02    0.19
  -5  -5  -9    0.29    0.21
   5  -6  -9   -0.01    0.18
   5  -6  -9    0.22    0.18
   5  -6  -8   -0.03    0.15
   5  -6  -8   -0.12    0.16
   5   6  -7    0.09    0.13
  -5   6   7   -0.13    0.09
   5  -6  -7    0.20    0.10
   5  -6  -7    0.04    0.16
  -5  -6   7   -0.09    0.08
   5  -6  -7    0.05    0.14
  -5   6   6    2.25    0.19
   5   6  -6    2.16    0.23
   5  -6  -6    1.80    0.20
   5  -6  -6    2.14    0.19
  -5  -6   6    2.33    0.17
   5   6  -5    0.84    0.14
  -5   6   5    0.91    0.13
  -5  -6   5    0.76    0.12
   5  -6  -5    0.91    0.12
   5  -6  -5    0.68    0.14
  -5   6   4    1.41    0.14
   5   6  -4    1.34    0.16
  -5   6   4    1.63    0.16
   5  -6  -4    1.33    0.13
   5  -6  -4    1.57    0.12
   5  -6  -4    1.31    0.10
  -5  -6   4    1.23    0.13
   5  -6  -4    1.49    0.11
   5  -6  -4    1.25    0.14
   5   6  -3   24.41    0.84
  -5   6   3   24.62    0.90
  -5   6   3   25.04    0.87
  -5   6   3   24.55    0.88
   5   6  -3   24.51    0.85
   5   6  -3   25.24    0.97
   5  -6  -3   25.29    0.87
   5  -6  -3   24.40    0.81
   5  -6  -3   24.24    0.88
   5  -6  -3   24.56    0.86
  -5  -6   3   24.92    0.87
  -5  -6   3   23.78    0.88
   5  -6  -3   24.81    0.86
   5   6  -2    0.26    0.08
  -5   6   2    0.30    0.08
  -5   6   2    0.14    0.08
   5   6  -2    0.21    0.07
  -5   6   2    0.16    0.09
   5  -6  -2    0.26    0.07
  -5  -6   2    0.19    0.09
   5  -6  -2    0.13    0.08
   5  -6  -2    0.08    0.07
  -5  -6   2    0.30    0.08
   5  -6  -2    0.12    0.07
   5   6  -1    7.50    0.32
   5   6  -1    7.37    0.32
  -5   6   1    7.81    0.34
  -5   6   1    7.58    0.33
  -5   6   1    7.17    0.33
   5  -6  -1    7.72    0.33
   5  -6  -1    7.53    0.29
   5  -6  -1    7.85    0.33
  -5  -6   1    7.52    0.32
   5  -6  -1    7.57    0.32
  -5  -6   1    7.12    0.32
   5   6   0    3.99    0.22
   5   6   0    4.31    0.22
  -5   6   0    4.24    0.23
  -5   6   0    3.96    0.23
  -5  -6   0    4.06    0.21
   5  -6   0    3.95    0.15
  -5  -6   0    4.04    0.21
   5  -6   0    3.99    0.22
   5  -6   0    3.95    0.22
   5  -6   0    3.54    0.21
   5   6   1    1.23    0.14
  -5   6  -1    1.31    0.14
  -5   6  -1    1.23    0.13
  -5  -6  -1    1.55    0.13
   5  -6   1    1.09    0.12
  -5  -6  -1    1.36    0.13
   5  -6   1    1.46    0.13
   5  -6   1    1.17    0.12
  -5   6  -2    4.35    0.24
   5   6   2    4.46    0.24
   5   6   2    4.47    0.24
  -5   6  -2    4.29    0.24
  -5  -6  -2    4.35    0.22
   5  -6   2    4.67    0.25
  -5  -6  -2    4.22    0.22
   5  -6   2    4.39    0.24
   5  -6   2    4.87    0.24
  -5   6  -3    0.08    0.09
   5   6   3   -0.07    0.10
  -5   6  -3    0.20    0.09
   5   6   3    0.21    0.10
   5  -6   3    0.10    0.09
  -5  -6  -3    0.22    0.08
  -5  -6  -3    0.23    0.08
  -5  -6  -3    0.15    0.06
   5  -6   3    0.15    0.09
   5  -6   3    0.23    0.09
  -5   6  -4   11.97    0.47
   5   6   4   11.76    0.51
  -5   6  -4   12.63    0.49
  -5  -6  -4   11.17    0.46
  -5  -6  -4   12.22    0.44
  -5  -6  -4   11.97    0.48
   5  -6   4   12.42    0.50
  -5  -6  -4   12.03    0.51
   5   6   5    5.76    0.32
   5  -6   5    5.53    0.29
  -5  -6  -5    5.10    0.27
  -5  -6  -5    5.65    0.27
  -5  -6  -5    5.53    0.26
  -5  -6  -5    6.30    0.36
  -5  -6  -5    5.35    0.27
   5   6   6    0.39    0.13
  -5  -6  -6    0.22    0.06
  -5  -6  -6    0.20    0.09
  -5  -6  -6    0.21    0.14
   5  -6   6    0.25    0.11
  -5  -6  -6    0.31    0.06
  -5   6  -7    0.54    0.16
   5   6   7    0.71    0.16
   5  -6   7    0.50    0.13
  -5  -6  -7    0.51    0.11
  -5  -6  -7    0.41    0.18
   5   6   8    0.00    0.13
  -5   6  -8   -0.13    0.17
  -5  -6  -8    0.14    0.11
  -5  -6  -8   -0.02    0.18
   5  -6   8    0.07    0.12
   5  -7  -9   -0.21    0.16
   5  -7  -9    0.10    0.18
  -5   7   8    0.01    0.12
   5  -7  -8   -0.11    0.16
   5  -7  -8    0.08    0.16
  -5   7   7   -0.22    0.10
   5  -7  -7   -0.19    0.13
   5  -7  -7   -0.11    0.15
  -5  -7   7   -0.12    0.09
   5  -7  -7    0.05    0.10
  -5   7   6    0.92    0.15
   5   7  -6    1.19    0.18
   5  -7  -6    1.05    0.14
   5  -7  -6    1.11    0.17
  -5  -7   6    0.99    0.13
  -5   7   5    0.02    0.10
   5   7  -5   -0.10    0.09
   5  -7  -5   -0.04    0.08
  -5  -7   5   -0.05    0.08
   5  -7  -5    0.13    0.12
  -5   7   4    0.64    0.13
   5   7  -4    0.53    0.12
  -5  -7   4    0.66    0.12
   5  -7  -4    0.66    0.09
   5  -7  -4    0.67    0.10
   5  -7  -4    0.73    0.10
   5  -7  -4    0.70    0.09
   5  -7  -4    0.57    0.12
  -5   7   3    5.42    0.30
   5   7  -3    5.34    0.29
  -5   7   3    5.71    0.29
   5   7  -3    5.64    0.25
  -5   7   3    5.09    0.29
   5   7  -3    5.13    0.24
   5  -7  -3    5.55    0.28
   5  -7  -3    5.53    0.26
  -5  -7   3    5.73    0.28
  -5  -7   3    5.38    0.28
   5  -7  -3    4.87    0.25
   5  -7  -3    5.70    0.25
   5  -7  -3    5.43    0.28
   5   7  -2   18.31    0.68
  -5   7   2   17.99    0.72
   5   7  -2   18.46    0.68
  -5   7   2   18.90    0.71
  -5   7   2   19.37    0.70
   5   7  -2   18.25    0.73
   5  -7  -2   19.42    0.70
   5  -7  -2   20.08    0.69
  -5  -7   2   19.59    0.69
  -5  -7   2   17.82    0.70
   5  -7  -2   18.77    0.68
   5  -7  -2   18.52    0.69
  -5   7   1    1.18    0.14
  -5   7   1    1.25    0.13
   5   7  -1    1.25    0.13
  -5   7   1    1.22    0.13
   5   7  -1    1.27    0.13
   5   7  -1    1.25    0.10
   5  -7  -1    1.52    0.14
   5  -7  -1    1.22    0.13
   5  -7  -1    1.14    0.10
   5  -7  -1    1.20    0.13
  -5  -7   1    1.15    0.13
  -5  -7   1    1.36    0.14
   5   7   0    6.25    0.29
   5   7   0    6.26    0.30
  -5   7   0    6.45    0.30
  -5   7   0    6.09    0.30
   5  -7   0    5.97    0.29
  -5  -7   0    5.90    0.29
   5  -7   0    5.40    0.28
   5  -7   0    6.20    0.23
  -5  -7   0    6.04    0.29
   5  -7   0    6.13    0.29
  -5   7  -1    0.72    0.11
   5   7   1    0.68    0.12
   5   7   1    0.93    0.08
  -5   7  -1    0.95    0.13
   5  -7   1    1.00    0.13
  -5  -7  -1    0.72    0.11
   5  -7   1    0.69    0.11
  -5  -7  -1    0.75    0.11
   5  -7   1    0.83    0.11
   5   7   2    0.65    0.13
   5   7   2    0.69    0.11
  -5   7  -2    0.74    0.11
  -5   7  -2    0.70    0.12
   5  -7   2    0.79    0.12
   5  -7   2    0.73    0.12
  -5  -7  -2    0.80    0.11
  -5  -7  -2    0.80    0.12
   5  -7   2    0.65    0.11
   5   7   3    0.78    0.14
  -5   7  -3    0.63    0.12
  -5   7  -3    0.57    0.12
   5  -7   3    0.63    0.13
   5  -7   3    0.63    0.12
  -5  -7  -3    0.69    0.09
  -5  -7  -3    0.75    0.11
   5   7   4    0.15    0.13
  -5   7  -4    0.07    0.10
  -5  -7  -4    0.13    0.09
  -5  -7  -4   -0.15    0.12
   5  -7   4    0.14    0.11
  -5  -7  -4   -0.04    0.08
  -5  -7  -4   -0.05    0.08
   5   7   5    0.80    0.16
  -5  -7  -5    0.70    0.11
  -5  -7  -5    0.79    0.11
  -5  -7  -5    0.68    0.16
  -5  -7  -5    0.77    0.12
  -5  -7  -5    0.90    0.11
   5  -7   5    0.86    0.14
   5   7   6   -0.22    0.11
  -5  -7  -6   -0.05    0.05
  -5  -7  -6    0.23    0.15
  -5  -7  -6    0.07    0.06
   5  -7   6   -0.10    0.09
  -5  -7  -6   -0.04    0.08
   5   7   7    0.65    0.16
  -5   7  -7    0.50    0.16
   5  -7   7    0.89    0.15
  -5  -7  -7    0.71    0.13
  -5  -7  -7    0.88    0.20
   5   7   8   -0.03    0.14
  -5   7  -8    0.11    0.19
  -5  -7  -8   -0.05    0.19
  -5  -7  -8   -0.14    0.10
   5  -7   8    0.24    0.13
  -5   8   8    0.16    0.14
   5  -8  -8   -0.10    0.17
   5  -8  -8    0.21    0.17
  -5   8   7    0.18    0.13
   5  -8  -7    0.04    0.10
   5  -8  -7    0.02    0.15
   5  -8  -7    0.01    0.14
  -5  -8   7   -0.02    0.10
  -5   8   6    1.29    0.17
   5  -8  -6    1.17    0.18
  -5  -8   6    1.00    0.14
   5  -8  -6    0.97    0.14
   5   8  -5    0.40    0.14
  -5   8   5    0.39    0.13
   5  -8  -5    0.48    0.14
   5  -8  -5    0.47    0.06
   5  -8  -5    0.42    0.11
  -5  -8   5    0.55    0.12
   5  -8  -5    0.47    0.06
   5   8  -4    1.34    0.09
   5   8  -4    1.18    0.16
  -5   8   4    1.27    0.17
   5  -8  -4    1.11    0.12
   5  -8  -4    1.48    0.14
  -5  -8   4    1.27    0.15
   5  -8  -4    1.10    0.15
   5  -8  -4    1.14    0.13
   5  -8  -4    1.14    0.12
   5   8  -3   17.10    0.61
  -5   8   3   16.08    0.67
   5   8  -3   17.11    0.62
   5   8  -3   17.02    0.60
   5  -8  -3   16.50    0.62
   5  -8  -3   15.74    0.62
   5  -8  -3   16.08    0.63
  -5  -8   3   16.06    0.64
   5  -8  -3   16.41    0.64
  -5   8   2   34.61    1.26
   5   8  -2   36.03    1.23
   5   8  -2   32.39    1.20
  -5   8   2   35.09    1.24
  -5  -8   2   35.08    1.22
   5  -8  -2   34.39    1.24
   5  -8  -2   35.47    1.22
  -5  -8   2   36.05    1.25
   5  -8  -2   36.19    1.22
   5  -8  -2   35.18    1.21
   5   8  -1    1.07    0.14
  -5   8   1    0.95    0.14
  -5   8   1    1.06    0.13
   5   8  -1    0.78    0.12
  -5   8   1    0.93    0.13
  -5  -8   1    0.70    0.12
   5  -8  -1    0.88    0.10
   5  -8  -1    0.75    0.11
   5  -8  -1    0.90    0.13
  -5  -8   1    0.88    0.13
   5  -8  -1    0.88    0.12
  -5   8   0    3.55    0.23
  -5   8   0    3.85    0.24
   5   8   0    3.64    0.24
   5   8   0    3.77    0.23
  -5  -8   0    3.69    0.22
   5  -8   0    3.91    0.23
  -5  -8   0    3.51    0.22
   5  -8   0    3.73    0.17
   5  -8   0    3.59    0.22
   5  -8   0    3.87    0.23
  -5   8  -1    4.13    0.25
   5   8   1    3.99    0.26
  -5   8  -1    4.64    0.27
   5  -8   1    4.15    0.17
   5  -8   1    4.36    0.25
   5  -8   1    4.30    0.25
  -5  -8  -1    4.39    0.24
   5  -8   1    4.11    0.24
  -5  -8  -1    4.14    0.25
  -5   8  -2    5.04    0.29
  -5   8  -2    5.03    0.27
   5   8   2    4.73    0.27
   5  -8   2    5.06    0.28
  -5  -8  -2    4.45    0.26
  -5  -8  -2    4.77    0.26
  -5   8  -3    4.10    0.26
  -5   8  -3    4.03    0.25
   5   8   3    4.34    0.26
  -5  -8  -3    4.62    0.25
  -5  -8  -3    4.24    0.23
   5  -8   3    4.33    0.26
   5   8   4    6.46    0.35
  -5   8  -4    6.11    0.33
  -5  -8  -4    6.16    0.35
  -5  -8  -4    6.34    0.30
   5  -8   4    6.43    0.34
  -5  -8  -4    6.06    0.28
  -5  -8  -4    6.19    0.32
  -5  -8  -4    6.65    0.32
   5   8   5    0.48    0.14
   5  -8   5    0.31    0.12
  -5  -8  -5    0.22    0.10
  -5  -8  -5    0.32    0.10
  -5  -8  -5    0.31    0.09
  -5  -8  -5    0.26    0.09
  -5  -8  -5    0.41    0.14
   5   8   6    0.54    0.15
  -5  -8  -6    0.74    0.12
   5  -8   6    0.52    0.14
  -5  -8  -6    1.00    0.19
  -5  -8  -6    0.76    0.10
  -5  -8  -6    0.52    0.08
  -5   8  -7    0.08    0.16
   5   8   7    0.03    0.14
  -5  -8  -7    0.03    0.16
   5  -8   7    0.09    0.13
  -5  -8  -7   -0.11    0.09
  -5   8  -8    0.40    0.19
   5   8   8    0.68    0.19
  -5  -8  -8    0.29    0.22
   5  -8   8    0.39    0.15
  -5   9   8    0.02    0.15
   5  -9  -8   -0.17    0.16
   5  -9  -8    0.09    0.19
  -5   9   7    0.11    0.15
   5  -9  -7    0.48    0.17
  -5  -9   7    0.03    0.13
   5  -9  -7    0.26    0.18
   5   9  -6    0.13    0.15
  -5   9   6    0.40    0.14
   5  -9  -6    0.08    0.11
   5  -9  -6    0.30    0.15
  -5  -9   6    0.27    0.12
  -5   9   5   -0.17    0.11
   5   9  -5   -0.15    0.13
   5  -9  -5    0.00    0.06
  -5  -9   5   -0.07    0.10
   5  -9  -5   -0.06    0.09
   5  -9  -5    0.07    0.11
   5  -9  -5    0.08    0.06
   5   9  -4    0.54    0.13
   5   9  -4    0.30    0.06
  -5   9   4    0.24    0.14
   5  -9  -4    0.41    0.13
   5  -9  -4    0.43    0.11
   5  -9  -4    0.40    0.09
   5  -9  -4    0.35    0.10
   5  -9  -4    0.37    0.09
  -5  -9   4    0.26    0.12
   5   9  -3    2.86    0.22
   5   9  -3    3.24    0.20
   5   9  -3    2.88    0.18
  -5   9   3    2.54    0.23
  -5  -9   3    2.55    0.20
   5  -9  -3    2.49    0.19
   5  -9  -3    2.84    0.20
   5  -9  -3    2.68    0.22
   5  -9  -3    2.73    0.21
   5   9  -2    8.75    0.38
  -5   9   2    8.96    0.44
   5   9  -2    8.53    0.39
   5  -9  -2    9.13    0.40
   5  -9  -2    8.82    0.41
   5  -9  -2    8.90    0.39
   5  -9  -2    9.23    0.41
  -5  -9   2    9.77    0.42
  -5   9   1    8.71    0.42
   5   9  -1    8.87    0.39
  -5   9   1    7.93    0.40
   5   9  -1    8.76    0.40
  -5  -9   1    8.68    0.40
   5  -9  -1    8.27    0.39
   5  -9  -1    9.09    0.40
   5  -9  -1    8.45    0.38
   5  -9  -1    9.01    0.36
   5   9   0    1.35    0.15
   5   9   0    1.05    0.16
  -5   9   0    1.46    0.18
  -5   9   0    1.31    0.16
   5  -9   0    1.16    0.14
  -5  -9   0    1.09    0.14
  -5  -9   0    1.24    0.14
   5  -9   0    1.44    0.17
   5  -9   0    1.19    0.10
  -5   9  -1    0.06    0.11
  -5   9  -1    0.16    0.11
   5   9   1    0.14    0.11
  -5  -9  -1   -0.08    0.08
  -5  -9  -1    0.06    0.10
   5  -9   1    0.11    0.10
  -5   9  -2    4.28    0.28
   5   9   2    4.05    0.27
  -5   9  -2    4.00    0.25
   5  -9   2    3.67    0.25
  -5  -9  -2    4.08    0.25
  -5  -9  -2    4.06    0.24
   5   9   3    1.57    0.18
  -5   9  -3    1.73    0.19
  -5  -9  -3    1.99    0.17
   5  -9   3    1.71    0.17
  -5  -9  -3    1.67    0.17
  -5   9  -4    0.95    0.14
   5   9   4    0.89    0.16
  -5  -9  -4    1.03    0.12
   5  -9   4    0.95    0.16
  -5  -9  -4    0.90    0.13
  -5  -9  -4    0.84    0.14
  -5  -9  -4    0.92    0.15
   5   9   5   -0.01    0.12
   5  -9   5    0.18    0.12
  -5  -9  -5   -0.04    0.07
  -5  -9  -5    0.12    0.10
  -5  -9  -5   -0.08    0.14
  -5  -9  -5    0.07    0.08
   5   9   6    0.66    0.17
   5  -9   6    0.92    0.17
  -5  -9  -6    1.24    0.13
  -5  -9  -6    1.26    0.15
  -5  -9  -6    1.29    0.21
  -5  -9  -6    1.11    0.12
  -5   9  -7    0.13    0.16
   5   9   7   -0.27    0.14
  -5  -9  -7    0.04    0.19
   5  -9   7   -0.15    0.13
  -5  -9  -7    0.11    0.11
  -5  10   7    0.00    0.15
   5 -10  -7    0.01    0.16
   5 -10  -7    0.04    0.17
  -5 -10   7    0.02    0.13
  -5  10   6   -0.09    0.13
   5  10  -6    0.17    0.16
   5 -10  -6    0.08    0.13
  -5 -10   6    0.02    0.12
  -5  10   5    0.27    0.14
   5  10  -5    0.18    0.14
   5 -10  -5    0.26    0.10
   5 -10  -5    0.40    0.08
  -5 -10   5    0.55    0.14
   5 -10  -5    0.44    0.15
   5 -10  -5    0.39    0.08
   5  10  -4    1.81    0.19
   5  10  -4    1.92    0.13
  -5  10   4    1.63    0.21
   5 -10  -4    1.43    0.15
   5 -10  -4    1.99    0.19
   5 -10  -4    1.95    0.17
   5 -10  -4    1.83    0.16
  -5 -10   4    1.90    0.19
   5 -10  -4    1.90    0.16
   5  10  -3    7.01    0.33
   5  10  -3    7.19    0.34
   5  10  -3    6.84    0.31
  -5  10   3    6.84    0.39
   5 -10  -3    6.98    0.34
   5 -10  -3    7.03    0.34
  -5 -10   3    7.73    0.37
   5 -10  -3    6.96    0.35
   5 -10  -3    6.89    0.35
   5  10  -2    0.47    0.12
   5  10  -2    0.33    0.10
  -5  10   2    0.34    0.13
  -5 -10   2    0.34    0.13
   5 -10  -2    0.17    0.11
   5 -10  -2    0.32    0.10
   5 -10  -2    0.43    0.11
   5  10  -1    0.08    0.10
   5  10  -1    0.10    0.11
  -5  10   1    0.25    0.13
   5 -10  -1    0.34    0.10
   5 -10  -1    0.25    0.11
   5 -10  -1    0.21    0.09
  -5 -10   1    0.12    0.12
   5  10   0    6.83    0.35
  -5  10   0    6.58    0.36
   5 -10   0    6.73    0.34
  -5 -10   0    6.05    0.33
  -5  10  -1    0.08    0.11
   5  10   1   -0.07    0.11
  -5  10  -1    0.05    0.11
  -5 -10  -1    0.08    0.12
   5 -10   1    0.16    0.11
  -5  10  -2   -0.12    0.10
   5  10   2    0.02    0.11
  -5 -10  -2    0.00    0.10
   5 -10   2    0.11    0.12
  -5 -10  -2    0.13    0.10
   5  10   3    0.24    0.12
  -5  10  -3    0.38    0.13
  -5 -10  -3    0.24    0.11
   5 -10   3    0.39    0.13
  -5 -10  -3    0.34    0.12
  -5  10  -4    0.03    0.10
   5  10   4    0.03    0.13
  -5 -10  -4    0.03    0.09
  -5 -10  -4    0.13    0.08
   5 -10   4   -0.09    0.10
   5  10   5    0.30    0.15
  -5 -10  -5    0.30    0.11
  -5 -10  -5    0.38    0.10
  -5 -10  -5    0.24    0.10
  -5 -10  -5    0.23    0.16
   5 -10   5    0.37    0.14
   5  10   6    0.01    0.15
   5 -10   6   -0.07    0.12
  -5 -10  -6   -0.10    0.09
  -5 -10  -6   -0.24    0.15
  -5 -10  -6   -0.06    0.08
  -5 -10  -6   -0.05    0.08
   5  10   7    0.04    0.17
  -5  10  -7   -0.12    0.16
  -5 -10  -7    0.21    0.20
   5 -10   7    0.03    0.13
  -5  11   7   -0.13    0.16
   5 -11  -7   -0.01    0.17
  -5 -11   7   -0.16    0.14
   5 -11  -7   -0.05    0.17
  -5  11   6    0.03    0.16
   5  11  -6    0.03    0.17
   5 -11  -6    0.38    0.15
  -5 -11   6    0.13    0.14
  -5  11   5    0.56    0.17
  -5 -11   5    0.20    0.14
   5 -11  -5    0.29    0.14
   5 -11  -5    0.53    0.10
   5 -11  -5    0.26    0.12
   5 -11  -5    0.38    0.09
  -5  11   4   -0.06    0.13
   5  11  -4   -0.01    0.07
   5 -11  -4    0.11    0.09
  -5 -11   4   -0.13    0.12
   5 -11  -4    0.12    0.10
   5 -11  -4    0.03    0.12
   5 -11  -4    0.13    0.09
   5  11  -3    2.01    0.17
   5  11  -3    2.56    0.20
  -5  11   3    2.35    0.24
   5 -11  -3    2.76    0.22
   5 -11  -3    2.19    0.19
   5 -11  -3    2.50    0.22
  -5 -11   3    1.91    0.20
  -5  11   2    0.16    0.13
   5  11  -2    0.01    0.11
   5  11  -2    0.01    0.10
  -5 -11   2    0.01    0.12
   5 -11  -2   -0.04    0.09
   5 -11  -2    0.12    0.10
   5 -11  -2   -0.09    0.10
   5  11  -1    0.19    0.13
  -5  11   1    0.39    0.14
   5 -11  -1    0.14    0.12
  -5 -11   1    0.22    0.12
  -5  11   0    0.17    0.13
   5  11   0    0.02    0.11
  -5 -11   0   -0.09    0.10
   5 -11   0    0.10    0.12
  -5  11  -1    0.04    0.11
   5  11   1   -0.13    0.12
   5 -11   1   -0.07    0.10
  -5 -11  -1   -0.05    0.11
   5  11   2    0.75    0.16
  -5  11  -2    0.71    0.15
   5 -11   2    0.78    0.16
  -5 -11  -2    0.80    0.14
   5  11   3    0.72    0.16
  -5  11  -3    0.92    0.16
  -5 -11  -3    0.86    0.14
   5 -11   3    0.93    0.17
  -5 -11  -3    0.79    0.14
   5  11   4    0.01    0.13
   5 -11   4   -0.09    0.13
  -5 -11  -4   -0.04    0.09
  -5 -11  -4   -0.19    0.07
  -5 -11  -4   -0.02    0.10
   5  11   5    0.09    0.15
  -5 -11  -5    0.23    0.10
   5 -11   5    0.39    0.15
  -5 -11  -5   -0.26    0.16
  -5 -11  -5    0.23    0.11
   5  11   6    0.34    0.17
  -5 -11  -6    0.29    0.12
   5 -11   6    0.32    0.16
  -5 -11  -6    0.17    0.10
  -5 -11  -6    0.10    0.17
  -5  12   6    0.15    0.18
  -5 -12   6    0.02    0.16
   5 -12  -6    0.30    0.18
   5 -12  -6    0.16    0.17
  -5  12   5    0.04    0.16
  -5 -12   5    0.10    0.14
   5 -12  -5    0.05    0.08
   5 -12  -5   -0.03    0.08
   5 -12  -5    0.29    0.15
   5  12  -4    1.03    0.11
  -5  12   4    1.12    0.20
   5 -12  -4    0.87    0.14
  -5 -12   4    0.73    0.17
   5 -12  -4    0.97    0.13
   5 -12  -4    1.17    0.18
  -5  12   3   -0.02    0.13
   5  12  -3    0.09    0.09
   5 -12  -3    0.06    0.10
  -5 -12   3    0.02    0.12
   5 -12  -3    0.12    0.12
   5  12  -2   -0.07    0.11
  -5  12   2    0.21    0.14
   5 -12  -2    0.21    0.12
  -5 -12   2    0.13    0.13
  -5  12   1    3.04    0.27
   5  12  -1    2.99    0.25
  -5 -12   1    2.05    0.21
   5 -12  -1    2.82    0.25
   5  12   0    1.35    0.19
  -5  12   0    0.87    0.18
  -5 -12   0    0.99    0.17
   5 -12   0    1.25    0.18
  -5  12  -1    0.31    0.14
   5  12   1   -0.06    0.11
   5 -12   1    0.17    0.12
  -5 -12  -1    0.27    0.13
  -5  12  -2   -0.15    0.11
   5  12   2    0.26    0.15
   5 -12   2    0.28    0.14
  -5 -12  -2    0.18    0.12
  -5  12  -3   -0.08    0.12
   5  12   3    0.00    0.14
   5 -12   3   -0.03    0.13
  -5 -12  -3   -0.15    0.11
   5  12   4    0.18    0.15
  -5 -12  -4    0.15    0.12
  -5 -12  -4    0.22    0.10
  -5 -12  -4    0.12    0.11
   5 -12   4   -0.04    0.14
  -5 -12  -4   -0.11    0.14
   5  12   5   -0.09    0.15
  -5 -12  -5    0.07    0.09
  -5 -12  -5    0.01    0.17
  -5 -12  -5    0.01    0.10
   5 -12   5   -0.15    0.14
   5  12   6    0.16    0.17
   5 -12   6    0.11    0.15
  -5 -12  -6    0.32    0.20
  -5  13   5    0.01    0.14
  -5 -13   5    0.08    0.15
   5 -13  -5    0.06    0.09
  -5  13   4    0.04    0.16
   5  13  -4    0.09    0.08
  -5 -13   4    0.26    0.16
   5 -13  -4   -0.01    0.10
  -5  13   3    0.02    0.16
   5 -13  -3   -0.18    0.11
   5 -13  -3    0.07    0.11
  -5 -13   3    0.32    0.15
   5  13  -2    0.16    0.12
  -5  13   2    0.06    0.15
  -5 -13   2    0.25    0.15
   5 -13  -2    0.19    0.13
  -5  13   1    2.19    0.26
   5  13  -1    3.19    0.28
  -5 -13   1    2.40    0.24
   5 -13  -1    2.90    0.26
   5  13   0    0.08    0.14
  -5  13   0    0.28    0.15
   5 -13   0    0.07    0.13
  -5 -13   0    0.05    0.12
   5  13   1    0.13    0.14
  -5  13  -1    0.05    0.13
  -5 -13  -1    0.10    0.13
   5 -13   1   -0.03    0.13
   5  13   2    0.59    0.16
  -5  13  -2    0.60    0.17
   5 -13   2    0.74    0.18
  -5 -13  -2    0.73    0.16
  -5  13  -3    0.25    0.15
   5  13   3    0.01    0.14
   5 -13   3    0.13    0.15
  -5 -13  -3    0.06    0.12
   5  13   4    0.03    0.15
   5 -13   4   -0.06    0.15
  -5 -13  -4    0.15    0.17
  -5 -13  -4   -0.10    0.12
  -5 -13  -4   -0.12    0.10
   5  13   5    0.03    0.16
  -5 -13  -5    0.02    0.19
   5 -13   5    0.13    0.17
  -5  14   4    0.34    0.19
   5 -14  -4    0.06    0.11
  -5 -14   4    0.29    0.17
  -5  14   3    0.59    0.18
  -5 -14   3    0.61    0.18
   5 -14  -3    0.68    0.18
  -5  14   2    1.33    0.22
   5 -14  -2    1.51    0.21
  -5 -14   2    1.23    0.21
  -5  14   1   -0.06    0.14
   5  14  -1   -0.06    0.14
  -5 -14   1    0.30    0.15
   5 -14  -1    0.09    0.15
   5  14   0    0.41    0.16
  -5  14   0    0.29    0.16
  -5 -14   0    0.24    0.15
   5 -14   0    0.35    0.17
  -5  14  -1    0.69    0.19
   5  14   1    1.01    0.20
  -5 -14  -1    0.85    0.18
   5 -14   1    0.89    0.19
   5  14   2   -0.05    0.14
  -5  14  -2    0.04    0.15
  -5 -14  -2   -0.05    0.14
   5 -14   2    0.11    0.15
   5  14   3   -0.25    0.14
  -5 -14  -3    0.03    0.13
   5 -14   3   -0.04    0.15
   5  14   4    0.59    0.19
   5 -14   4    0.25    0.17
  -5 -14  -4    0.12    0.19
  -5  15   2   -0.42    0.15
  -5 -15   2    0.10    0.16
   5 -15  -2    0.02    0.15
  -5  15   1    2.38    0.28
   5  15  -1    3.06    0.28
  -5 -15   1    2.43    0.26
   5 -15  -1    2.62    0.27
   5  15   0    0.07    0.16
  -5  15   0    0.01    0.16
   5 -15   0    0.12    0.16
  -5 -15   0    0.14    0.15
   5  15   1   -0.03    0.15
  -5  15  -1    0.01    0.17
   5 -15   1    0.24    0.16
  -5 -15  -1    0.12    0.15
  -5  15  -2   -0.17    0.15
   5  15   2    0.09    0.16
   5 -15   2    0.31    0.17
  -5 -15  -2    0.11    0.15
   6   0  -9   -0.05    0.19
   6   0  -8    1.96    0.29
   6   0  -7   -0.04    0.15
  -6   0   6    2.04    0.14
  -6   0   5   -0.06    0.06
   6   0  -4    0.04    0.06
  -6   0   4   -0.02    0.05
   6   0  -3   -0.02    0.04
   6   0  -3   -0.01    0.05
   6   0  -3    0.04    0.04
  -6   0   3   -0.01    0.04
  -6   0   3    0.03    0.05
   6   0  -3    0.04    0.04
  -6   0   3    0.01    0.05
  -6   0   2   16.94    0.53
   6   0  -2   16.42    0.58
   6   0  -2   16.37    0.59
   6   0  -2   16.35    0.58
  -6   0   2   16.70    0.59
  -6   0   2   16.39    0.60
  -6   0   1   -0.04    0.05
   6   0  -1   -0.08    0.05
  -6   0   1   -0.01    0.05
   6   0  -1    0.01    0.05
   6   0   0    3.77    0.19
  -6   0   0    4.06    0.20
   6   0   0    3.83    0.19
  -6   0   0    3.93    0.19
   6   0   1    0.11    0.06
  -6   0  -1   -0.07    0.05
   6   0   1    0.06    0.06
  -6   0  -1    0.04    0.06
  -6   0  -2    1.11    0.11
   6   0   2    1.07    0.11
  -6   0  -2    1.16    0.11
   6   0   2    1.20    0.11
  -6   0  -3   -0.05    0.05
  -6   0  -3    0.02    0.06
   6   0   3   -0.01    0.05
  -6   0  -3    0.01    0.06
   6   0   3    0.01    0.03
   6   0   3   -0.05    0.07
  -6   0  -4    0.72    0.09
   6   0   4    0.76    0.07
  -6   0  -4    0.90    0.11
   6   0   4    0.68    0.11
  -6   0  -4    0.73    0.09
   6   0   4    0.68    0.10
  -6   0  -5    0.03    0.06
  -6   0  -5    0.04    0.06
  -6   0  -5    0.02    0.09
   6   0   5    0.01    0.09
  -6   0  -5   -0.12    0.09
   6   0   5   -0.02    0.05
  -6   0  -6    0.21    0.13
  -6   0  -6    0.33    0.12
   6   0   6    0.46    0.12
  -6   0  -7    0.18    0.14
   6   0   7    0.00    0.10
  -6   0  -7   -0.02    0.10
   6   0   8    0.36    0.13
  -6   0  -8    0.57    0.18
  -6   0  -8    0.50    0.15
  -6   0  -9   -0.01    0.14
  -6   0  -9    0.11    0.18
   6   1  -9    0.70    0.24
   6  -1  -9    0.78    0.23
   6   1  -8    0.24    0.20
   6  -1  -8    0.22    0.19
   6   1  -7    0.09    0.15
  -6   1   7    0.14    0.07
   6  -1  -7   -0.35    0.16
  -6   1   6    0.04    0.07
   6   1  -6   -0.21    0.14
  -6  -1   6   -0.06    0.06
   6  -1  -6   -0.07    0.07
  -6   1   5    2.53    0.16
  -6  -1   5    2.78    0.16
   6  -1  -5    2.83    0.18
  -6   1   4    0.29    0.07
  -6  -1   4    0.18    0.06
   6  -1  -4    0.09    0.06
  -6   1   3    0.01    0.04
   6   1  -3    0.01    0.04
   6   1  -3    0.01    0.04
   6   1  -3    0.02    0.04
  -6   1   3    0.08    0.06
  -6   1   3    0.10    0.06
   6  -1  -3    0.07    0.04
   6  -1  -3    0.06    0.04
   6  -1  -3    0.05    0.05
  -6  -1   3    0.02    0.05
  -6  -1   3    0.11    0.06
   6  -1  -3    0.09    0.04
  -6  -1   3   -0.03    0.06
   6   1  -2    0.57    0.07
  -6   1   2    0.58    0.08
   6   1  -2    0.58    0.08
   6   1  -2    0.73    0.08
  -6   1   2    0.63    0.08
   6  -1  -2    0.75    0.08
   6  -1  -2    0.66    0.08
   6  -1  -2    0.54    0.07
   6  -1  -2    0.62    0.06
  -6  -1   2    0.63    0.09
  -6  -1   2    0.60    0.08
  -6  -1   2    0.57    0.06
  -6   1   1    0.11    0.06
  -6   1   1    0.06    0.06
   6   1  -1    0.05    0.06
   6   1  -1    0.07    0.05
   6  -1  -1    0.04    0.03
   6  -1  -1    0.10    0.05
   6  -1  -1    0.00    0.05
  -6  -1   1    0.08    0.06
  -6  -1   1    0.06    0.03
   6  -1  -1    0.09    0.05
  -6  -1   1    0.00    0.06
  -6   1   0    6.16    0.27
   6   1   0    6.21    0.27
   6   1   0    5.95    0.27
  -6   1   0    6.12    0.27
  -6  -1   0    6.01    0.26
   6  -1   0    6.17    0.19
   6  -1   0    5.91    0.26
  -6  -1   0    6.29    0.27
   6  -1   0    6.39    0.27
  -6   1  -1    0.76    0.09
   6   1   1    0.67    0.09
  -6   1  -1    0.82    0.09
   6   1   1    0.65    0.09
   6  -1   1    0.78    0.09
  -6  -1  -1    0.62    0.08
   6  -1   1    0.67    0.09
  -6  -1  -1    0.63    0.09
  -6   1  -2   10.64    0.38
   6   1   2   10.90    0.42
  -6   1  -2   10.76    0.42
  -6   1  -2   10.53    0.42
   6   1   2   10.67    0.42
  -6  -1  -2   10.21    0.42
   6  -1   2   10.54    0.42
   6  -1   2   11.31    0.42
  -6  -1  -2   10.05    0.41
   6  -1   2   10.60    0.34
   6   1   3    0.14    0.08
   6   1   3   -0.03    0.06
  -6   1  -3    0.03    0.06
  -6   1  -3    0.02    0.06
  -6   1  -3    0.00    0.06
  -6  -1  -3    0.01    0.06
   6  -1   3    0.06    0.06
  -6  -1  -3    0.00    0.06
   6  -1   3   -0.07    0.07
   6  -1   3    0.03    0.04
  -6  -1  -3   -0.03    0.06
  -6   1  -4   -0.10    0.07
   6   1   4   -0.07    0.06
   6   1   4    0.02    0.08
  -6   1  -4    0.00    0.06
  -6   1  -4   -0.12    0.06
  -6  -1  -4   -0.06    0.06
   6  -1   4   -0.02    0.05
  -6  -1  -4    0.05    0.07
  -6  -1  -4    0.05    0.08
   6  -1   4    0.10    0.08
  -6  -1  -4   -0.05    0.07
  -6   1  -5    0.15    0.07
  -6   1  -5    0.02    0.11
  -6   1  -5    0.23    0.09
  -6   1  -5    0.21    0.07
   6   1   5    0.12    0.09
   6   1   5    0.03    0.05
  -6  -1  -5    0.09    0.06
  -6  -1  -5    0.23    0.10
  -6  -1  -5    0.15    0.07
   6  -1   5    0.10    0.06
   6  -1   5    0.10    0.09
  -6  -1  -5    0.25    0.10
  -6   1  -6    0.67    0.12
   6   1   6    0.59    0.13
  -6   1  -6    0.49    0.14
  -6  -1  -6    0.73    0.14
  -6  -1  -6    0.39    0.13
   6  -1   6    0.60    0.12
  -6   1  -7    0.10    0.14
  -6   1  -7    0.04    0.11
   6   1   7    0.04    0.11
   6  -1   7   -0.02    0.10
  -6  -1  -7   -0.04    0.13
  -6  -1  -7    0.11    0.12
  -6   1  -8    0.02    0.12
   6   1   8   -0.23    0.11
  -6   1  -8   -0.01    0.14
  -6  -1  -8   -0.17    0.12
  -6  -1  -8    0.00    0.14
   6  -1   8   -0.04    0.11
  -6   1  -9    0.07    0.17
  -6  -1  -9    0.07    0.15
  -6  -1  -9    0.35    0.18
   6   2  -9    0.84    0.24
   6  -2  -9    0.79    0.25
   6   2  -8    0.89    0.22
   6  -2  -8    0.71    0.15
   6  -2  -8    0.90    0.24
   6   2  -7    1.70    0.24
  -6   2   7    1.71    0.15
   6  -2  -7    0.94    0.24
   6  -2  -7    1.51    0.17
   6  -2  -7    1.40    0.19
   6   2  -6    0.14    0.14
  -6   2   6    0.10    0.07
  -6  -2   6    0.04    0.07
   6  -2  -6    0.06    0.08
   6  -2  -6   -0.05    0.11
  -6   2   5    0.55    0.09
   6  -2  -5    0.51    0.12
   6  -2  -5    0.30    0.08
  -6  -2   5    0.55    0.09
  -6   2   4    1.57    0.13
  -6   2   4    1.64    0.14
   6  -2  -4    1.58    0.13
  -6  -2   4    1.43    0.12
  -6   2   3    0.46    0.08
   6   2  -3    0.34    0.06
   6   2  -3    0.41    0.06
   6   2  -3    0.42    0.06
  -6   2   3    0.36    0.07
   6  -2  -3    0.34    0.07
   6  -2  -3    0.42    0.06
  -6  -2   3    0.40    0.07
  -6  -2   3    0.44    0.08
   6  -2  -3    0.46    0.07
   6  -2  -3    0.48    0.06
  -6  -2   3    0.48    0.08
  -6   2   2    4.51    0.22
   6   2  -2    4.34    0.21
  -6   2   2    4.74    0.23
   6   2  -2    4.67    0.21
   6  -2  -2    4.49    0.21
  -6  -2   2    4.73    0.19
   6  -2  -2    4.75    0.21
  -6  -2   2    4.77    0.22
   6  -2  -2    4.55    0.21
   6  -2  -2    4.54    0.19
  -6   2   1    0.41    0.08
  -6   2   1    0.40    0.08
   6   2  -1    0.28    0.07
   6   2  -1    0.14    0.07
   6  -2  -1    0.39    0.07
   6  -2  -1    0.26    0.06
  -6  -2   1    0.35    0.04
   6  -2  -1    0.38    0.07
   6  -2  -1    0.31    0.05
  -6  -2   1    0.45    0.08
  -6  -2   1    0.25    0.07
   6   2   0    6.26    0.26
  -6   2   0    5.84    0.27
   6   2   0    5.73    0.27
  -6   2   0    5.84    0.27
  -6   2   0    5.91    0.22
  -6  -2   0    5.73    0.27
   6  -2   0    5.80    0.26
   6  -2   0    5.80    0.27
   6  -2   0    6.22    0.27
  -6  -2   0    6.27    0.27
  -6   2  -1   23.70    0.84
   6   2   1   23.85    0.84
  -6   2  -1   23.95    0.83
   6  -2   1   22.91    0.82
   6  -2   1   23.10    0.83
  -6  -2  -1   24.06    0.82
  -6  -2  -1   22.85    0.83
  -6   2  -2   29.80    1.04
  -6   2  -2   30.56    1.03
  -6   2  -2   30.53    0.99
   6   2   2   29.20    1.04
   6   2   2   31.02    1.03
  -6  -2  -2   27.26    1.02
   6  -2   2   29.82    1.04
   6  -2   2   29.28    1.03
  -6  -2  -2   28.67    0.89
  -6  -2  -2   30.51    1.04
  -6   2  -3    0.21    0.07
  -6   2  -3    0.09    0.06
   6   2   3   -0.03    0.08
   6   2   3    0.06    0.07
  -6   2  -3    0.16    0.05
  -6  -2  -3    0.07    0.07
   6  -2   3    0.07    0.04
  -6  -2  -3    0.11    0.04
  -6  -2  -3    0.00    0.07
   6  -2   3    0.06    0.07
  -6  -2  -3    0.06    0.06
   6  -2   3    0.19    0.07
  -6   2  -4    4.42    0.22
   6   2   4    3.68    0.24
   6   2   4    4.43    0.23
  -6   2  -4    4.05    0.21
  -6   2  -4    4.47    0.23
   6  -2   4    4.06    0.23
  -6  -2  -4    3.83    0.23
  -6  -2  -4    4.35    0.25
   6  -2   4    4.44    0.20
  -6  -2  -4    4.46    0.21
  -6  -2  -4    4.42    0.22
  -6   2  -5    0.17    0.06
  -6   2  -5    0.04    0.07
  -6   2  -5   -0.10    0.08
   6   2   5    0.06    0.10
  -6  -2  -5    0.14    0.10
  -6  -2  -5    0.13    0.07
  -6  -2  -5    0.01    0.06
   6  -2   5    0.06    0.09
  -6  -2  -5    0.05    0.10
  -6   2  -6    1.49    0.18
   6   2   6    1.69    0.17
  -6   2  -6    1.53    0.15
  -6  -2  -6    1.55    0.17
  -6  -2  -6    1.38    0.18
   6  -2   6    1.48    0.16
  -6   2  -7    1.73    0.18
   6   2   7    1.80    0.19
  -6   2  -7    1.91    0.23
  -6  -2  -7    1.77    0.21
  -6  -2  -7    1.96    0.21
   6  -2   7    1.83    0.18
  -6   2  -8    0.25    0.16
  -6   2  -8    0.13    0.11
   6   2   8   -0.15    0.11
  -6  -2  -8   -0.13    0.13
   6  -2   8   -0.11    0.10
  -6  -2  -8   -0.05    0.13
   6   2   9    0.31    0.14
  -6   2  -9    0.43    0.19
  -6  -2  -9    0.20    0.17
  -6  -2  -9    0.53    0.18
   6   3  -9    0.33    0.19
   6  -3  -9    0.26    0.22
   6  -3  -9    0.67    0.19
   6   3  -8    0.01    0.15
   6  -3  -8    0.09    0.11
   6  -3  -8   -0.06    0.17
   6  -3  -8    0.11    0.15
   6   3  -7    0.30    0.16
  -6   3   7    0.06    0.08
   6  -3  -7   -0.31    0.16
   6  -3  -7   -0.02    0.13
   6  -3  -7    0.14    0.10
  -6   3   6    0.01    0.07
   6   3  -6   -0.16    0.12
   6  -3  -6   -0.11    0.08
  -6  -3   6    0.00    0.07
   6  -3  -6   -0.15    0.10
  -6   3   5    0.05    0.07
   6   3  -5    0.09    0.13
   6  -3  -5   -0.08    0.10
   6  -3  -5    0.06    0.08
  -6  -3   5   -0.03    0.07
  -6   3   4    1.70    0.14
  -6   3   4    2.05    0.15
   6  -3  -4    1.57    0.14
   6  -3  -4    1.68    0.10
  -6  -3   4    1.60    0.13
   6  -3  -4    1.63    0.14
   6  -3  -4    1.63    0.08
   6   3  -3    1.56    0.11
  -6   3   3    1.60    0.13
   6   3  -3    1.68    0.10
   6   3  -3    1.62    0.11
  -6   3   3    1.69    0.14
  -6   3   3    1.56    0.13
   6  -3  -3    1.71    0.11
  -6  -3   3    1.73    0.14
   6  -3  -3    1.83    0.12
  -6  -3   3    1.86    0.14
   6  -3  -3    1.79    0.13
   6  -3  -3    1.60    0.12
  -6  -3   3    1.69    0.12
   6   3  -2   22.73    0.80
   6   3  -2   22.37    0.79
  -6   3   2   23.46    0.82
  -6   3   2   23.10    0.82
   6  -3  -2   22.92    0.81
  -6  -3   2   23.91    0.73
   6  -3  -2   23.70    0.74
  -6  -3   2   23.79    0.82
  -6  -3   2   22.03    0.80
   6  -3  -2   22.83    0.80
   6  -3  -2   22.63    0.80
  -6   3   1   52.61    1.77
   6   3  -1   53.75    1.79
  -6   3   1   53.28    1.75
  -6   3   1   54.03    1.80
   6   3  -1   52.67    1.76
   6  -3  -1   53.17    1.76
   6  -3  -1   53.71    1.79
  -6  -3   1   52.66    1.76
   6  -3  -1   54.45    1.76
   6  -3  -1   52.40    1.60
  -6  -3   1   50.25    1.79
   6   3   0    7.02    0.32
  -6   3   0    7.47    0.32
   6   3   0    7.89    0.32
  -6   3   0    7.87    0.33
  -6   3   0    7.30    0.26
  -6  -3   0    8.01    0.32
   6  -3   0    7.75    0.32
   6  -3   0    7.40    0.31
  -6  -3   0    7.12    0.31
   6  -3   0    7.60    0.32
   6   3   1    5.96    0.27
  -6   3  -1    5.69    0.27
  -6   3  -1    5.65    0.27
  -6  -3  -1    5.86    0.19
   6  -3   1    5.85    0.26
  -6  -3  -1    5.72    0.26
  -6  -3  -1    5.88    0.27
   6  -3   1    5.28    0.26
   6  -3   1    5.86    0.27
  -6   3  -2    4.78    0.24
   6   3   2    5.01    0.24
  -6   3  -2    4.84    0.25
   6   3   2    5.15    0.26
   6  -3   2    4.66    0.25
  -6  -3  -2    5.19    0.24
  -6  -3  -2    4.80    0.24
  -6  -3  -2    5.29    0.18
   6  -3   2    5.21    0.25
  -6   3  -3    8.98    0.37
  -6   3  -3    9.51    0.39
  -6   3  -3    8.87    0.33
   6   3   3    9.01    0.38
   6   3   3    9.61    0.40
  -6  -3  -3    9.18    0.31
  -6  -3  -3    8.65    0.37
  -6  -3  -3    8.72    0.35
   6  -3   3    9.84    0.39
   6  -3   3    9.68    0.39
  -6  -3  -3    8.61    0.37
   6   3   4    0.39    0.10
  -6   3  -4    0.43    0.08
  -6   3  -4    0.39    0.09
  -6   3  -4    0.35    0.09
   6   3   4    0.35    0.11
   6  -3   4    0.39    0.08
  -6  -3  -4    0.48    0.10
   6  -3   4    0.38    0.10
  -6  -3  -4    0.44    0.07
  -6  -3  -4    0.36    0.08
  -6  -3  -4    0.29    0.08
  -6  -3  -4    0.62    0.11
  -6   3  -5    0.94    0.11
   6   3   5    0.80    0.14
  -6   3  -5    0.84    0.09
  -6  -3  -5    1.19    0.15
   6  -3   5    1.08    0.13
  -6  -3  -5    0.82    0.10
  -6  -3  -5    0.54    0.09
  -6  -3  -5    0.88    0.13
  -6  -3  -5    0.72    0.10
  -6   3  -6    1.29    0.18
  -6   3  -6    1.39    0.14
   6   3   6    1.20    0.16
  -6  -3  -6    1.40    0.18
   6  -3   6    1.54    0.16
  -6  -3  -6    1.25    0.13
  -6  -3  -6    1.36    0.08
  -6  -3  -6    1.41    0.16
  -6   3  -7    1.20    0.14
  -6   3  -7    0.86    0.17
   6   3   7    1.17    0.16
  -6  -3  -7    0.84    0.18
   6  -3   7    1.02    0.15
  -6  -3  -7    1.09    0.16
   6   3   8    0.03    0.13
  -6   3  -8    0.36    0.18
  -6  -3  -8    0.41    0.16
   6  -3   8    0.32    0.12
  -6  -3  -8    0.03    0.15
  -6   3  -9   -0.09    0.18
   6   3   9    0.01    0.14
  -6  -3  -9   -0.15    0.16
   6   4  -9    0.13    0.18
   6  -4  -9    0.28    0.18
   6  -4  -9    0.28    0.19
   6   4  -8    0.09    0.15
   6  -4  -8    0.21    0.15
   6  -4  -8    0.26    0.12
   6  -4  -8    0.04    0.16
   6   4  -7    2.49    0.28
  -6   4   7    2.73    0.20
   6  -4  -7    2.47    0.23
   6  -4  -7    2.51    0.21
   6  -4  -7    2.38    0.30
   6   4  -6    0.18    0.13
  -6   4   6    0.30    0.09
   6  -4  -6    0.25    0.12
  -6  -4   6    0.28    0.09
   6  -4  -6    0.39    0.11
  -6   4   5    2.43    0.18
   6   4  -5    2.17    0.22
   6  -4  -5    2.27    0.18
   6  -4  -5    1.86    0.18
  -6  -4   5    2.12    0.16
  -6   4   4    0.10    0.08
  -6   4   4    0.25    0.08
   6  -4  -4    0.08    0.04
   6  -4  -4    0.12    0.05
   6  -4  -4    0.11    0.07
  -6  -4   4    0.02    0.08
   6  -4  -4    0.11    0.10
   6  -4  -4    0.14    0.05
   6   4  -3    1.25    0.10
  -6   4   3    1.18    0.12
  -6   4   3    1.46    0.13
   6   4  -3    1.52    0.12
  -6   4   3    1.33    0.13
  -6  -4   3    1.23    0.12
   6  -4  -3    1.50    0.13
   6  -4  -3    1.26    0.11
   6  -4  -3    1.31    0.11
  -6  -4   3    1.63    0.14
   6  -4  -3    1.31    0.11
   6  -4  -3    1.33    0.12
  -6  -4   3    1.32    0.11
   6   4  -2   28.99    0.99
  -6   4   2   28.45    0.99
  -6   4   2   28.95    0.99
   6   4  -2   28.14    0.97
  -6   4   2   27.97    1.01
   6  -4  -2   28.56    0.97
   6  -4  -2   28.98    0.98
   6  -4  -2   29.29    1.00
  -6  -4   2   28.25    0.98
   6  -4  -2   28.96    0.98
  -6  -4   2   26.75    0.99
   6  -4  -2   27.93    0.90
   6   4  -1    2.01    0.15
   6   4  -1    2.30    0.15
  -6   4   1    2.15    0.12
  -6   4   1    2.29    0.16
  -6   4   1    2.07    0.16
  -6  -4   1    2.43    0.16
   6  -4  -1    2.24    0.16
  -6  -4   1    2.10    0.16
  -6  -4   1    2.07    0.13
   6  -4  -1    2.27    0.15
   6  -4  -1    1.87    0.14
   6   4   0   32.43    1.13
   6   4   0   31.94    1.15
  -6   4   0   34.86    1.16
  -6   4   0   30.85    1.14
  -6  -4   0   32.84    1.15
  -6  -4   0   32.66    1.13
   6  -4   0   33.86    1.15
   6  -4   0   33.47    1.14
  -6  -4   0   33.60    1.07
   6  -4   0   33.50    1.13
  -6   4  -1   17.64    0.62
  -6   4  -1   15.70    0.62
   6   4   1   16.38    0.62
  -6  -4  -1   16.08    0.61
   6  -4   1   16.48    0.61
   6  -4   1   15.52    0.60
   6  -4   1   16.90    0.61
  -6  -4  -1   16.62    0.61
   6   4   2    2.12    0.16
  -6   4  -2    2.11    0.16
   6   4   2    2.44    0.17
  -6   4  -2    2.07    0.15
   6  -4   2    2.17    0.17
  -6  -4  -2    2.15    0.16
   6  -4   2    1.92    0.16
  -6  -4  -2    2.14    0.11
   6  -4   2    2.09    0.15
  -6  -4  -2    2.31    0.16
  -6  -4  -2    2.30    0.11
   6   4   3   26.10    0.92
   6   4   3   25.49    0.93
  -6   4  -3   24.92    0.91
  -6   4  -3   25.12    0.92
   6  -4   3   25.95    0.92
  -6  -4  -3   25.76    0.81
  -6  -4  -3   25.38    0.86
  -6  -4  -3   26.22    0.92
   6  -4   3   26.96    0.93
   6  -4   3   26.27    0.91
  -6  -4  -3   24.88    0.90
  -6   4  -4    0.69    0.10
   6   4   4    0.90    0.13
  -6   4  -4    0.78    0.11
   6   4   4    0.75    0.14
  -6  -4  -4    0.78    0.09
  -6  -4  -4    0.86    0.11
  -6  -4  -4    0.99    0.14
   6  -4   4    0.73    0.12
  -6  -4  -4    0.77    0.11
  -6  -4  -4    0.94    0.11
  -6   4  -5    0.23    0.07
   6   4   5    0.11    0.12
  -6  -4  -5    0.31    0.12
   6  -4   5    0.35    0.11
  -6  -4  -5    0.27    0.08
  -6  -4  -5    0.39    0.10
  -6  -4  -5    0.20    0.08
  -6  -4  -5    0.24    0.08
  -6   4  -6    0.46    0.10
  -6   4  -6    0.54    0.15
   6   4   6    0.41    0.13
   6  -4   6    0.43    0.12
  -6  -4  -6    0.35    0.12
  -6  -4  -6    0.56    0.07
  -6  -4  -6    0.48    0.07
  -6  -4  -6    0.44    0.10
  -6  -4  -6    0.89    0.16
   6   4   7   -0.06    0.11
  -6   4  -7    0.03    0.12
   6  -4   7    0.03    0.11
  -6  -4  -7   -0.03    0.08
  -6  -4  -7    0.06    0.14
  -6   4  -8    0.18    0.18
   6   4   8   -0.03    0.13
  -6  -4  -8    0.09    0.16
   6  -4   8    0.19    0.12
   6   5  -9   -0.17    0.17
   6  -5  -9   -0.08    0.17
   6  -5  -9   -0.12    0.16
   6   5  -8   -0.18    0.15
   6  -5  -8   -0.13    0.14
   6  -5  -8    0.06    0.18
   6   5  -7    0.27    0.15
  -6   5   7    0.28    0.11
   6  -5  -7    0.12    0.14
   6  -5  -7    0.24    0.18
   6  -5  -7    0.01    0.10
  -6   5   6    0.40    0.11
   6   5  -6    0.38    0.15
   6  -5  -6    0.30    0.11
  -6  -5   6    0.28    0.09
   6  -5  -6    0.38    0.14
  -6   5   5    0.38    0.10
   6   5  -5    0.31    0.13
  -6  -5   5    0.34    0.09
   6  -5  -5    0.50    0.11
   6  -5  -5    0.52    0.13
   6   5  -4    1.04    0.15
  -6   5   4    0.74    0.12
  -6   5   4    0.55    0.11
  -6  -5   4    0.59    0.11
   6  -5  -4    0.85    0.09
   6  -5  -4    0.58    0.08
   6  -5  -4    0.81    0.07
   6  -5  -4    0.78    0.11
   6  -5  -4    0.58    0.12
  -6   5   3    0.33    0.09
  -6   5   3    0.35    0.10
  -6   5   3    0.31    0.10
   6   5  -3    0.43    0.07
   6   5  -3    0.26    0.07
   6  -5  -3    0.31    0.08
   6  -5  -3    0.23    0.09
   6  -5  -3    0.35    0.08
   6  -5  -3    0.37    0.08
  -6  -5   3    0.29    0.09
  -6  -5   3    0.30    0.10
   6  -5  -3    0.36    0.08
   6   5  -2    2.72    0.18
  -6   5   2    2.97    0.20
   6   5  -2    3.18    0.18
  -6   5   2    2.91    0.20
  -6   5   2    3.25    0.20
   6  -5  -2    2.95    0.17
   6  -5  -2    3.12    0.19
  -6  -5   2    3.14    0.19
   6  -5  -2    3.09    0.18
   6  -5  -2    3.13    0.16
   6  -5  -2    3.32    0.18
  -6  -5   2    2.73    0.18
  -6   5   1    9.39    0.39
   6   5  -1    9.48    0.38
  -6   5   1    9.15    0.40
   6   5  -1    9.42    0.38
  -6  -5   1    9.09    0.38
   6  -5  -1    9.63    0.39
  -6  -5   1    9.20    0.38
  -6  -5   1    9.61    0.34
   6  -5  -1    9.50    0.39
   6  -5  -1    9.21    0.38
  -6   5   0   10.14    0.42
  -6   5   0   10.49    0.41
   6   5   0    9.67    0.41
   6   5   0    9.85    0.40
   6  -5   0    9.85    0.40
  -6  -5   0    9.87    0.40
   6  -5   0    9.66    0.41
   6  -5   0    9.55    0.40
  -6  -5   0    9.50    0.40
  -6   5  -1    2.93    0.19
  -6   5  -1    2.90    0.20
   6   5   1    3.10    0.19
   6  -5   1    3.03    0.19
   6  -5   1    2.84    0.18
   6  -5   1    2.94    0.19
  -6  -5  -1    3.06    0.18
   6   5   2    1.85    0.16
   6   5   2    1.64    0.15
  -6   5  -2    1.35    0.14
  -6   5  -2    2.00    0.16
   6  -5   2    1.90    0.15
   6  -5   2    1.56    0.14
   6  -5   2    1.94    0.16
  -6  -5  -2    1.54    0.14
  -6  -5  -2    1.75    0.14
  -6  -5  -2    1.51    0.10
  -6   5  -3    9.05    0.40
   6   5   3    9.59    0.42
   6   5   3    9.56    0.41
  -6   5  -3    9.20    0.42
  -6  -5  -3    9.76    0.34
   6  -5   3    9.50    0.41
   6  -5   3   10.11    0.41
  -6  -5  -3    9.17    0.39
  -6  -5  -3    9.58    0.40
   6  -5   3    9.60    0.41
  -6   5  -4    4.14    0.23
  -6   5  -4    4.40    0.24
   6   5   4    3.03    0.25
  -6  -5  -4    3.98    0.19
  -6  -5  -4    4.03    0.27
   6  -5   4    4.05    0.24
  -6  -5  -4    3.88    0.22
  -6  -5  -4    3.92    0.23
   6   5   5    1.30    0.17
  -6  -5  -5    1.27    0.13
  -6  -5  -5    1.54    0.18
  -6  -5  -5    1.34    0.13
   6  -5   5    1.52    0.16
  -6  -5  -5    1.37    0.13
   6   5   6   -0.07    0.11
  -6  -5  -6   -0.15    0.12
  -6  -5  -6   -0.01    0.06
  -6  -5  -6   -0.01    0.07
  -6  -5  -6    0.06    0.06
   6  -5   6   -0.17    0.10
   6   5   7    0.10    0.13
  -6   5  -7    0.18    0.14
  -6  -5  -7   -0.06    0.08
   6  -5   7    0.06    0.11
  -6  -5  -7   -0.18    0.13
  -6   5  -8   -0.10    0.18
   6   5   8    0.18    0.14
  -6  -5  -8    0.13    0.18
   6  -5   8    0.39    0.14
   6  -6  -9    0.06    0.18
   6  -6  -9   -0.04    0.18
   6   6  -8    0.21    0.16
   6  -6  -8    0.51    0.22
   6  -6  -8   -0.05    0.15
   6   6  -7    0.04    0.14
  -6   6   7    0.08    0.11
   6  -6  -7    0.22    0.15
   6  -6  -7    0.09    0.10
   6  -6  -7    0.21    0.17
  -6  -6   7    0.37    0.10
   6   6  -6    0.15    0.13
  -6   6   6    0.13    0.11
   6  -6  -6    0.18    0.10
  -6  -6   6   -0.05    0.09
   6  -6  -6    0.41    0.14
  -6   6   5   -0.04    0.10
   6   6  -5    0.05    0.11
   6  -6  -5    0.30    0.10
   6  -6  -5    0.07    0.11
  -6  -6   5    0.12    0.09
  -6   6   4    0.00    0.10
   6   6  -4    0.02    0.11
   6  -6  -4    0.05    0.06
   6  -6  -4   -0.05    0.07
  -6  -6   4    0.01    0.09
   6  -6  -4    0.23    0.09
   6  -6  -4    0.08    0.11
   6  -6  -4    0.04    0.07
  -6   6   3    2.85    0.21
   6   6  -3    3.08    0.17
   6   6  -3    3.56    0.24
  -6   6   3    2.79    0.20
  -6   6   3    3.01    0.22
   6   6  -3    2.95    0.17
   6  -6  -3    2.60    0.17
   6  -6  -3    2.68    0.18
   6  -6  -3    2.87    0.18
  -6  -6   3    3.08    0.21
  -6  -6   3    2.67    0.20
   6  -6  -3    2.43    0.17
   6  -6  -3    2.87    0.20
   6   6  -2    0.21    0.08
  -6   6   2    0.23    0.11
  -6   6   2    0.02    0.08
  -6   6   2    0.23    0.09
   6   6  -2    0.09    0.08
  -6  -6   2    0.04    0.09
   6  -6  -2    0.25    0.09
   6  -6  -2    0.22    0.08
   6  -6  -2    0.25    0.08
   6  -6  -2    0.20    0.08
  -6  -6   2    0.25    0.10
  -6   6   1    0.15    0.09
  -6   6   1    0.09    0.08
  -6   6   1    0.17    0.10
   6   6  -1    0.20    0.08
   6   6  -1    0.06    0.07
  -6  -6   1    0.24    0.08
  -6  -6   1    0.26    0.10
   6  -6  -1    0.13    0.08
   6  -6  -1    0.18    0.05
   6  -6  -1    0.24    0.08
   6  -6  -1    0.14    0.07
  -6   6   0   -0.07    0.07
   6   6   0    0.00    0.08
  -6   6   0   -0.07    0.07
   6   6   0   -0.09    0.08
   6  -6   0    0.01    0.07
  -6  -6   0    0.05    0.07
   6  -6   0   -0.09    0.07
   6  -6   0    0.08    0.07
  -6  -6   0    0.04    0.08
   6   6   1    3.02    0.20
  -6   6  -1    3.15    0.22
  -6   6  -1    3.20    0.21
   6  -6   1    3.18    0.21
  -6  -6  -1    3.16    0.19
   6  -6   1    3.28    0.21
  -6  -6  -1    3.22    0.20
   6  -6   1    3.21    0.20
  -6   6  -2    0.19    0.09
   6   6   2    0.25    0.11
  -6   6  -2    0.33    0.10
   6   6   2    0.36    0.10
   6  -6   2    0.43    0.10
  -6  -6  -2    0.27    0.09
  -6  -6  -2    0.35    0.08
   6  -6   2    0.23    0.09
   6  -6   2    0.25    0.09
  -6   6  -3   16.69    0.65
   6   6   3   17.33    0.67
  -6   6  -3   17.50    0.67
   6  -6   3   16.89    0.66
  -6  -6  -3   17.56    0.65
  -6  -6  -3   17.18    0.57
  -6  -6  -3   17.12    0.64
  -6   6  -4   -0.03    0.09
  -6   6  -4    0.10    0.10
   6   6   4    0.02    0.13
  -6  -6  -4   -0.11    0.11
  -6  -6  -4   -0.02    0.09
  -6  -6  -4    0.18    0.09
  -6  -6  -4   -0.11    0.07
   6  -6   4    0.05    0.11
   6   6   5   -0.04    0.12
  -6  -6  -5    0.10    0.08
  -6  -6  -5    0.19    0.08
  -6  -6  -5    0.18    0.13
  -6  -6  -5    0.05    0.08
   6  -6   5    0.25    0.11
   6   6   6    0.43    0.14
  -6  -6  -6    0.31    0.07
  -6  -6  -6    0.51    0.15
  -6  -6  -6    0.43    0.10
  -6  -6  -6    0.44    0.08
   6  -6   6    0.36    0.12
   6   6   7    0.00    0.13
  -6   6  -7    0.12    0.15
  -6  -6  -7    0.03    0.09
  -6  -6  -7    0.13    0.17
   6  -6   7    0.09    0.12
  -6   6  -8   -0.02    0.15
   6   6   8   -0.13    0.13
  -6  -6  -8    0.11    0.19
   6  -6   8   -0.07    0.12
  -6   7   8   -0.04    0.12
   6  -7  -8    0.13    0.17
   6  -7  -8    0.18    0.19
   6   7  -7    0.19    0.14
  -6   7   7   -0.02    0.12
  -6  -7   7    0.04    0.10
   6  -7  -7    0.10    0.10
   6  -7  -7   -0.03    0.17
   6  -7  -7    0.23    0.15
  -6   7   6    0.24    0.11
   6   7  -6    0.24    0.14
   6  -7  -6    0.14    0.09
   6  -7  -6    0.13    0.13
  -6  -7   6    0.12    0.10
   6   7  -5    2.54    0.23
  -6   7   5    2.42    0.22
  -6  -7   5    2.18    0.19
   6  -7  -5    2.51    0.19
   6  -7  -5    2.83    0.24
   6  -7  -5    2.35    0.11
   6   7  -4    0.66    0.06
   6   7  -4    0.52    0.13
  -6   7   4    0.53    0.14
   6  -7  -4    0.63    0.11
  -6  -7   4    0.72    0.13
   6  -7  -4    0.54    0.13
   6  -7  -4    0.55    0.10
   6  -7  -4    0.52    0.09
   6  -7  -4    0.47    0.09
   6   7  -3   34.99    1.34
  -6   7   3   34.34    1.25
   6   7  -3   36.35    1.20
   6   7  -3   34.48    1.18
   6  -7  -3   34.66    1.20
   6  -7  -3   34.33    1.21
   6  -7  -3   36.42    1.23
  -6  -7   3   34.94    1.24
   6  -7  -3   34.82    1.12
   6  -7  -3   33.61    1.20
   6   7  -2   -0.23    0.08
  -6   7   2    0.03    0.10
  -6   7   2    0.07    0.10
   6   7  -2   -0.18    0.08
  -6   7   2    0.15    0.11
   6   7  -2    0.03    0.08
   6  -7  -2    0.07    0.08
  -6  -7   2    0.11    0.12
   6  -7  -2    0.19    0.09
  -6  -7   2   -0.16    0.10
   6  -7  -2    0.02    0.09
   6  -7  -2    0.24    0.09
  -6   7   1    0.08    0.08
   6   7  -1   -0.06    0.07
   6   7  -1   -0.09    0.08
  -6   7   1   -0.13    0.08
  -6   7   1    0.01    0.09
   6  -7  -1    0.06    0.06
   6  -7  -1    0.06    0.07
   6  -7  -1    0.03    0.09
  -6  -7   1    0.03    0.09
   6  -7  -1   -0.16    0.07
  -6  -7   1   -0.01    0.09
   6   7   0    1.37    0.14
  -6   7   0    1.25    0.14
   6   7   0    1.43    0.14
  -6   7   0    1.20    0.15
  -6  -7   0    1.38    0.14
   6  -7   0    1.32    0.14
   6  -7   0    1.19    0.13
  -6  -7   0    1.45    0.15
   6  -7   0    1.21    0.13
  -6   7  -1    4.89    0.27
   6   7   1    4.97    0.28
  -6   7  -1    5.17    0.29
   6  -7   1    4.29    0.25
   6  -7   1    5.15    0.26
  -6  -7  -1    4.93    0.26
   6  -7   1    4.50    0.27
  -6  -7  -1    4.97    0.26
  -6   7  -2    0.16    0.10
   6   7   2   -0.19    0.10
  -6   7  -2    0.06    0.08
  -6  -7  -2   -0.18    0.08
   6  -7   2    0.10    0.10
   6  -7   2    0.11    0.08
  -6  -7  -2    0.10    0.09
  -6   7  -3    1.76    0.17
  -6   7  -3    1.69    0.17
   6   7   3    1.58    0.18
  -6  -7  -3    1.75    0.16
  -6  -7  -3    1.89    0.16
  -6  -7  -3    1.57    0.12
   6  -7   3    1.61    0.17
  -6   7  -4    8.50    0.39
   6   7   4    9.24    0.43
  -6   7  -4    9.30    0.42
  -6  -7  -4    9.11    0.35
   6  -7   4    9.18    0.42
  -6  -7  -4    8.85    0.39
  -6  -7  -4    8.68    0.39
   6   7   5    0.31    0.14
  -6  -7  -5    0.39    0.09
  -6  -7  -5    0.37    0.15
  -6  -7  -5    0.34    0.09
   6  -7   5    0.17    0.11
  -6  -7  -5    0.21    0.10
  -6  -7  -5    0.45    0.09
   6   7   6   -0.16    0.13
  -6  -7  -6    0.15    0.15
  -6  -7  -6    0.07    0.08
  -6  -7  -6    0.13    0.07
  -6  -7  -6    0.17    0.09
   6  -7   6   -0.07    0.12
   6   7   7   -0.22    0.14
  -6   7  -7   -0.17    0.14
  -6  -7  -7    0.04    0.16
   6  -7   7   -0.06    0.12
   6   7   8   -0.06    0.16
  -6   7  -8    0.20    0.16
  -6  -7  -8   -0.33    0.18
   6  -7   8    0.04    0.13
  -6   8   8    0.07    0.14
   6  -8  -8   -0.08    0.19
   6  -8  -8   -0.28    0.15
  -6   8   7    0.90    0.17
   6  -8  -7    0.77    0.18
   6  -8  -7    1.05    0.24
  -6  -8   7    0.88    0.15
   6   8  -6    0.05    0.13
  -6   8   6    0.14    0.13
   6  -8  -6    0.03    0.09
   6  -8  -6    0.17    0.14
  -6  -8   6    0.06    0.11
  -6   8   5   -0.15    0.11
   6   8  -5    0.11    0.11
   6  -8  -5    0.04    0.05
   6  -8  -5    0.09    0.11
  -6  -8   5    0.15    0.11
   6  -8  -5    0.10    0.05
   6  -8  -5    0.02    0.08
   6   8  -4    0.24    0.11
  -6   8   4    0.18    0.13
   6   8  -4    0.28    0.06
   6  -8  -4    0.22    0.09
   6  -8  -4    0.29    0.12
   6  -8  -4    0.16    0.08
   6  -8  -4    0.56    0.11
  -6  -8   4    0.24    0.11
   6  -8  -4    0.26    0.10
   6   8  -3    4.43    0.24
  -6   8   3    4.59    0.29
   6   8  -3    4.88    0.27
   6   8  -3    4.34    0.22
   6  -8  -3    4.44    0.25
   6  -8  -3    4.20    0.27
   6  -8  -3    3.95    0.24
   6  -8  -3    4.27    0.27
  -6  -8   3    4.21    0.26
   6  -8  -3    4.23    0.24
   6   8  -2   10.61    0.46
  -6   8   2   11.56    0.50
   6   8  -2   11.69    0.46
  -6  -8   2   10.65    0.48
   6  -8  -2   11.25    0.47
   6  -8  -2   11.36    0.45
   6  -8  -2   11.87    0.48
   6  -8  -2   11.24    0.47
  -6   8   1    1.60    0.17
   6   8  -1    1.44    0.15
  -6   8   1    1.27    0.17
   6   8  -1    1.40    0.15
   6  -8  -1    1.40    0.14
   6  -8  -1    1.73    0.13
   6  -8  -1    1.46    0.16
   6  -8  -1    1.21    0.14
  -6  -8   1    1.18    0.16
   6   8   0    7.70    0.36
  -6   8   0    7.24    0.37
   6   8   0    7.24    0.36
  -6   8   0    8.08    0.37
   6  -8   0    7.44    0.36
  -6  -8   0    6.94    0.35
   6  -8   0    7.44    0.35
  -6  -8   0    7.71    0.35
  -6   8  -1    1.80    0.19
  -6   8  -1    1.85    0.18
   6   8   1    1.86    0.18
  -6  -8  -1    2.00    0.17
   6  -8   1    1.96    0.18
  -6  -8  -1    1.77    0.17
   6  -8   1    1.97    0.18
   6   8   2    1.20    0.17
  -6   8  -2    0.87    0.15
  -6   8  -2    0.74    0.13
  -6  -8  -2    0.75    0.13
   6  -8   2    0.89    0.14
  -6  -8  -2    0.95    0.13
  -6   8  -3    1.54    0.16
  -6   8  -3    1.51    0.17
   6   8   3    1.35    0.18
  -6  -8  -3    1.60    0.13
   6  -8   3    1.57    0.18
  -6  -8  -3    1.57    0.16
  -6  -8  -3    1.60    0.16
  -6   8  -4    2.89    0.24
   6   8   4    3.37    0.26
  -6  -8  -4    2.98    0.19
  -6  -8  -4    3.26    0.21
   6  -8   4    3.14    0.25
  -6  -8  -4    3.18    0.22
   6   8   5    0.03    0.11
  -6  -8  -5    0.14    0.08
  -6  -8  -5   -0.01    0.08
  -6  -8  -5   -0.09    0.13
   6  -8   5   -0.03    0.11
  -6  -8  -5   -0.08    0.09
   6   8   6   -0.05    0.14
  -6  -8  -6    0.32    0.09
   6  -8   6    0.16    0.13
  -6  -8  -6    0.31    0.09
  -6  -8  -6    0.43    0.17
  -6  -8  -6    0.45    0.11
  -6   8  -7   -0.15    0.15
   6   8   7    0.11    0.16
  -6  -8  -7    0.15    0.19
   6  -8   7    0.14    0.13
  -6   9   7    0.31    0.15
  -6  -9   7   -0.19    0.12
   6  -9  -7    0.13    0.19
   6  -9  -7    0.37    0.17
  -6   9   6    0.22    0.14
  -6  -9   6    0.18    0.12
   6  -9  -6    0.22    0.15
   6  -9  -6   -0.02    0.10
  -6   9   5    0.03    0.12
   6  -9  -5   -0.03    0.06
  -6  -9   5    0.09    0.12
   6  -9  -5    0.06    0.09
   6  -9  -5    0.32    0.13
   6  -9  -5   -0.09    0.06
  -6   9   4    1.06    0.17
   6   9  -4    1.23    0.10
   6  -9  -4    1.30    0.13
  -6  -9   4    1.22    0.16
   6  -9  -4    1.11    0.14
   6  -9  -4    1.22    0.14
   6  -9  -4    1.25    0.13
   6  -9  -4    1.30    0.16
   6   9  -3    3.71    0.22
   6   9  -3    3.46    0.20
  -6   9   3    3.18    0.27
   6  -9  -3    3.33    0.21
  -6  -9   3    3.42    0.24
   6  -9  -3    3.22    0.23
   6  -9  -3    3.18    0.23
   6  -9  -3    3.26    0.21
   6   9  -2    3.33    0.22
   6   9  -2    3.24    0.23
  -6   9   2    3.38    0.25
   6  -9  -2    3.24    0.23
  -6  -9   2    3.24    0.24
   6  -9  -2    3.45    0.22
   6  -9  -2    3.23    0.22
   6  -9  -2    3.08    0.21
   6   9  -1    1.15    0.15
  -6   9   1    0.88    0.16
   6   9  -1    0.97    0.14
  -6  -9   1    0.88    0.15
   6  -9  -1    0.80    0.15
   6  -9  -1    0.94    0.13
  -6   9   0    0.00    0.10
  -6   9   0    0.06    0.10
   6   9   0   -0.10    0.11
   6  -9   0    0.14    0.12
   6  -9   0    0.02    0.09
  -6  -9   0    0.03    0.11
  -6   9  -1   11.84    0.51
   6   9   1   11.08    0.49
  -6   9  -1   10.65    0.49
  -6  -9  -1   11.28    0.48
   6  -9   1   11.28    0.49
  -6   9  -2    1.39    0.18
   6   9   2    1.59    0.19
  -6   9  -2    1.79    0.18
  -6  -9  -2    1.52    0.16
  -6  -9  -2    1.36    0.16
   6  -9   2    1.28    0.17
  -6   9  -3    1.49    0.17
   6   9   3    1.27    0.18
  -6   9  -3    1.51    0.18
  -6  -9  -3    1.54    0.16
   6  -9   3    1.21    0.17
  -6   9  -4    0.85    0.15
   6   9   4    1.04    0.17
  -6  -9  -4    0.75    0.13
  -6  -9  -4    0.86    0.13
   6  -9   4    1.02    0.16
  -6  -9  -4    0.80    0.11
   6   9   5    0.79    0.18
  -6  -9  -5    0.63    0.12
  -6  -9  -5    0.82    0.19
  -6  -9  -5    0.83    0.14
   6  -9   5    0.58    0.15
  -6  -9  -5    0.70    0.12
   6   9   6    0.02    0.14
  -6  -9  -6   -0.02    0.08
  -6  -9  -6    0.08    0.17
  -6  -9  -6    0.03    0.08
   6  -9   6   -0.03    0.12
  -6   9  -7   -0.01    0.17
   6   9   7    0.10    0.16
  -6  -9  -7   -0.10    0.17
   6  -9   7    0.13    0.15
  -6  10   7    0.14    0.17
  -6 -10   7   -0.07    0.13
   6 -10  -7   -0.08    0.17
   6 -10  -7    0.10    0.16
  -6  10   6    0.02    0.15
  -6 -10   6    0.07    0.13
   6 -10  -6    0.01    0.15
  -6  10   5    0.00    0.14
   6 -10  -5    0.08    0.07
  -6 -10   5    0.07    0.12
   6 -10  -5    0.04    0.07
   6 -10  -5   -0.06    0.09
   6 -10  -5   -0.15    0.11
   6  10  -4    0.19    0.07
  -6  10   4    0.22    0.14
   6 -10  -4    0.28    0.12
   6 -10  -4    0.25    0.09
   6 -10  -4    0.23    0.09
  -6 -10   4    0.02    0.12
   6 -10  -4    0.10    0.09
   6  10  -3    0.70    0.11
  -6  10   3    0.68    0.16
   6  10  -3    0.70    0.12
  -6 -10   3    0.68    0.14
   6 -10  -3    0.71    0.14
   6 -10  -3    1.02    0.13
   6 -10  -3    0.71    0.13
  -6  10   2    1.91    0.21
   6  10  -2    1.76    0.17
   6  10  -2    1.45    0.17
   6 -10  -2    1.70    0.17
  -6 -10   2    1.72    0.19
   6 -10  -2    2.07    0.19
  -6  10   1    1.42    0.18
   6  10  -1    1.54    0.17
  -6 -10   1    1.52    0.18
   6 -10  -1    1.43    0.18
   6 -10  -1    1.40    0.16
   6  10   0    0.29    0.13
  -6  10   0    0.47    0.14
  -6 -10   0    0.16    0.12
   6 -10   0    0.40    0.13
   6  10   1    0.03    0.12
  -6  10  -1    0.18    0.12
  -6  10  -1    0.17    0.12
  -6 -10  -1   -0.10    0.10
   6 -10   1    0.10    0.12
   6  10   2    0.03    0.13
  -6  10  -2    0.15    0.12
  -6  10  -2    0.14    0.11
  -6 -10  -2    0.09    0.11
   6 -10   2    0.09    0.12
   6  10   3   -0.10    0.11
  -6  10  -3   -0.07    0.12
   6 -10   3   -0.24    0.10
  -6 -10  -3    0.12    0.09
  -6 -10  -3   -0.03    0.10
   6  10   4    0.13    0.14
   6 -10   4    0.26    0.13
  -6 -10  -4    0.34    0.11
  -6 -10  -4    0.15    0.10
  -6 -10  -4    0.17    0.09
   6  10   5    0.24    0.15
  -6 -10  -5    0.01    0.09
  -6 -10  -5   -0.04    0.08
   6 -10   5   -0.16    0.12
  -6 -10  -5    0.29    0.16
   6  10   6    0.23    0.16
   6 -10   6   -0.15    0.13
  -6 -10  -6   -0.33    0.14
  -6 -10  -6    0.06    0.09
  -6  11   6    0.00    0.17
   6 -11  -6    0.06    0.15
  -6 -11   6    0.07    0.15
  -6  11   5   -0.11    0.15
   6 -11  -5    0.08    0.08
   6 -11  -5    0.28    0.15
  -6 -11   5    0.47    0.16
   6 -11  -5    0.14    0.08
   6  11  -4    0.33    0.08
  -6  11   4    0.68    0.18
   6 -11  -4    0.26    0.10
  -6 -11   4    0.46    0.15
   6 -11  -4    0.45    0.11
   6 -11  -4    0.36    0.12
  -6  11   3    0.09    0.13
   6  11  -3   -0.01    0.08
   6 -11  -3    0.09    0.12
   6 -11  -3    0.13    0.10
  -6 -11   3    0.00    0.12
   6  11  -2    0.73    0.14
  -6  11   2    0.67    0.16
   6 -11  -2    0.90    0.14
   6 -11  -2    0.82    0.15
  -6 -11   2    0.72    0.15
   6  11  -1    2.72    0.24
  -6  11   1    3.01    0.25
  -6 -11   1    2.68    0.24
   6 -11  -1    3.29    0.25
   6  11   0   -0.02    0.11
  -6  11   0    0.19    0.13
  -6 -11   0    0.07    0.12
   6 -11   0    0.04    0.12
  -6  11  -1    0.56    0.15
   6  11   1    0.23    0.14
  -6 -11  -1    0.12    0.12
   6 -11   1    0.56    0.15
  -6  11  -2    0.10    0.14
   6  11   2   -0.15    0.12
  -6 -11  -2    0.09    0.11
   6 -11   2   -0.15    0.12
   6  11   3    0.31    0.14
  -6  11  -3    0.01    0.12
  -6 -11  -3    0.27    0.12
   6 -11   3    0.08    0.13
   6  11   4    0.71    0.18
  -6 -11  -4    0.69    0.12
  -6 -11  -4    0.73    0.14
   6 -11   4    0.79    0.17
  -6 -11  -4    0.73    0.14
   6  11   5    0.46    0.17
   6 -11   5    0.61    0.17
  -6 -11  -5    0.25    0.19
  -6 -11  -5    0.18    0.11
   6  11   6    0.17    0.17
   6 -11   6    0.24    0.16
  -6 -11  -6    0.16    0.21
  -6  12   6   -0.02    0.17
  -6 -12   6   -0.08    0.14
  -6  12   5    0.12    0.17
  -6 -12   5    0.45    0.17
   6 -12  -5    0.03    0.08
   6  12  -4    0.12    0.07
  -6  12   4   -0.01    0.16
   6 -12  -4    0.13    0.10
  -6 -12   4   -0.03    0.15
  -6  12   3    0.34    0.17
   6  12  -3    0.53    0.11
   6 -12  -3    0.52    0.15
  -6 -12   3    0.28    0.14
   6 -12  -3    0.62    0.13
  -6  12   2    0.31    0.15
   6  12  -2    0.26    0.13
  -6 -12   2    0.18    0.14
   6 -12  -2    0.29    0.13
   6  12  -1    0.23    0.13
  -6  12   1    0.04    0.14
   6 -12  -1    0.07    0.13
  -6 -12   1   -0.09    0.12
   6  12   0    0.05    0.12
  -6  12   0    0.08    0.13
   6 -12   0    0.16    0.13
  -6 -12   0    0.00    0.12
   6  12   1    0.36    0.15
  -6  12  -1    0.30    0.16
  -6 -12  -1    0.40    0.13
   6 -12   1    0.32    0.15
   6  12   2    0.04    0.13
  -6  12  -2    0.07    0.14
   6 -12   2    0.35    0.15
  -6 -12  -2    0.17    0.12
   6  12   3    0.91    0.19
  -6  12  -3    1.23    0.20
   6 -12   3    1.30    0.20
  -6 -12  -3    1.61    0.19
   6  12   4    0.43    0.17
   6 -12   4    0.49    0.17
  -6 -12  -4    0.50    0.11
   6  12   5    0.22    0.17
  -6 -12  -5    0.07    0.17
  -6 -12  -5   -0.04    0.10
   6 -12   5    0.01    0.15
  -6  13   5    0.08    0.17
  -6 -13   5    0.20    0.17
   6  13  -4    0.06    0.08
  -6  13   4   -0.09    0.16
  -6 -13   4   -0.16    0.13
   6 -13  -4    0.14    0.11
  -6  13   3    0.42    0.19
  -6 -13   3    0.50    0.16
   6 -13  -3    0.50    0.15
   6  13  -2   -0.18    0.12
  -6  13   2   -0.22    0.12
  -6 -13   2   -0.17    0.12
   6 -13  -2    0.13    0.13
  -6  13   1    1.12    0.21
   6  13  -1    1.13    0.19
   6 -13  -1    1.13    0.20
  -6 -13   1    0.95    0.18
  -6  13   0    0.18    0.15
   6  13   0   -0.05    0.14
   6 -13   0   -0.08    0.13
  -6 -13   0   -0.15    0.12
  -6  13  -1    0.75    0.18
   6  13   1    0.97    0.19
   6 -13   1    0.71    0.17
  -6 -13  -1    0.54    0.16
  -6  13  -2    0.79    0.18
   6  13   2    0.62    0.18
   6 -13   2    0.84    0.19
  -6 -13  -2    0.69    0.16
   6  13   3    0.20    0.16
  -6  13  -3    0.55    0.16
  -6 -13  -3    0.76    0.17
   6 -13   3    0.56    0.18
   6  13   4   -0.20    0.14
   6 -13   4   -0.05    0.15
  -6  14   3    0.31    0.18
  -6 -14   3    0.20    0.17
  -6  14   2    0.12    0.17
  -6 -14   2    0.15    0.16
   6 -14  -2    0.06    0.15
  -6  14   1   -0.27    0.14
   6  14  -1   -0.07    0.15
   6 -14  -1   -0.20    0.14
  -6 -14   1    0.08    0.16
   6  14   0    0.44    0.17
  -6  14   0    0.48    0.18
   6 -14   0    0.43    0.17
  -6 -14   0    0.45    0.17
   6  14   1    0.00    0.15
  -6  14  -1   -0.15    0.16
  -6 -14  -1   -0.09    0.14
   6 -14   1   -0.10    0.14
  -6  14  -2    1.01    0.21
   6  14   2    1.57    0.23
  -6 -14  -2    1.22    0.20
   6 -14   2    1.34    0.21
   6  14   3   -0.06    0.15
   6 -14   3    0.06    0.16
  -6 -14  -3    0.15    0.14
  -6  15   1    2.44    0.29
  -6 -15   1    2.04    0.26
   6 -15  -1    2.43    0.27
  -6  15   0    0.10    0.18
   6  15   0    0.01    0.16
  -6 -15   0   -0.02    0.14
   6 -15   0   -0.09    0.15
   7   0  -9    0.07    0.21
   7   0  -8    0.42    0.21
  -7   0   7    0.04    0.08
   7   0  -7   -0.26    0.14
  -7   0   6    2.27    0.16
  -7   0   5   -0.02    0.08
  -7   0   4    2.70    0.17
   7   0  -3    0.14    0.05
  -7   0   3    0.03    0.06
  -7   0   3   -0.03    0.04
   7   0  -3    0.00    0.05
  -7   0   3    0.07    0.06
   7   0  -3   -0.01    0.05
  -7   0   2    1.60    0.13
   7   0  -2    1.71    0.13
  -7   0   2    1.94    0.14
   7   0  -2    1.82    0.14
   7   0  -2    1.67    0.12
  -7   0   1   -0.03    0.06
  -7   0   1   -0.09    0.06
   7   0  -1   -0.06    0.06
   7   0  -1    0.04    0.05
   7   0   0    6.62    0.29
  -7   0   0    6.57    0.29
   7   0   0    6.48    0.30
  -7   0   0    6.41    0.29
   7   0   1    0.01    0.05
  -7   0  -1   -0.05    0.06
  -7   0  -1   -0.07    0.06
   7   0   1   -0.05    0.07
  -7   0  -2   25.79    0.92
   7   0   2   26.25    0.92
  -7   0  -2   25.25    0.91
   7   0   2   25.87    0.92
  -7   0  -3   -0.05    0.07
  -7   0  -3   -0.03    0.07
   7   0   3   -0.01    0.06
  -7   0  -3   -0.02    0.06
   7   0   3   -0.02    0.08
  -7   0  -4   12.08    0.49
   7   0   4   12.97    0.51
  -7   0  -4   12.15    0.48
   7   0   4   13.07    0.51
  -7   0  -4   12.39    0.49
  -7   0  -5   -0.01    0.07
  -7   0  -5   -0.01    0.09
  -7   0  -5   -0.01    0.09
   7   0   5    0.06    0.10
  -7   0  -5   -0.06    0.07
  -7   0  -6    5.24    0.31
  -7   0  -6    4.42    0.31
   7   0   6    5.14    0.29
  -7   0  -6    4.63    0.19
   7   0   7    0.05    0.11
  -7   0  -7   -0.08    0.12
  -7   0  -7   -0.22    0.10
   7   0   8    0.18    0.13
  -7   0  -8    0.23    0.17
  -7   0  -8    0.49    0.14
   7   1  -9    0.22    0.19
   7  -1  -9    0.02    0.20
   7   1  -8    0.29    0.19
   7  -1  -8    0.33    0.21
   7   1  -7   -0.07    0.16
  -7   1   7    0.09    0.08
  -7  -1   7    0.03    0.07
   7  -1  -7   -0.38    0.17
  -7   1   6    1.17    0.12
  -7  -1   6    1.38    0.13
   7  -1  -6    1.34    0.15
  -7   1   5   11.88    0.47
   7  -1  -5   12.80    0.46
  -7  -1   5   11.68    0.46
  -7   1   4    0.47    0.09
  -7  -1   4    0.27    0.09
   7  -1  -4    0.48    0.08
  -7   1   3    0.61    0.09
   7   1  -3    0.44    0.07
   7   1  -3    0.50    0.07
   7   1  -3    0.42    0.06
  -7   1   3    0.43    0.09
  -7  -1   3    0.39    0.06
  -7  -1   3    0.52    0.09
   7  -1  -3    0.41    0.07
   7  -1  -3    0.57    0.07
  -7  -1   3    0.51    0.09
   7  -1  -3    0.40    0.07
   7  -1  -3    0.48    0.07
   7   1  -2    2.28    0.15
  -7   1   2    2.60    0.17
   7   1  -2    2.50    0.15
   7   1  -2    2.50    0.15
  -7   1   2    2.64    0.17
   7  -1  -2    2.15    0.14
  -7  -1   2    2.41    0.12
   7  -1  -2    2.42    0.12
   7  -1  -2    2.43    0.15
  -7  -1   2    2.35    0.17
  -7  -1   2    2.35    0.16
   7  -1  -2    2.89    0.15
   7   1  -1   10.13    0.38
  -7   1   1    9.14    0.38
  -7   1   1    9.22    0.39
   7   1  -1    9.64    0.38
  -7  -1   1    9.75    0.39
  -7  -1   1    9.30    0.38
   7  -1  -1    9.33    0.38
   7  -1  -1    9.37    0.38
   7  -1  -1    9.33    0.37
   7  -1  -1    9.69    0.31
   7   1   0   26.02    0.89
   7   1   0   25.07    0.90
  -7   1   0   26.17    0.91
  -7   1   0   23.96    0.89
  -7  -1   0   25.48    0.89
  -7  -1   0   25.37    0.91
   7  -1   0   26.14    0.89
   7  -1   0   25.51    0.90
  -7   1  -1    3.65    0.21
  -7   1  -1    3.69    0.21
   7   1   1    3.75    0.21
   7  -1   1    3.45    0.21
  -7  -1  -1    3.72    0.20
  -7  -1  -1    3.96    0.21
   7   1   2    4.11    0.23
  -7   1  -2    4.90    0.20
   7   1   2    4.84    0.24
  -7   1  -2    4.46    0.24
  -7   1  -2    4.44    0.23
  -7  -1  -2    4.77    0.23
   7  -1   2    4.69    0.25
   7  -1   2    4.75    0.15
  -7  -1  -2    4.89    0.25
   7  -1   2    4.37    0.24
   7   1   3    1.67    0.15
  -7   1  -3    1.94    0.14
   7   1   3    1.56    0.16
  -7   1  -3    1.55    0.14
  -7   1  -3    1.99    0.15
   7  -1   3    1.88    0.16
   7  -1   3    1.87    0.16
  -7  -1  -3    2.04    0.15
  -7  -1  -3    1.65    0.15
   7  -1   3    1.81    0.10
  -7  -1  -3    1.72    0.15
  -7   1  -4    0.08    0.08
  -7   1  -4    0.42    0.09
   7   1   4    0.10    0.10
  -7   1  -4    0.10    0.08
   7  -1   4    0.04    0.10
  -7  -1  -4    0.10    0.08
  -7  -1  -4    0.18    0.09
  -7  -1  -4    0.21    0.09
  -7   1  -5    3.20    0.23
  -7   1  -5    3.11    0.18
   7   1   5    3.35    0.23
  -7   1  -5    3.01    0.19
  -7  -1  -5    3.01    0.23
  -7  -1  -5    3.05    0.18
  -7  -1  -5    3.11    0.20
  -7  -1  -5    2.93    0.22
   7  -1   5    3.38    0.22
  -7   1  -6    0.51    0.14
  -7   1  -6    0.28    0.11
  -7   1  -6    0.50    0.06
   7   1   6    0.44    0.13
  -7  -1  -6    0.45    0.13
  -7  -1  -6    0.48    0.07
  -7  -1  -6    0.33    0.14
   7  -1   6    0.54    0.13
   7   1   7    0.20    0.12
  -7   1  -7    0.23    0.12
  -7   1  -7    0.40    0.15
  -7  -1  -7    0.43    0.14
  -7  -1  -7    0.40    0.13
   7  -1   7    0.33    0.12
   7   1   8   -0.14    0.12
  -7   1  -8    0.04    0.15
   7  -1   8    0.01    0.12
  -7  -1  -8    0.01    0.14
  -7  -1  -8    0.14    0.15
   7   2  -9    0.14    0.19
   7  -2  -9    0.16    0.22
   7   2  -8    0.13    0.18
   7  -2  -8    0.44    0.20
  -7   2   7    0.14    0.08
   7   2  -7   -0.03    0.16
   7  -2  -7   -0.43    0.16
   7  -2  -7    0.06    0.09
   7   2  -6    1.13    0.20
  -7   2   6    1.22    0.12
   7  -2  -6    0.95    0.13
  -7  -2   6    1.04    0.12
  -7   2   5    0.06    0.08
   7  -2  -5    0.16    0.08
  -7   2   4    0.98    0.11
  -7   2   4    0.71    0.11
   7  -2  -4    0.93    0.07
   7  -2  -4    0.89    0.10
  -7  -2   4    0.75    0.10
   7  -2  -4    0.86    0.06
   7  -2  -4    0.79    0.06
   7   2  -3    0.10    0.05
  -7   2   3    0.08    0.07
  -7   2   3    0.05    0.07
   7   2  -3    0.05    0.05
   7   2  -3    0.02    0.05
   7  -2  -3    0.07    0.05
  -7  -2   3    0.12    0.06
  -7  -2   3    0.11    0.07
   7  -2  -3    0.05    0.06
  -7  -2   3    0.12    0.07
   7  -2  -3    0.14    0.06
   7  -2  -3    0.20    0.06
  -7   2   2    3.66    0.21
  -7   2   2    3.59    0.20
   7   2  -2    3.43    0.19
   7   2  -2    4.02    0.19
  -7  -2   2    3.61    0.16
   7  -2  -2    3.56    0.16
   7  -2  -2    3.76    0.19
   7  -2  -2    3.82    0.19
   7  -2  -2    3.65    0.19
  -7  -2   2    3.82    0.21
  -7  -2   2    3.32    0.20
  -7   2   1    2.57    0.17
   7   2  -1    2.59    0.17
   7   2  -1    2.55    0.16
  -7   2   1    2.65    0.18
   7  -2  -1    2.54    0.17
   7  -2  -1    2.68    0.12
   7  -2  -1    2.53    0.17
   7  -2  -1    2.62    0.17
  -7  -2   1    2.54    0.11
  -7  -2   1    2.46    0.16
  -7  -2   1    2.59    0.17
  -7   2   0    7.02    0.30
   7   2   0    7.05    0.30
  -7   2   0    6.71    0.26
   7   2   0    7.06    0.31
  -7   2   0    6.58    0.31
  -7  -2   0    6.54    0.30
   7  -2   0    6.99    0.30
   7  -2   0    6.55    0.22
   7  -2   0    6.33    0.30
   7  -2   0    7.03    0.31
  -7  -2   0    6.75    0.30
  -7   2  -1    1.67    0.14
  -7   2  -1    1.48    0.13
   7   2   1    1.58    0.14
  -7  -2  -1    1.68    0.13
   7  -2   1    1.86    0.15
  -7  -2  -1    1.49    0.13
   7  -2   1    1.16    0.12
   7   2   2    3.72    0.22
  -7   2  -2    3.71    0.16
   7   2   2    3.45    0.22
  -7   2  -2    4.04    0.23
  -7   2  -2    3.43    0.21
  -7  -2  -2    3.65    0.20
   7  -2   2    3.72    0.14
  -7  -2  -2    3.74    0.21
   7  -2   2    3.72    0.22
   7  -2   2    3.73    0.22
  -7   2  -3    3.52    0.21
   7   2   3    2.95    0.22
  -7   2  -3    3.45    0.18
   7   2   3    3.23    0.21
  -7   2  -3    3.77    0.21
  -7  -2  -3    3.42    0.22
  -7  -2  -3    3.26    0.20
   7  -2   3    3.38    0.15
   7  -2   3    3.52    0.21
   7  -2   3    3.30    0.20
  -7   2  -4    2.33    0.17
  -7   2  -4    2.37    0.17
   7   2   4    2.08    0.19
  -7   2  -4    2.09    0.18
  -7  -2  -4    2.08    0.16
  -7  -2  -4    2.37    0.19
  -7  -2  -4    2.21    0.19
   7  -2   4    2.11    0.19
  -7  -2  -4    2.11    0.18
  -7   2  -5    0.22    0.09
  -7   2  -5    0.22    0.08
   7   2   5    0.21    0.11
  -7   2  -5    0.14    0.08
  -7  -2  -5    0.09    0.10
  -7  -2  -5    0.14    0.08
   7  -2   5    0.10    0.10
  -7  -2  -5    0.09    0.07
  -7  -2  -5    0.11    0.10
  -7   2  -6    1.24    0.18
   7   2   6    1.31    0.17
  -7   2  -6    1.49    0.15
  -7  -2  -6    1.48    0.17
   7  -2   6    1.37    0.16
  -7  -2  -6    1.34    0.10
  -7  -2  -6    1.59    0.19
   7   2   7    0.30    0.14
  -7   2  -7    0.21    0.15
  -7  -2  -7    0.37    0.14
  -7  -2  -7    0.34    0.14
   7  -2   7    0.60    0.14
  -7   2  -8    0.08    0.16
   7   2   8   -0.07    0.13
   7  -2   8    0.04    0.12
  -7  -2  -8   -0.07    0.13
   7   3  -9    0.14    0.21
   7  -3  -9    0.11    0.21
   7   3  -8   -0.05    0.17
   7  -3  -8   -0.05    0.16
   7  -3  -8    0.11    0.12
  -7   3   7    0.31    0.10
   7   3  -7    0.33    0.17
   7  -3  -7    0.27    0.12
  -7   3   6    0.56    0.11
   7   3  -6    0.35    0.16
   7  -3  -6    0.50    0.11
  -7  -3   6    0.65    0.10
  -7   3   5   -0.06    0.08
   7  -3  -5    0.04    0.08
  -7  -3   5    0.06    0.08
  -7   3   4    3.76    0.23
  -7   3   4    3.79    0.22
   7  -3  -4    3.99    0.18
   7  -3  -4    3.93    0.21
   7  -3  -4    3.52    0.16
   7  -3  -4    3.83    0.16
  -7  -3   4    3.92    0.21
  -7   3   3    2.99    0.19
   7   3  -3    2.84    0.15
   7   3  -3    2.53    0.15
  -7   3   3    2.57    0.18
   7   3  -3    2.76    0.15
  -7  -3   3    2.73    0.18
  -7  -3   3    2.85    0.15
   7  -3  -3    2.81    0.17
   7  -3  -3    3.07    0.16
  -7  -3   3    2.47    0.18
   7  -3  -3    3.02    0.17
   7  -3  -3    3.05    0.16
   7   3  -2    0.40    0.08
  -7   3   2    0.52    0.09
  -7   3   2    0.28    0.09
   7   3  -2    0.31    0.07
   7  -3  -2    0.40    0.08
   7  -3  -2    0.34    0.08
  -7  -3   2    0.41    0.09
  -7  -3   2    0.32    0.06
   7  -3  -2    0.31    0.07
   7  -3  -2    0.26    0.06
   7   3  -1    1.48    0.13
  -7   3   1    1.63    0.14
  -7   3   1    1.42    0.13
   7   3  -1    1.57    0.13
  -7  -3   1    1.42    0.13
  -7  -3   1    1.29    0.13
   7  -3  -1    1.50    0.10
   7  -3  -1    1.29    0.13
   7  -3  -1    1.47    0.13
  -7  -3   1    1.41    0.09
   7  -3  -1    1.58    0.13
   7   3   0    7.05    0.30
  -7   3   0    6.54    0.24
  -7   3   0    6.65    0.30
  -7   3   0    6.33    0.31
   7   3   0    6.46    0.29
  -7  -3   0    6.11    0.29
  -7  -3   0    6.28    0.29
   7  -3   0    6.72    0.30
  -7  -3   0    6.68    0.21
   7  -3   0    6.85    0.30
   7  -3   0    6.16    0.29
  -7   3  -1    1.86    0.15
   7   3   1    2.18    0.17
  -7   3  -1    1.79    0.16
  -7  -3  -1    2.08    0.15
   7  -3   1    1.91    0.16
   7  -3   1    2.12    0.17
  -7  -3  -1    2.14    0.15
   7  -3   1    1.87    0.15
  -7   3  -2   17.39    0.65
   7   3   2   18.09    0.66
  -7   3  -2   16.71    0.64
   7   3   2   16.82    0.64
  -7  -3  -2   17.32    0.53
   7  -3   2   16.74    0.65
   7  -3   2   16.45    0.64
  -7  -3  -2   16.75    0.63
  -7  -3  -2   17.62    0.64
  -7   3  -3   16.90    0.64
   7   3   3   16.94    0.65
  -7   3  -3   16.81    0.57
   7   3   3   16.69    0.64
  -7   3  -3   15.67    0.63
  -7  -3  -3   16.40    0.59
   7  -3   3   17.70    0.64
   7  -3   3   16.06    0.64
   7  -3   3   17.20    0.55
  -7  -3  -3   16.73    0.63
  -7  -3  -3   17.10    0.64
  -7  -3  -3   16.38    0.53
  -7   3  -4    0.00    0.08
  -7   3  -4   -0.05    0.06
   7   3   4   -0.10    0.09
  -7   3  -4   -0.02    0.07
   7  -3   4    0.01    0.10
  -7  -3  -4   -0.03    0.08
  -7  -3  -4    0.24    0.10
  -7  -3  -4    0.08    0.08
  -7  -3  -4    0.04    0.08
  -7  -3  -4   -0.09    0.06
  -7   3  -5    3.56    0.19
  -7   3  -5    3.58    0.20
   7   3   5    3.29    0.24
   7  -3   5    3.26    0.23
  -7  -3  -5    3.47    0.21
  -7  -3  -5    3.45    0.23
  -7  -3  -5    3.14    0.19
  -7  -3  -5    3.26    0.25
   7   3   6    0.08    0.12
  -7   3  -6    0.07    0.12
   7  -3   6    0.03    0.11
  -7  -3  -6    0.02    0.11
  -7  -3  -6    0.10    0.11
  -7  -3  -6    0.06    0.06
  -7   3  -7    0.93    0.18
   7   3   7    0.89    0.16
   7  -3   7    1.01    0.16
  -7  -3  -7    0.72    0.17
   7   3   8   -0.02    0.13
  -7   3  -8    0.17    0.17
  -7  -3  -8    0.09    0.15
   7  -3   8    0.28    0.14
   7   4  -9    0.11    0.19
   7  -4  -9    0.18    0.21
   7   4  -8    0.34    0.18
   7  -4  -8    0.16    0.16
   7  -4  -8    0.27    0.20
  -7   4   7    0.90    0.13
   7   4  -7    0.63    0.19
   7  -4  -7    0.39    0.15
   7  -4  -7    0.29    0.11
   7   4  -6    0.97    0.19
  -7   4   6    1.04    0.14
   7  -4  -6    1.15    0.16
  -7  -4   6    1.11    0.12
   7  -4  -6    1.05    0.14
   7   4  -5    0.81    0.17
  -7   4   5    0.94    0.13
   7  -4  -5    0.88    0.14
  -7  -4   5    1.00    0.12
   7  -4  -5    0.72    0.12
  -7   4   4    0.55    0.11
  -7   4   4    0.42    0.10
   7  -4  -4    0.68    0.10
   7  -4  -4    0.49    0.12
  -7  -4   4    0.43    0.10
   7  -4  -4    0.70    0.08
   7  -4  -4    0.47    0.07
   7  -4  -4    0.62    0.07
   7   4  -3   13.63    0.50
  -7   4   3   13.80    0.54
   7   4  -3   13.55    0.51
  -7   4   3   13.90    0.54
  -7  -4   3   13.80    0.53
   7  -4  -3   13.71    0.51
   7  -4  -3   13.49    0.51
   7  -4  -3   13.43    0.52
  -7  -4   3   13.92    0.53
   7  -4  -3   13.98    0.49
  -7  -4   3   14.40    0.48
  -7   4   2    0.36    0.10
   7   4  -2    0.58    0.09
   7   4  -2    0.40    0.09
  -7   4   2    0.30    0.09
  -7  -4   2    0.34    0.06
   7  -4  -2    0.26    0.08
   7  -4  -2    0.29    0.07
   7  -4  -2    0.30    0.08
  -7  -4   2    0.36    0.09
   7  -4  -2    0.37    0.09
  -7  -4   2    0.27    0.09
   7   4  -1    4.62    0.24
   7   4  -1    4.79    0.24
  -7   4   1    4.93    0.26
  -7   4   1    5.04    0.20
  -7   4   1    5.46    0.27
  -7  -4   1    4.67    0.24
  -7  -4   1    4.99    0.25
   7  -4  -1    5.02    0.25
   7  -4  -1    4.95    0.20
   7  -4  -1    4.84    0.24
   7  -4  -1    4.75    0.25
   7   4   0    2.75    0.19
  -7   4   0    2.67    0.20
   7   4   0    2.57    0.17
  -7   4   0    2.77    0.18
   7  -4   0    2.83    0.19
  -7  -4   0    2.89    0.18
  -7  -4   0    2.52    0.18
   7  -4   0    2.58    0.18
   7  -4   0    2.72    0.19
   7   4   1    0.02    0.03
   7   4   1    0.10    0.08
  -7   4  -1    0.11    0.09
  -7   4  -1    0.10    0.08
  -7  -4  -1    0.14    0.07
  -7  -4  -1    0.02    0.08
   7  -4   1    0.19    0.08
   7  -4   1    0.03    0.08
   7  -4   1    0.00    0.08
   7   4   2    1.29    0.13
   7   4   2    1.32    0.15
  -7   4  -2    1.22    0.14
  -7   4  -2    1.28    0.14
  -7  -4  -2    1.27    0.13
   7  -4   2    1.19    0.14
  -7  -4  -2    1.19    0.08
   7  -4   2    1.05    0.13
  -7  -4  -2    1.27    0.10
   7  -4   2    1.46    0.14
  -7  -4  -2    1.26    0.13
   7   4   3    1.80    0.18
  -7   4  -3    2.53    0.20
  -7   4  -3    2.53    0.18
  -7  -4  -3    1.91    0.17
  -7  -4  -3    2.22    0.16
  -7  -4  -3    2.44    0.13
  -7  -4  -3    2.18    0.18
   7  -4   3    2.27    0.18
  -7   4  -4    2.06    0.18
  -7   4  -4    2.16    0.17
   7   4   4    1.45    0.18
  -7  -4  -4    1.84    0.16
  -7  -4  -4    1.90    0.18
   7  -4   4    1.61    0.17
  -7  -4  -4    1.86    0.13
  -7  -4  -4    1.69    0.14
  -7  -4  -4    1.79    0.16
  -7   4  -5    2.06    0.16
   7   4   5    2.31    0.21
  -7  -4  -5    2.02    0.17
  -7  -4  -5    1.99    0.20
   7  -4   5    1.88    0.18
  -7  -4  -5    2.44    0.15
  -7  -4  -5    1.97    0.16
  -7  -4  -5    2.01    0.17
   7   4   6    0.15    0.12
  -7  -4  -6   -0.03    0.06
   7  -4   6    0.04    0.11
  -7  -4  -6   -0.02    0.07
  -7  -4  -6    0.05    0.13
  -7   4  -7    0.13    0.13
   7   4   7    0.05    0.14
   7  -4   7   -0.03    0.12
  -7  -4  -7    0.01    0.15
  -7   4  -8    0.25    0.20
   7   4   8    0.24    0.16
  -7  -4  -8    0.17    0.17
   7  -4   8    0.42    0.14
   7   5  -8    0.02    0.16
   7  -5  -8   -0.02    0.19
   7  -5  -8    0.01    0.15
  -7   5   7    0.63    0.13
   7   5  -7    0.43    0.18
   7  -5  -7    0.77    0.17
  -7  -5   7    0.91    0.12
   7  -5  -7    0.55    0.13
  -7   5   6    0.08    0.10
   7   5  -6    0.20    0.14
   7  -5  -6   -0.02    0.12
  -7  -5   6    0.24    0.10
   7  -5  -6    0.06    0.10
   7   5  -5    1.27    0.19
  -7   5   5    1.13    0.14
   7  -5  -5    0.96    0.14
  -7  -5   5    0.98    0.13
   7  -5  -5    1.05    0.14
  -7   5   4   12.14    0.51
   7  -5  -4   11.88    0.45
   7  -5  -4   12.41    0.46
   7  -5  -4   12.67    0.47
   7  -5  -4   13.18    0.48
   7  -5  -4   12.60    0.51
  -7  -5   4   12.90    0.50
   7   5  -3    1.62    0.13
   7   5  -3    1.62    0.13
  -7   5   3    1.88    0.17
  -7   5   3    1.56    0.16
   7  -5  -3    1.32    0.14
  -7  -5   3    1.47    0.15
   7  -5  -3    1.57    0.14
  -7  -5   3    1.26    0.15
   7  -5  -3    1.91    0.17
   7  -5  -3    1.88    0.14
   7  -5  -3    1.42    0.13
  -7   5   2    0.07    0.09
   7   5  -2   -0.02    0.07
  -7   5   2    0.18    0.10
   7   5  -2    0.11    0.08
   7  -5  -2    0.19    0.08
  -7  -5   2    0.02    0.09
   7  -5  -2    0.22    0.06
  -7  -5   2    0.18    0.09
   7  -5  -2    0.09    0.08
   7  -5  -2    0.10    0.08
   7   5  -1    7.78    0.34
  -7   5   1    7.77    0.35
   7   5  -1    7.94    0.33
  -7   5   1    7.78    0.36
  -7  -5   1    7.57    0.34
  -7  -5   1    7.50    0.30
  -7  -5   1    7.42    0.34
   7  -5  -1    7.73    0.34
   7  -5  -1    7.47    0.34
   7  -5  -1    7.90    0.34
  -7   5   0    2.43    0.18
  -7   5   0    2.21    0.18
   7   5   0    2.09    0.18
   7   5   0    2.43    0.18
   7  -5   0    2.37    0.18
  -7  -5   0    2.28    0.11
   7  -5   0    2.21    0.17
   7  -5   0    2.15    0.18
  -7  -5   0    2.43    0.17
   7   5   1   -0.02    0.05
   7   5   1    0.04    0.09
  -7   5  -1   -0.07    0.08
  -7   5  -1   -0.06    0.08
  -7  -5  -1   -0.07    0.07
   7  -5   1   -0.02    0.08
   7  -5   1   -0.12    0.08
  -7  -5  -1   -0.02    0.07
   7  -5   1    0.02    0.07
   7   5   2   -0.09    0.09
  -7   5  -2    0.01    0.10
  -7   5  -2   -0.15    0.07
  -7  -5  -2    0.11    0.08
  -7  -5  -2   -0.09    0.08
  -7  -5  -2    0.02    0.04
   7  -5   2   -0.01    0.07
   7  -5   2    0.04    0.09
   7   5   3    8.75    0.42
  -7   5  -3    9.02    0.40
  -7   5  -3    8.89    0.41
  -7  -5  -3    9.24    0.33
   7  -5   3    9.42    0.42
  -7  -5  -3    8.96    0.40
  -7  -5  -3    9.40    0.39
   7   5   4   22.69    0.90
  -7   5  -4   25.26    0.87
  -7   5  -4   23.57    0.89
  -7  -5  -4   25.05    0.91
  -7  -5  -4   22.85    0.86
   7  -5   4   24.51    0.90
  -7  -5  -4   24.69    0.78
  -7  -5  -4   23.43    0.88
   7   5   5    1.37    0.18
  -7   5  -5    1.55    0.14
  -7  -5  -5    1.80    0.15
  -7  -5  -5    1.83    0.20
  -7  -5  -5    1.87    0.15
   7  -5   5    1.67    0.18
  -7  -5  -5    1.66    0.15
   7   5   6   -0.05    0.12
  -7  -5  -6    0.13    0.08
  -7  -5  -6    0.13    0.07
   7  -5   6   -0.02    0.11
  -7  -5  -6    0.19    0.14
  -7   5  -7    0.00    0.14
   7   5   7    0.05    0.14
  -7  -5  -7   -0.14    0.14
   7  -5   7    0.25    0.13
   7   5   8    0.34    0.16
  -7   5  -8   -0.08    0.17
  -7  -5  -8   -0.08    0.17
   7  -5   8   -0.16    0.13
   7   6  -8    0.12    0.16
   7  -6  -8    0.06    0.16
   7  -6  -8   -0.19    0.15
  -7   6   7    1.04    0.16
   7   6  -7    0.87    0.19
   7  -6  -7    0.63    0.15
  -7  -6   7    0.81    0.13
   7  -6  -7    1.05    0.19
   7   6  -6    0.03    0.13
  -7   6   6    0.30    0.12
  -7  -6   6    0.09    0.10
   7  -6  -6   -0.02    0.11
   7  -6  -6    0.14    0.10
   7   6  -5    0.20    0.13
  -7   6   5    0.33    0.12
   7  -6  -5    0.44    0.11
  -7  -6   5    0.45    0.11
   7  -6  -5    0.22    0.12
   7   6  -4    3.85    0.28
   7   6  -4    3.00    0.14
   7   6  -4    3.13    0.14
  -7   6   4    3.16    0.24
   7  -6  -4    3.00    0.20
   7  -6  -4    2.90    0.18
   7  -6  -4    3.06    0.23
   7  -6  -4    3.22    0.21
  -7  -6   4    3.50    0.23
   7  -6  -4    3.05    0.17
   7   6  -3   31.13    1.11
  -7   6   3   34.04    1.17
   7   6  -3   31.38    1.10
   7  -6  -3   32.32    1.12
   7  -6  -3   32.23    1.11
   7  -6  -3   32.64    1.04
   7  -6  -3   32.64    1.13
   7  -6  -3   31.25    1.11
  -7  -6   3   31.81    1.15
   7   6  -2    0.61    0.11
  -7   6   2    0.89    0.13
   7   6  -2    0.46    0.10
  -7   6   2    0.84    0.13
   7  -6  -2    0.71    0.09
   7  -6  -2    0.74    0.11
   7  -6  -2    0.76    0.09
   7  -6  -2    1.20    0.13
  -7  -6   2    0.55    0.12
   7  -6  -2    0.84    0.11
   7   6  -1    1.49    0.14
  -7   6   1    1.40    0.16
   7   6  -1    1.51    0.15
  -7   6   1    1.59    0.17
   7  -6  -1    1.76    0.16
   7  -6  -1    1.60    0.15
  -7  -6   1    1.35    0.15
   7  -6  -1    1.61    0.15
  -7  -6   1    1.76    0.16
  -7   6   0    1.54    0.15
   7   6   0    1.59    0.15
   7   6   0    1.56    0.15
  -7   6   0    1.50    0.16
   7  -6   0    1.69    0.16
  -7  -6   0    1.09    0.14
  -7  -6   0    1.84    0.15
   7  -6   0    1.34    0.14
   7  -6   0    1.58    0.15
  -7   6  -1    1.03    0.14
   7   6   1    0.95    0.13
   7   6   1    0.98    0.13
  -7   6  -1    1.03    0.14
   7  -6   1    0.87    0.13
   7  -6   1    0.84    0.13
  -7  -6  -1    0.92    0.12
  -7   6  -2    0.42    0.11
  -7   6  -2    0.40    0.11
   7   6   2    0.41    0.12
   7  -6   2    0.30    0.11
  -7  -6  -2    0.50    0.11
  -7  -6  -2    0.56    0.07
  -7  -6  -2    0.48    0.11
  -7   6  -3   12.32    0.54
   7   6   3   13.80    0.57
  -7   6  -3   13.62    0.56
  -7  -6  -3   13.60    0.54
   7  -6   3   13.48    0.56
  -7  -6  -3   13.95    0.46
  -7  -6  -3   13.14    0.54
   7   6   4    1.03    0.17
  -7   6  -4    1.00    0.14
  -7   6  -4    1.25    0.16
  -7  -6  -4    1.11    0.11
  -7  -6  -4    1.06    0.16
  -7  -6  -4    1.26    0.14
  -7  -6  -4    0.92    0.13
   7  -6   4    1.16    0.16
   7   6   5    0.64    0.15
  -7   6  -5    0.62    0.11
  -7  -6  -5    0.68    0.11
   7  -6   5    0.71    0.14
  -7  -6  -5    0.79    0.11
  -7  -6  -5    0.97    0.16
   7   6   6    1.40    0.19
  -7  -6  -6    1.51    0.14
  -7  -6  -6    1.36    0.13
   7  -6   6    1.42    0.18
  -7  -6  -6    1.45    0.21
   7   6   7    0.46    0.16
  -7   6  -7    0.87    0.19
   7  -6   7    0.55    0.15
  -7  -6  -7    0.98    0.22
  -7   6  -8    0.06    0.16
   7   6   8    0.05    0.15
   7  -6   8   -0.16    0.13
  -7  -6  -8   -0.38    0.17
   7   7  -8   -0.03    0.15
   7  -7  -8   -0.13    0.17
   7  -7  -8   -0.05    0.16
  -7   7   7    0.14    0.13
   7   7  -7   -0.15    0.12
  -7  -7   7    0.04    0.11
   7  -7  -7    0.00    0.15
   7   7  -6    0.46    0.16
  -7   7   6    0.39    0.14
  -7  -7   6    0.56    0.13
   7  -7  -6    0.58    0.13
   7  -7  -6    0.61    0.15
   7   7  -5   -0.03    0.12
  -7   7   5    0.20    0.13
   7  -7  -5   -0.03    0.04
   7  -7  -5    0.06    0.11
   7  -7  -5    0.02    0.04
  -7  -7   5    0.08    0.11
   7  -7  -5   -0.01    0.08
   7   7  -4    9.03    0.34
   7   7  -4   10.12    0.48
  -7   7   4    9.35    0.45
   7  -7  -4    9.07    0.37
   7  -7  -4    9.03    0.38
  -7  -7   4    9.19    0.42
   7  -7  -4    9.35    0.42
   7  -7  -4    9.57    0.40
   7  -7  -4    9.95    0.40
   7   7  -3   -0.04    0.08
  -7   7   3   -0.03    0.12
   7   7  -3    0.07    0.10
   7   7  -3   -0.05    0.08
  -7  -7   3    0.17    0.12
   7  -7  -3    0.05    0.08
   7  -7  -3   -0.01    0.10
   7  -7  -3   -0.03    0.10
   7  -7  -3   -0.10    0.08
   7  -7  -3   -0.12    0.09
   7   7  -2    0.20    0.11
   7   7  -2    0.28    0.10
  -7   7   2    0.36    0.13
   7  -7  -2    0.47    0.09
   7  -7  -2    0.57    0.12
  -7  -7   2    0.12    0.12
   7  -7  -2    0.36    0.10
   7  -7  -2    0.39    0.10
   7   7  -1    0.90    0.13
   7   7  -1    0.99    0.13
  -7   7   1    0.86    0.14
   7  -7  -1    1.14    0.14
   7  -7  -1    0.87    0.13
   7  -7  -1    0.67    0.11
  -7  -7   1    0.65    0.12
   7   7   0    0.27    0.10
   7   7   0   -0.03    0.10
  -7   7   0    0.19    0.10
  -7   7   0    0.15    0.11
   7  -7   0    0.19    0.09
  -7  -7   0    0.00    0.09
   7  -7   0    0.13    0.09
  -7  -7   0    0.11    0.10
   7   7   1    3.50    0.23
  -7   7  -1    3.34    0.23
  -7   7  -1    3.22    0.24
   7  -7   1    2.99    0.22
  -7  -7  -1    3.61    0.23
   7  -7   1    3.44    0.22
  -7  -7  -1    3.41    0.22
  -7   7  -2    0.10    0.10
   7   7   2   -0.03    0.10
  -7   7  -2    0.02    0.11
   7  -7   2    0.00    0.10
  -7  -7  -2   -0.08    0.09
  -7  -7  -2    0.11    0.09
   7   7   3    0.72    0.15
  -7   7  -3    0.56    0.13
  -7   7  -3    0.34    0.11
  -7  -7  -3    0.32    0.11
  -7  -7  -3    0.35    0.08
  -7  -7  -3    0.41    0.10
   7  -7   3    0.44    0.12
  -7   7  -4    9.18    0.38
   7   7   4    7.47    0.40
  -7   7  -4    7.29    0.38
  -7  -7  -4    7.74    0.36
   7  -7   4    7.55    0.39
  -7  -7  -4    7.85    0.32
  -7  -7  -4    7.07    0.35
   7   7   5    0.57    0.15
  -7  -7  -5    0.32    0.14
   7  -7   5    0.40    0.13
  -7  -7  -5    0.46    0.10
   7   7   6    0.07    0.14
   7  -7   6    0.11    0.13
  -7  -7  -6    0.02    0.07
  -7  -7  -6    0.11    0.16
  -7  -7  -6    0.10    0.09
   7   7   7    0.21    0.16
  -7   7  -7    0.16    0.16
   7  -7   7    0.34    0.16
  -7  -7  -7    0.38    0.19
   7  -8  -8   -0.03    0.17
  -7   8   7   -0.08    0.13
   7  -8  -7    0.08    0.15
  -7  -8   7    0.01    0.12
  -7   8   6    0.15    0.13
  -7  -8   6    0.10    0.11
   7  -8  -6    0.17    0.10
   7  -8  -6    0.10    0.13
  -7   8   5    0.08    0.13
   7  -8  -5    0.02    0.05
  -7  -8   5    0.14    0.11
   7  -8  -5    0.00    0.06
   7  -8  -5    0.16    0.10
   7  -8  -5    0.18    0.12
   7   8  -4    0.78    0.08
  -7   8   4    0.35    0.14
   7  -8  -4    0.55    0.10
  -7  -8   4    0.69    0.14
   7  -8  -4    0.71    0.12
   7  -8  -4    0.44    0.13
   7  -8  -4    0.80    0.11
   7   8  -3    6.72    0.31
   7   8  -3    6.40    0.30
  -7   8   3    6.71    0.37
   7  -8  -3    6.34    0.31
   7  -8  -3    6.38    0.30
   7  -8  -3    6.16    0.31
   7  -8  -3    6.69    0.33
  -7  -8   3    6.50    0.34
   7  -8  -3    6.33    0.31
   7   8  -2    0.03    0.10
   7   8  -2    0.07    0.09
  -7   8   2    0.27    0.13
   7  -8  -2    0.21    0.09
  -7  -8   2    0.02    0.11
   7  -8  -2    0.22    0.10
   7  -8  -2    0.16    0.11
   7   8  -1    0.01    0.09
   7   8  -1    0.20    0.11
  -7   8   1   -0.09    0.11
   7  -8  -1    0.06    0.10
   7  -8  -1   -0.14    0.08
  -7  -8   1   -0.05    0.10
  -7   8   0    0.35    0.13
   7   8   0    0.32    0.12
   7  -8   0    0.34    0.10
  -7  -8   0    0.28    0.11
   7  -8   0    0.58    0.13
  -7   8  -1    0.05    0.11
   7   8   1   -0.16    0.11
  -7   8  -1   -0.02    0.09
   7  -8   1    0.01    0.10
  -7  -8  -1    0.10    0.11
  -7   8  -2   -0.13    0.09
   7   8   2    0.07    0.12
  -7   8  -2    0.03    0.11
   7  -8   2   -0.04    0.09
  -7  -8  -2    0.08    0.09
  -7   8  -3    0.66    0.14
  -7   8  -3    0.36    0.11
   7   8   3    0.33    0.13
  -7  -8  -3    0.30    0.08
  -7  -8  -3    0.34    0.10
   7  -8   3    0.50    0.14
  -7  -8  -3    0.49    0.12
   7   8   4    2.31    0.24
  -7   8  -4    2.45    0.21
  -7   8  -4    2.82    0.24
  -7  -8  -4    2.91    0.21
  -7  -8  -4    2.74    0.18
  -7  -8  -4    2.45    0.20
   7  -8   4    2.65    0.22
   7   8   5    0.12    0.14
   7  -8   5    0.20    0.13
  -7  -8  -5    0.19    0.14
  -7  -8  -5    0.05    0.09
   7   8   6   -0.12    0.14
   7  -8   6    0.08    0.13
  -7  -8  -6    0.08    0.08
  -7  -8  -6    0.07    0.09
  -7  -8  -6    0.04    0.15
   7   8   7    0.10    0.16
  -7   8  -7   -0.09    0.16
   7  -8   7    0.35    0.16
  -7  -8  -7    0.03    0.19
  -7   9   7    0.21    0.16
  -7  -9   7   -0.03    0.13
   7  -9  -7    0.32    0.16
  -7   9   6    0.19    0.14
  -7  -9   6    0.25    0.14
   7  -9  -6    0.07    0.14
  -7   9   5   -0.04    0.13
   7  -9  -5    0.14    0.07
   7  -9  -5    0.17    0.12
  -7  -9   5   -0.02    0.12
   7  -9  -5    0.04    0.09
   7  -9  -5    0.11    0.06
  -7   9   4    0.65    0.16
   7   9  -4    0.61    0.08
   7  -9  -4    0.67    0.10
  -7  -9   4    0.52    0.13
   7  -9  -4    0.83    0.12
   7  -9  -4    0.73    0.14
   7  -9  -4    0.62    0.11
   7   9  -3    0.13    0.09
   7   9  -3    0.13    0.08
  -7   9   3    0.20    0.13
   7  -9  -3    0.07    0.09
   7  -9  -3    0.07    0.10
   7  -9  -3    0.01    0.08
   7  -9  -3    0.02    0.08
  -7  -9   3    0.12    0.12
  -7   9   2    0.36    0.13
   7   9  -2    0.36    0.11
   7   9  -2    0.17    0.11
   7  -9  -2    0.26    0.10
  -7  -9   2    0.20    0.12
   7  -9  -2    0.24    0.12
  -7   9   1    2.93    0.26
   7   9  -1    3.11    0.23
   7  -9  -1    3.23    0.23
   7  -9  -1    3.38    0.25
  -7  -9   1    3.13    0.23
   7   9   0   -0.29    0.10
  -7   9   0    0.03    0.12
  -7  -9   0   -0.08    0.10
   7  -9   0   -0.04    0.11
   7   9   1    0.70    0.14
  -7   9  -1    1.02    0.17
  -7  -9  -1    0.63    0.13
   7  -9   1    1.04    0.15
  -7   9  -2   -0.06    0.10
   7   9   2    0.05    0.12
  -7   9  -2    0.17    0.12
  -7  -9  -2    0.21    0.11
   7  -9   2    0.05    0.10
  -7   9  -3    0.39    0.13
   7   9   3    0.48    0.15
  -7   9  -3    0.52    0.15
  -7  -9  -3    0.47    0.11
  -7  -9  -3    0.33    0.12
  -7  -9  -3    0.33    0.09
   7  -9   3    0.21    0.13
   7   9   4    0.08    0.13
  -7   9  -4    0.00    0.12
   7  -9   4   -0.14    0.12
  -7  -9  -4   -0.06    0.09
  -7  -9  -4    0.03    0.11
   7   9   5   -0.10    0.12
  -7  -9  -5    0.10    0.09
   7  -9   5   -0.19    0.12
  -7  -9  -5    0.02    0.16
   7   9   6    0.17    0.15
  -7  -9  -6   -0.07    0.09
   7  -9   6   -0.20    0.13
  -7  -9  -6   -0.04    0.18
  -7  10   6    0.75    0.20
   7 -10  -6    1.16    0.19
  -7 -10   6    0.99    0.18
  -7  10   5    0.29    0.15
  -7 -10   5    0.26    0.14
   7 -10  -5    0.34    0.08
   7 -10  -5    0.29    0.12
   7 -10  -5    0.36    0.09
   7  10  -4    0.77    0.10
  -7  10   4    1.03    0.19
   7 -10  -4    0.72    0.12
   7 -10  -4    0.78    0.13
   7 -10  -4    1.01    0.13
  -7 -10   4    1.11    0.18
  -7  10   3   -0.04    0.13
   7  10  -3    0.02    0.08
   7 -10  -3    0.04    0.09
   7 -10  -3   -0.02    0.08
   7 -10  -3    0.07    0.11
  -7 -10   3    0.04    0.12
   7  10  -2    0.00    0.10
  -7  10   2   -0.05    0.13
   7 -10  -2    0.31    0.12
  -7 -10   2    0.08    0.12
   7 -10  -2    0.04    0.10
  -7  10   1   -0.10    0.11
   7  10  -1   -0.04    0.12
   7 -10  -1   -0.30    0.09
  -7 -10   1   -0.20    0.11
   7  10   0    0.63    0.15
  -7  10   0    0.21    0.13
  -7 -10   0    0.29    0.13
   7 -10   0    0.63    0.14
   7  10   1   -0.07    0.12
  -7  10  -1    0.01    0.12
   7 -10   1    0.06    0.12
  -7 -10  -1    0.06    0.11
  -7  10  -2    0.36    0.13
   7  10   2    0.01    0.13
  -7  10  -2    0.24    0.13
   7 -10   2    0.38    0.14
  -7 -10  -2    0.23    0.11
   7  10   3    0.07    0.14
  -7  10  -3    0.07    0.13
  -7  10  -3    0.31    0.12
  -7 -10  -3    0.06    0.12
   7 -10   3    0.00    0.13
   7  10   4    0.08    0.14
  -7 -10  -4    0.02    0.10
  -7 -10  -4    0.11    0.11
   7 -10   4    0.07    0.13
   7  10   5   -0.12    0.13
  -7 -10  -5   -0.23    0.14
   7 -10   5    0.06    0.14
  -7 -10  -5    0.06    0.10
   7  10   6    0.15    0.16
  -7 -10  -6    0.01    0.17
   7 -10   6    0.01    0.14
  -7  11   6    0.12    0.17
  -7 -11   6    0.03    0.15
  -7  11   5    1.50    0.24
  -7 -11   5    1.80    0.22
   7 -11  -5    1.75    0.15
   7  11  -4    0.25    0.08
  -7  11   4    0.00    0.14
   7 -11  -4    0.13    0.10
   7 -11  -4    0.17    0.10
  -7 -11   4    0.18    0.14
  -7  11   3   -0.02    0.14
   7  11  -3   -0.05    0.08
  -7 -11   3   -0.16    0.12
   7 -11  -3   -0.10    0.09
   7 -11  -3    0.04    0.12
  -7  11   2    0.74    0.17
   7  11  -2    0.53    0.13
  -7 -11   2    0.75    0.16
   7 -11  -2    0.48    0.15
   7  11  -1    0.54    0.15
  -7  11   1    0.62    0.16
  -7 -11   1    0.93    0.16
   7 -11  -1    0.70    0.16
   7  11   0    0.10    0.13
  -7  11   0    0.17    0.14
   7 -11   0    0.14    0.12
  -7 -11   0    0.18    0.13
  -7  11  -1    1.20    0.19
   7  11   1    0.86    0.17
  -7 -11  -1    0.90    0.16
   7 -11   1    1.00    0.17
   7  11   2    0.17    0.14
  -7  11  -2    0.06    0.13
  -7 -11  -2   -0.05    0.11
   7 -11   2    0.08    0.12
   7  11   3    0.06    0.15
  -7  11  -3    0.05    0.13
   7 -11   3   -0.31    0.13
   7  11   4    0.18    0.16
   7 -11   4   -0.07    0.14
  -7 -11  -4    0.22    0.12
   7  11   5    0.72    0.20
  -7 -11  -5    0.94    0.23
  -7 -11  -5    0.94    0.15
   7 -11   5    1.26    0.21
  -7  12   5    0.13    0.17
  -7 -12   5    0.02    0.15
   7 -12  -5   -0.05    0.08
  -7  12   4    1.26    0.21
   7  12  -4    0.89    0.11
  -7 -12   4    0.82    0.18
   7 -12  -4    1.12    0.15
  -7  12   3    0.15    0.16
  -7 -12   3    0.25    0.14
   7 -12  -3    0.03    0.12
   7 -12  -3    0.01    0.10
  -7  12   2    0.91    0.19
   7  12  -2    1.05    0.17
  -7 -12   2    0.97    0.18
   7 -12  -2    1.67    0.20
  -7  12   1    1.48    0.22
   7  12  -1    1.60    0.20
   7 -12  -1    1.44    0.20
  -7 -12   1    1.03    0.18
   7  12   0    0.25    0.15
  -7  12   0    0.43    0.16
  -7 -12   0    0.28    0.15
   7 -12   0    0.55    0.16
  -7  12  -1    0.25    0.16
   7  12   1    0.34    0.16
   7 -12   1    0.44    0.16
  -7 -12  -1    0.17    0.13
  -7  12  -2    0.17    0.15
   7  12   2    0.26    0.16
   7 -12   2    0.21    0.16
  -7 -12  -2    0.49    0.14
   7  12   3    0.04    0.16
  -7  12  -3    0.42    0.16
   7 -12   3    0.41    0.16
   7  12   4   -0.03    0.16
  -7 -12  -4    0.18    0.13
   7 -12   4   -0.11    0.15
  -7  13   4   -0.10    0.16
  -7 -13   4   -0.12    0.14
  -7  13   3    0.64    0.20
  -7 -13   3    0.77    0.19
  -7  13   2   -0.15    0.15
  -7 -13   2    0.12    0.16
   7 -13  -2    0.04    0.14
  -7  13   1    0.53    0.19
   7  13  -1    0.58    0.16
  -7 -13   1    0.25    0.15
   7 -13  -1    0.57    0.17
   7  13   0    0.09    0.15
  -7  13   0    0.23    0.17
  -7 -13   0    0.13    0.15
   7 -13   0    0.28    0.16
   7  13   1   -0.07    0.15
  -7  13  -1    0.26    0.17
   7 -13   1    0.01    0.14
  -7 -13  -1    0.10    0.14
  -7  13  -2    0.26    0.18
   7  13   2   -0.14    0.15
  -7 -13  -2    0.07    0.14
   7 -13   2    0.07    0.16
   7  13   3   -0.18    0.14
  -7 -13  -3    0.17    0.15
   7 -13   3    0.02    0.16
  -7  14   2    1.18    0.23
  -7 -14   2    1.56    0.23
   7 -14  -2    1.47    0.22
   7  14  -1    0.36    0.17
  -7  14   1    0.52    0.19
   7 -14  -1    0.55    0.18
  -7 -14   1    0.49    0.18
  -7  14   0   -0.05    0.16
   7  14   0   -0.11    0.15
   7 -14   0    0.00    0.15
  -7 -14   0    0.09    0.15
   7  14   1    0.48    0.18
  -7  14  -1    0.48    0.19
   7 -14   1    0.69    0.19
  -7 -14  -1    0.56    0.17
   8   0  -9   -0.35    0.17
   8   0  -8   -0.02    0.17
  -8   0   7    0.21    0.09
   8   0  -7   -0.14    0.17
  -8   0   6    0.02    0.08
  -8   0   5    0.08    0.08
  -8   0   4    0.11    0.08
   8   0  -4   -0.03    0.04
   8   0  -4    0.03    0.04
   8   0  -3   -0.02    0.06
  -8   0   3   -0.04    0.07
   8   0  -3    0.07    0.06
  -8   0   3    0.02    0.08
   8   0  -3    0.03    0.06
   8   0  -2    2.28    0.16
   8   0  -2    2.34    0.16
   8   0  -2    2.15    0.15
  -8   0   2    2.45    0.18
  -8   0   2    2.38    0.18
  -8   0   1   -0.18    0.07
   8   0  -1   -0.17    0.07
  -8   0   1   -0.12    0.07
   8   0  -1   -0.16    0.06
   8   0   0    0.99    0.12
  -8   0   0    0.89    0.12
  -8   0   0    1.00    0.12
   8   0   0    0.80    0.10
  -8   0  -1    0.06    0.09
   8   0   1   -0.02    0.09
   8   0   1    0.00    0.03
  -8   0  -1    0.00    0.07
  -8   0  -2    0.03    0.08
  -8   0  -2    0.30    0.09
   8   0   2    0.00    0.08
   8   0   2    0.19    0.10
  -8   0  -3   -0.11    0.08
   8   0   3   -0.09    0.10
  -8   0  -3    0.02    0.08
  -8   0  -3    0.10    0.07
   8   0   4    0.19    0.10
  -8   0  -4    0.31    0.09
  -8   0  -4   -0.02    0.08
  -8   0  -4    0.11    0.08
   8   0   5    0.06    0.11
  -8   0  -5    0.06    0.08
  -8   0  -5   -0.01    0.09
  -8   0  -5    0.01    0.07
  -8   0  -5   -0.12    0.09
  -8   0  -6    0.75    0.15
  -8   0  -6    0.99    0.10
  -8   0  -6    1.08    0.15
   8   0   6    1.04    0.16
  -8   0  -7    0.18    0.15
   8   0   7   -0.12    0.12
   8   0   8    0.09    0.14
  -8   0  -8    0.21    0.16
   8   1  -9   -0.06    0.19
   8  -1  -9    0.03    0.21
   8   1  -8   -0.25    0.18
   8  -1  -8   -0.11    0.18
   8   1  -7    0.13    0.18
  -8   1   7    0.38    0.10
  -8  -1   7    0.31    0.10
  -8   1   6    0.19    0.09
  -8  -1   6    0.27    0.09
  -8   1   5    3.50    0.21
  -8  -1   5    3.29    0.21
   8   1  -4    0.55    0.05
  -8   1   4    0.79    0.11
   8  -1  -4    0.61    0.06
  -8  -1   4    0.46    0.10
   8  -1  -4    0.40    0.09
   8  -1  -4    0.55    0.06
   8   1  -3    0.38    0.07
  -8   1   3    0.49    0.10
  -8   1   3    0.43    0.10
   8   1  -3    0.30    0.08
   8   1  -3    0.38    0.08
   8  -1  -3    0.43    0.08
  -8  -1   3    0.19    0.09
  -8  -1   3    0.36    0.07
   8  -1  -3    0.37    0.08
   8  -1  -3    0.39    0.07
   8  -1  -3    0.53    0.08
  -8  -1   3    0.52    0.10
  -8   1   2    1.93    0.16
   8   1  -2    1.84    0.14
   8   1  -2    1.61    0.14
   8   1  -2    1.83    0.15
  -8   1   2    1.91    0.17
  -8  -1   2    1.76    0.10
   8  -1  -2    1.93    0.11
  -8  -1   2    2.11    0.17
   8  -1  -2    1.94    0.16
   8  -1  -2    1.81    0.15
  -8  -1   2    2.09    0.17
   8  -1  -2    1.99    0.14
  -8   1   1   31.46    1.14
   8   1  -1   32.95    1.13
  -8   1   1   32.29    1.13
   8   1  -1   32.92    1.11
  -8  -1   1   32.67    1.14
  -8  -1   1   31.12    1.12
   8  -1  -1   31.53    1.13
   8  -1  -1   32.14    1.12
   8  -1  -1   33.42    1.12
  -8   1   0    4.78    0.24
   8   1   0    4.93    0.25
  -8   1   0    4.39    0.25
   8   1   0    5.07    0.25
  -8  -1   0    4.75    0.25
  -8  -1   0    3.90    0.23
   8  -1   0    4.48    0.24
   8  -1   0    4.63    0.24
  -8   1  -1   11.91    0.49
  -8   1  -1   12.56    0.49
   8   1   1   11.58    0.48
   8  -1   1   12.15    0.49
  -8  -1  -1   13.01    0.49
  -8  -1  -1   11.74    0.48
  -8   1  -2    0.17    0.06
  -8   1  -2    0.24    0.09
   8   1   2    0.23    0.09
  -8   1  -2    0.31    0.10
   8   1   2    0.40    0.11
   8  -1   2    0.30    0.10
  -8  -1  -2    0.31    0.10
   8  -1   2    0.32    0.09
  -8  -1  -2    0.17    0.09
  -8   1  -3   12.18    0.50
   8   1   3   12.02    0.51
  -8   1  -3   12.54    0.51
  -8   1  -3   12.90    0.47
  -8  -1  -3   12.85    0.48
  -8  -1  -3   12.44    0.50
  -8  -1  -3   12.20    0.51
   8  -1   3   12.35    0.52
  -8   1  -4    0.74    0.12
  -8   1  -4    0.82    0.12
  -8   1  -4    1.00    0.11
   8   1   4    1.20    0.16
  -8  -1  -4    0.91    0.12
   8  -1   4    1.08    0.14
  -8  -1  -4    1.04    0.13
  -8  -1  -4    0.75    0.12
  -8   1  -5    0.10    0.07
  -8   1  -5    0.08    0.09
   8   1   5    0.10    0.11
   8  -1   5    0.00    0.10
  -8  -1  -5   -0.01    0.11
  -8  -1  -5   -0.06    0.10
  -8  -1  -5    0.10    0.08
  -8  -1  -5    0.10    0.08
  -8   1  -6   -0.03    0.06
   8   1   6    0.16    0.12
  -8   1  -6   -0.08    0.11
  -8  -1  -6    0.10    0.12
   8  -1   6   -0.26    0.10
  -8  -1  -6    0.04    0.07
  -8  -1  -6   -0.05    0.10
   8   1   7    0.01    0.12
  -8   1  -7   -0.11    0.14
  -8  -1  -7   -0.03    0.13
   8  -1   7    0.06    0.12
  -8  -1  -7   -0.08    0.11
  -8   1  -8   -0.04    0.17
   8   1   8   -0.09    0.13
   8  -1   8    0.00    0.14
   8   2  -9   -0.08    0.20
   8  -2  -9   -0.28    0.19
   8   2  -8    0.15    0.18
   8  -2  -8   -0.05    0.20
   8   2  -7    0.03    0.16
  -8   2   7    0.00    0.09
  -8  -2   7   -0.04    0.08
   8  -2  -7   -0.03    0.10
  -8   2   6   -0.19    0.08
  -8  -2   6    0.13    0.09
   8  -2  -6    0.00    0.09
  -8   2   5    0.10    0.09
  -8  -2   5    0.17    0.09
   8  -2  -5    0.10    0.08
  -8   2   4    2.36    0.18
   8   2  -4    2.10    0.10
   8  -2  -4    2.27    0.12
   8  -2  -4    2.23    0.16
  -8  -2   4    2.31    0.17
   8  -2  -4    2.16    0.12
   8   2  -3    3.98    0.20
   8   2  -3    3.87    0.19
  -8   2   3    4.06    0.23
  -8   2   3    4.16    0.23
   8   2  -3    3.85    0.20
   8  -2  -3    3.97    0.19
  -8  -2   3    4.16    0.19
  -8  -2   3    3.90    0.22
   8  -2  -3    3.66    0.19
  -8  -2   3    3.85    0.23
   8  -2  -3    3.84    0.20
   8  -2  -3    4.08    0.21
  -8   2   2   16.31    0.62
  -8   2   2   16.50    0.63
   8   2  -2   16.34    0.60
   8   2  -2   16.62    0.61
  -8  -2   2   16.55    0.62
   8  -2  -2   15.35    0.53
   8  -2  -2   16.30    0.61
   8  -2  -2   16.26    0.60
  -8  -2   2   17.21    0.62
  -8  -2   2   16.61    0.53
   8  -2  -2   16.01    0.60
  -8   2   1    3.88    0.22
  -8   2   1    3.78    0.23
   8   2  -1    3.78    0.21
   8   2  -1    3.77    0.22
   8  -2  -1    3.86    0.22
  -8  -2   1    3.59    0.21
  -8  -2   1    3.98    0.23
  -8  -2   1    3.68    0.13
   8  -2  -1    3.71    0.15
   8  -2  -1    3.56    0.21
   8  -2  -1    3.91    0.23
  -8   2   0    0.38    0.09
  -8   2   0    0.27    0.10
   8   2   0    0.42    0.10
   8   2   0    0.34    0.09
   8  -2   0    0.32    0.04
   8  -2   0    0.35    0.09
  -8  -2   0    0.26    0.08
   8  -2   0    0.34    0.09
   8  -2   0    0.32    0.08
  -8  -2   0    0.36    0.09
  -8   2  -1    1.64    0.16
   8   2   1    1.39    0.15
  -8   2  -1    1.53    0.15
   8  -2   1    1.49    0.15
  -8  -2  -1    1.49    0.15
  -8  -2  -1    1.74    0.15
  -8   2  -2    7.33    0.35
   8   2   2    7.53    0.34
  -8   2  -2    7.00    0.28
  -8   2  -2    7.31    0.34
   8  -2   2    7.32    0.23
  -8  -2  -2    7.31    0.33
  -8  -2  -2    7.20    0.34
   8  -2   2    7.06    0.34
   8   2   3    1.20    0.15
  -8   2  -3    1.32    0.10
  -8   2  -3    0.93    0.13
  -8   2  -3    1.03    0.14
  -8  -2  -3    1.37    0.15
   8  -2   3    1.29    0.16
  -8  -2  -3    1.03    0.13
  -8   2  -4    2.02    0.17
  -8   2  -4    2.15    0.18
   8   2   4    2.07    0.19
   8  -2   4    2.00    0.19
  -8  -2  -4    1.79    0.16
  -8  -2  -4    1.86    0.17
  -8  -2  -4    2.18    0.19
  -8  -2  -4    2.08    0.17
  -8   2  -5   -0.07    0.08
   8   2   5   -0.10    0.11
  -8  -2  -5    0.08    0.08
  -8  -2  -5    0.10    0.10
  -8  -2  -5   -0.12    0.10
  -8  -2  -5   -0.11    0.07
   8  -2   5   -0.11    0.10
  -8   2  -6    0.27    0.07
  -8   2  -6    0.22    0.13
   8   2   6    0.25    0.13
  -8  -2  -6    0.28    0.08
   8  -2   6    0.42    0.13
  -8  -2  -6    0.35    0.13
  -8  -2  -6    0.24    0.14
   8   2   7   -0.10    0.13
  -8   2  -7    0.03    0.14
  -8  -2  -7    0.06    0.13
   8  -2   7   -0.01    0.12
  -8   2  -8   -0.03    0.16
   8   2   8    0.10    0.15
  -8  -2  -8    0.21    0.15
   8  -2   8   -0.03    0.13
   8   3  -8    0.22    0.20
   8  -3  -8    0.18    0.21
  -8   3   7    0.17    0.11
   8   3  -7    0.11    0.17
  -8  -3   7    0.01    0.09
   8  -3  -7    0.15    0.11
   8   3  -6    0.26    0.17
  -8   3   6    0.11    0.10
  -8  -3   6   -0.07    0.09
   8  -3  -6   -0.05    0.09
  -8   3   5    0.11    0.10
   8  -3  -5   -0.14    0.07
  -8  -3   5   -0.02    0.08
  -8   3   4   -0.02    0.09
   8   3  -4   -0.03    0.04
   8   3  -4   -0.08    0.04
   8  -3  -4   -0.02    0.05
  -8  -3   4   -0.01    0.08
   8  -3  -4    0.07    0.06
   8  -3  -4    0.01    0.07
   8   3  -3    2.67    0.15
   8   3  -3    2.53    0.17
   8   3  -3    2.50    0.16
  -8   3   3    2.84    0.20
   8  -3  -3    2.75    0.16
   8  -3  -3    2.65    0.16
   8  -3  -3    2.73    0.16
   8  -3  -3    2.67    0.18
  -8  -3   3    2.80    0.19
  -8  -3   3    2.51    0.16
  -8   3   2    1.97    0.18
  -8   3   2    2.03    0.17
   8   3  -2    1.92    0.16
   8   3  -2    2.15    0.16
  -8  -3   2    2.18    0.19
   8  -3  -2    2.40    0.17
  -8  -3   2    2.29    0.13
   8  -3  -2    2.21    0.16
   8  -3  -2    1.85    0.15
  -8  -3   2    2.60    0.19
   8  -3  -2    2.13    0.13
  -8   3   1    4.80    0.26
  -8   3   1    5.12    0.28
   8   3  -1    5.05    0.26
   8   3  -1    5.50    0.26
  -8  -3   1    5.03    0.18
   8  -3  -1    5.00    0.20
  -8  -3   1    5.69    0.27
   8  -3  -1    4.65    0.25
   8  -3  -1    5.25    0.26
  -8  -3   1    4.88    0.26
   8  -3  -1    4.97    0.26
   8   3   0    1.91    0.16
  -8   3   0    1.66    0.15
   8   3   0    1.54    0.14
  -8   3   0    1.59    0.16
   8  -3   0    1.61    0.15
  -8  -3   0    2.03    0.16
   8  -3   0    1.58    0.09
   8  -3   0    1.53    0.15
  -8  -3   0    1.71    0.15
   8  -3   0    1.72    0.15
   8   3   1    6.24    0.31
  -8   3  -1    6.01    0.32
  -8   3  -1    5.97    0.30
   8  -3   1    6.16    0.30
  -8  -3  -1    6.21    0.30
   8  -3   1    6.33    0.31
  -8  -3  -1    5.97    0.30
  -8   3  -2    1.69    0.16
   8   3   2    1.61    0.17
  -8   3  -2    1.56    0.16
  -8  -3  -2    1.59    0.15
  -8  -3  -2    1.62    0.15
   8  -3   2    1.41    0.16
  -8   3  -3    0.29    0.11
  -8   3  -3    0.28    0.10
   8   3   3    0.09    0.11
   8  -3   3    0.12    0.10
  -8  -3  -3    0.36    0.10
  -8  -3  -3    0.17    0.09
  -8   3  -4    0.12    0.08
   8   3   4   -0.10    0.12
  -8   3  -4    0.37    0.11
  -8  -3  -4    0.02    0.10
  -8  -3  -4    0.08    0.09
   8  -3   4    0.26    0.11
  -8  -3  -4    0.25    0.11
  -8  -3  -4    0.03    0.09
  -8   3  -5    1.13    0.13
   8   3   5    1.01    0.16
  -8  -3  -5    1.19    0.13
  -8  -3  -5    1.06    0.16
  -8  -3  -5    1.09    0.13
   8  -3   5    1.41    0.17
   8   3   6    0.01    0.13
  -8   3  -6    0.25    0.07
   8  -3   6    0.21    0.12
  -8  -3  -6    0.11    0.07
  -8  -3  -6    0.28    0.13
   8   3   7    0.18    0.15
  -8   3  -7   -0.05    0.13
   8  -3   7   -0.04    0.12
  -8  -3  -7   -0.21    0.13
  -8   3  -8    0.05    0.17
   8   3   8   -0.09    0.16
   8  -3   8   -0.01    0.14
  -8  -3  -8    0.11    0.15
   8   4  -8    0.16    0.18
   8  -4  -8    0.04    0.18
   8   4  -7    0.05    0.15
  -8   4   7    0.18    0.11
  -8  -4   7   -0.14    0.10
   8  -4  -7    0.12    0.11
  -8   4   6    0.34    0.11
   8   4  -6    0.43    0.17
   8  -4  -6    0.18    0.10
  -8  -4   6    0.45    0.12
  -8   4   5    0.06    0.10
  -8  -4   5   -0.01    0.09
   8  -4  -5    0.02    0.08
   8   4  -4   -0.06    0.04
   8   4  -4    0.04    0.05
  -8   4   4    0.01    0.10
   8  -4  -4    0.14    0.06
  -8  -4   4   -0.01    0.10
   8  -4  -4    0.05    0.07
   8  -4  -4    0.15    0.06
   8   4  -3   15.10    0.58
   8   4  -3   16.01    0.59
  -8   4   3   16.46    0.63
   8  -4  -3   15.98    0.59
  -8  -4   3   15.87    0.63
   8  -4  -3   16.46    0.56
   8  -4  -3   16.20    0.59
  -8  -4   3   16.03    0.55
   8  -4  -3   16.57    0.61
   8   4  -2   13.75    0.53
  -8   4   2   13.87    0.56
   8   4  -2   13.46    0.52
   8  -4  -2   13.86    0.54
   8  -4  -2   13.47    0.53
   8  -4  -2   13.44    0.47
  -8  -4   2   13.75    0.46
   8  -4  -2   13.78    0.53
  -8   4   1    4.32    0.25
  -8   4   1    4.21    0.24
   8   4  -1    4.19    0.24
   8   4  -1    3.96    0.23
   8  -4  -1    4.29    0.25
  -8  -4   1    3.95    0.23
   8  -4  -1    4.19    0.24
   8  -4  -1    4.34    0.24
  -8  -4   1    3.80    0.24
  -8  -4   1    4.03    0.17
   8  -4  -1    4.51    0.19
  -8   4   0    0.38    0.10
   8   4   0    0.45    0.11
   8   4   0    0.30    0.09
  -8   4   0    0.33    0.11
  -8  -4   0    0.30    0.04
  -8  -4   0    0.25    0.10
   8  -4   0    0.48    0.10
   8  -4   0    0.32    0.09
  -8  -4   0    0.35    0.10
   8  -4   0    0.46    0.11
  -8   4  -1    3.51    0.22
   8   4   1    3.03    0.21
  -8   4  -1    3.52    0.24
   8   4   1    3.49    0.23
  -8  -4  -1    3.19    0.21
  -8  -4  -1    3.46    0.21
   8  -4   1    3.88    0.24
   8  -4   1    3.38    0.23
  -8   4  -2    1.35    0.15
  -8   4  -2    1.11    0.15
   8   4   2    1.17    0.16
  -8  -4  -2    1.53    0.15
   8  -4   2    1.48    0.16
  -8  -4  -2    1.42    0.08
  -8  -4  -2    1.36    0.14
   8   4   3    0.82    0.15
  -8   4  -3    1.04    0.15
  -8   4  -3    0.83    0.13
   8  -4   3    1.00    0.15
  -8  -4  -3    0.70    0.12
  -8  -4  -3    0.84    0.13
   8   4   4    1.80    0.19
  -8   4  -4    1.38    0.15
  -8   4  -4    1.82    0.17
   8  -4   4    1.92    0.19
  -8  -4  -4    1.61    0.16
  -8  -4  -4    1.63    0.16
  -8  -4  -4    1.95    0.18
   8   4   5    2.39    0.22
  -8   4  -5    1.85    0.17
  -8  -4  -5    2.28    0.17
  -8  -4  -5    2.48    0.19
   8  -4   5    2.30    0.21
  -8  -4  -5    2.16    0.21
   8   4   6    0.94    0.17
  -8  -4  -6    0.78    0.17
   8  -4   6    1.08    0.17
  -8  -4  -6    1.01    0.11
  -8   4  -7    0.22    0.15
   8   4   7    0.54    0.17
   8  -4   7    0.63    0.16
  -8  -4  -7    0.46    0.16
   8   5  -8    0.25    0.18
   8  -5  -8   -0.13    0.18
  -8   5   7    0.14    0.12
   8   5  -7    0.04    0.15
  -8  -5   7    0.13    0.11
   8  -5  -7    0.11    0.11
   8   5  -6    0.43    0.17
  -8   5   6    0.42    0.13
  -8  -5   6    0.36    0.11
   8  -5  -6    0.38    0.12
   8   5  -5    0.00    0.14
  -8   5   5    0.13    0.11
  -8  -5   5    0.15    0.11
   8  -5  -5    0.29    0.10
   8   5  -4    6.93    0.26
   8   5  -4    6.75    0.26
  -8   5   4    7.10    0.36
   8  -5  -4    6.90    0.31
  -8  -5   4    6.89    0.34
   8  -5  -4    7.18    0.29
   8  -5  -4    7.16    0.29
   8   5  -3    3.27    0.20
  -8   5   3    3.38    0.24
   8   5  -3    3.29    0.20
   8  -5  -3    4.01    0.23
   8  -5  -3    3.35    0.20
  -8  -5   3    3.35    0.23
   8  -5  -3    3.64    0.21
   8  -5  -3    3.61    0.20
  -8   5   2    4.65    0.28
   8   5  -2    4.45    0.24
   8   5  -2    4.34    0.24
   8  -5  -2    4.80    0.26
   8  -5  -2    4.06    0.21
   8  -5  -2    4.36    0.24
   8  -5  -2    5.08    0.25
  -8  -5   2    4.64    0.21
  -8  -5   2    4.52    0.26
   8   5  -1    0.38    0.10
  -8   5   1    0.26    0.11
   8   5  -1    0.41    0.10
  -8   5   1    0.43    0.10
   8  -5  -1    0.33    0.07
   8  -5  -1    0.48    0.10
   8  -5  -1    0.41    0.09
   8  -5  -1    0.50    0.11
  -8   5   0    0.21    0.11
  -8   5   0    0.18    0.10
   8   5   0    0.24    0.09
   8   5   0    0.35    0.11
   8  -5   0    0.17    0.09
  -8  -5   0    0.19    0.09
  -8  -5   0    0.14    0.09
   8  -5   0    0.19    0.10
   8  -5   0    0.12    0.08
  -8   5  -1    0.19    0.10
  -8   5  -1    0.05    0.10
   8   5   1    0.37    0.11
   8  -5   1    0.03    0.08
  -8  -5  -1    0.14    0.09
  -8  -5  -1    0.17    0.10
   8  -5   1    0.33    0.11
   8   5   2    2.88    0.22
  -8   5  -2    2.96    0.21
  -8   5  -2    2.85    0.24
  -8  -5  -2    3.35    0.22
  -8  -5  -2    2.86    0.20
  -8  -5  -2    3.04    0.13
   8  -5   2    2.95    0.23
  -8   5  -3   -0.18    0.10
  -8   5  -3   -0.20    0.08
   8   5   3   -0.01    0.11
  -8  -5  -3   -0.06    0.09
  -8  -5  -3    0.15    0.09
   8  -5   3   -0.05    0.10
  -8   5  -4    0.72    0.12
   8   5   4    0.83    0.16
  -8   5  -4    0.65    0.13
  -8  -5  -4    0.57    0.14
   8  -5   4    0.79    0.15
  -8  -5  -4    0.66    0.12
  -8  -5  -4    0.43    0.12
  -8   5  -5    0.11    0.09
   8   5   5    0.12    0.13
  -8  -5  -5    0.27    0.14
  -8  -5  -5    0.32    0.09
   8  -5   5    0.20    0.12
   8   5   6    0.48    0.16
   8  -5   6    0.31    0.14
  -8  -5  -6    0.60    0.16
  -8  -5  -6    0.40    0.09
  -8   5  -7    0.06    0.15
   8   5   7   -0.07    0.15
   8  -5   7    0.12    0.14
  -8  -5  -7    0.08    0.15
   8   6  -8    0.10    0.18
   8  -6  -8   -0.26    0.15
   8  -6  -8    0.26    0.22
  -8   6   7    0.10    0.13
   8   6  -7    0.20    0.17
  -8  -6   7    0.24    0.11
   8  -6  -7   -0.04    0.14
   8  -6  -7    0.17    0.11
  -8   6   6    0.26    0.13
   8   6  -6    0.28    0.15
   8  -6  -6    0.00    0.10
  -8  -6   6    0.13    0.11
   8  -6  -6    0.07    0.13
  -8   6   5    0.00    0.11
   8   6  -5   -0.01    0.12
   8  -6  -5    0.11    0.12
  -8  -6   5    0.05    0.10
   8  -6  -5    0.10    0.09
   8   6  -4    5.07    0.21
  -8   6   4    5.47    0.32
   8   6  -4    4.81    0.21
   8  -6  -4    5.24    0.24
   8  -6  -4    5.34    0.27
  -8  -6   4    4.97    0.29
   8  -6  -4    5.38    0.25
   8   6  -3   23.33    0.80
  -8   6   3   21.73    0.86
   8   6  -3   23.09    0.81
   8  -6  -3   23.87    0.84
  -8  -6   3   22.21    0.84
   8  -6  -3   21.42    0.76
   8  -6  -3   21.90    0.81
   8  -6  -3   22.64    0.81
   8   6  -2    0.46    0.10
   8   6  -2    0.32    0.10
  -8   6   2    0.48    0.13
  -8  -6   2    0.23    0.10
   8  -6  -2    0.33    0.10
   8  -6  -2    0.31    0.08
   8  -6  -2    0.28    0.09
   8  -6  -2    0.23    0.10
   8   6  -1   -0.08    0.09
   8   6  -1   -0.01    0.08
  -8   6   1   -0.01    0.10
   8  -6  -1    0.17    0.10
   8  -6  -1    0.03    0.08
  -8  -6   1    0.08    0.10
   8  -6  -1    0.11    0.08
   8   6   0   -0.13    0.09
  -8   6   0    0.14    0.09
  -8   6   0    0.13    0.11
   8  -6   0    0.09    0.10
   8  -6   0    0.12    0.09
   8   6   1   -0.01    0.11
  -8   6  -1    0.12    0.09
  -8   6  -1    0.02    0.11
   8  -6   1    0.02    0.10
  -8  -6  -1    0.23    0.10
  -8  -6  -1    0.09    0.09
   8   6   2    2.15    0.19
  -8   6  -2    2.08    0.20
  -8   6  -2    1.55    0.17
  -8  -6  -2    1.93    0.17
   8  -6   2    1.65    0.18
  -8  -6  -2    1.65    0.17
  -8  -6  -2    2.09    0.12
  -8   6  -3    0.24    0.11
   8   6   3    0.27    0.13
  -8   6  -3    0.27    0.11
  -8  -6  -3    0.30    0.11
  -8  -6  -3    0.45    0.11
   8  -6   3    0.33    0.12
  -8   6  -4    0.63    0.14
   8   6   4    0.59    0.16
  -8   6  -4    0.51    0.12
  -8  -6  -4    0.56    0.14
  -8  -6  -4    0.53    0.11
   8  -6   4    0.76    0.15
  -8  -6  -4    0.42    0.12
   8   6   5   -0.09    0.12
  -8   6  -5    0.00    0.09
  -8  -6  -5    0.07    0.09
  -8  -6  -5    0.01    0.13
   8  -6   5   -0.13    0.11
   8   6   6    0.26    0.15
  -8  -6  -6    0.07    0.14
   8  -6   6    0.06    0.12
  -8  -6  -6    0.01    0.08
  -8  -6  -6    0.01    0.09
  -8   6  -7    0.38    0.18
   8   6   7    0.27    0.16
  -8  -6  -7    0.08    0.17
   8  -6   7    0.64    0.17
  -8   7   7   -0.10    0.13
   8   7  -7    0.07    0.15
   8  -7  -7   -0.13    0.13
  -8  -7   7    0.03    0.12
   8   7  -6    0.15    0.14
  -8   7   6    0.31    0.14
  -8  -7   6    0.23    0.12
[truncated: 85,612 more chars]
