# Supplementary material for: 4-Amino-6-(piperidin-1-yl)pyrimidine-5-carbo­nitrile
Source: IUCrdata. 2020 Mar 17;5(Pt 3):x200385. doi: 10.1107/S2414314620003855 (PMC9462203; doi:10.1107/S2414314620003855)
Supplement: Supplementary file 2 [file x-05-x200385-Isup2.hkl]

data_I                                                                          
_shelx_title ' UPS3675_RS30_0ma in P2(1)/c'                                     
_shelx_refln_list_code          4                                               
_shelx_F_calc_maximum      118.15                                               
_exptl_crystal_F_000       432.00                                               
_reflns_d_resolution_high  0.8409                                               
                                                                                
loop_                                                                           
 _space_group_symop_operation_xyz                                               
 'x, y, z'                                                                      
 '-x, y+1/2, -z+1/2'                                                            
 '-x, -y, -z'                                                                   
 'x, -y-1/2, z-1/2'                                                             
                                                                                
_cell_length_a    10.7335                                                       
_cell_length_b    12.4005                                                       
_cell_length_c     7.9206                                                       
_cell_angle_alpha  90.000                                                       
_cell_angle_beta   93.654                                                       
_cell_angle_gamma  90.000                                                       
                                                                                
_shelx_F_squared_multiplier     1.000                                           
                                                                                
loop_                                                                           
 _refln_index_h                                                                 
 _refln_index_k                                                                 
 _refln_index_l                                                                 
 _refln_F_squared_calc                                                          
 _refln_F_squared_meas                                                          
 _refln_F_squared_sigma                                                         
 _refln_observed_status                                                         
   1   0   0       2461.38          0.00         0.12 o                         
   2   0   0       1404.67       1412.18        20.58 o                         
   3   0   0       1253.35       1152.68        21.75 o                         
   4   0   0        254.12        296.89         6.10 o                         
   5   0   0         92.15         86.79         1.75 o                         
   6   0   0         30.80         46.75         1.15 o                         
   7   0   0         87.93         78.26         1.75 o                         
   8   0   0          9.59         10.99         0.68 o                         
   9   0   0         92.12         89.65         2.33 o                         
  10   0   0         55.14         49.66         2.28 o                         
  11   0   0          4.99          5.42         1.10 o                         
  12   0   0          6.84          8.77         1.36 o                         
   1   1   0        262.31          0.00         0.05 o                         
   2   1   0         48.09         33.84         0.45 o                         
   3   1   0       1603.40       1600.08        33.47 o                         
   4   1   0         13.10         12.73         0.34 o                         
   5   1   0        142.64        152.29         2.18 o                         
   6   1   0         84.43         73.66         1.02 o                         
   7   1   0        323.34        305.76         3.81 o                         
   8   1   0         63.75         55.53         1.21 o                         
   9   1   0          0.70          1.29         0.38 o                         
  10   1   0          8.51          9.18         0.70 o                         
  11   1   0          0.86          1.20         0.66 o                         
  12   1   0          0.21          0.37         0.71 o                         
   0   2   0       6739.16       4954.22       114.63 o                         
   1   2   0       1373.32       1205.45        29.31 o                         
   2   2   0        206.35        211.12         2.07 o                         
   3   2   0       2153.44       2136.66        24.90 o                         
   4   2   0        327.96        342.12         4.08 o                         
   5   2   0        287.31        320.78         3.47 o                         
   6   2   0         70.44         71.36         0.99 o                         
   7   2   0         79.16         81.25         1.04 o                         
   8   2   0          4.21          4.00         0.29 o                         
   9   2   0          0.00          0.00         0.33 o                         
  10   2   0          6.64          7.69         0.69 o                         
  11   2   0          7.89          9.15         0.88 o                         
  12   2   0          1.59          1.13         0.83 o                         
   1   3   0        299.62        329.44         3.33 o                         
   2   3   0         96.32         76.95         1.19 o                         
   3   3   0         43.11         30.71         0.50 o                         
   4   3   0          1.16          0.47         0.20 o                         
   5   3   0       2901.99       2892.24        32.09 o                         
   6   3   0         82.97         90.47         1.18 o                         
   7   3   0         80.02         78.58         1.01 o                         
   8   3   0         21.27         20.12         0.53 o                         
   9   3   0         26.88         30.09         0.74 o                         
  10   3   0         19.63         21.76         0.96 o                         
  11   3   0          0.10          0.00         0.63 o                         
  12   3   0          0.03          0.00         0.81 o                         
   0   4   0        195.51        170.82         3.49 o                         
   1   4   0       1217.64       1202.57        14.86 o                         
   2   4   0       1246.28       1250.45        14.44 o                         
   3   4   0        365.00        330.98         3.75 o                         
   4   4   0         78.93         71.84         1.10 o                         
   5   4   0          1.41          0.65         0.21 o                         
   6   4   0        348.14        396.41         4.30 o                         
   7   4   0         28.11         32.42         0.74 o                         
   8   4   0          3.39          4.18         0.31 o                         
   9   4   0         51.46         56.67         1.21 o                         
  10   4   0          0.19          0.38         0.76 o                         
  11   4   0         23.81         24.38         1.22 o                         
  12   4   0          1.82          1.01         0.78 o                         
   1   5   0         91.01         95.14         1.31 o                         
   2   5   0         80.38         98.25         1.37 o                         
   3   5   0        537.22        569.31         6.34 o                         
   4   5   0         31.10         31.79         0.61 o                         
   5   5   0        179.85        195.78         2.93 o                         
   6   5   0        102.08        118.15         1.62 o                         
   7   5   0         21.59         27.52         0.65 o                         
   8   5   0          3.09          2.35         0.38 o                         
   9   5   0         39.54         35.27         1.18 o                         
  10   5   0          1.25          0.42         0.64 o                         
  11   5   0         28.03         29.99         1.94 o                         
   0   6   0         56.04         42.55         2.43 o                         
   1   6   0         90.57        100.78         1.52 o                         
   2   6   0          6.14          8.60         0.37 o                         
   3   6   0          5.47          6.45         0.31 o                         
   4   6   0         36.76         40.57         0.79 o                         
   5   6   0         49.43         48.02         0.79 o                         
   6   6   0          0.49          0.00         0.29 o                         
   7   6   0         19.93         18.50         0.60 o                         
   8   6   0          1.09          0.81         0.51 o                         
   9   6   0         28.28         25.76         1.21 o                         
  10   6   0          0.69          1.51         0.70 o                         
  11   6   0          1.41          2.42         0.78 o                         
   1   7   0         16.10         12.85         0.55 o                         
   2   7   0          9.54         10.27         0.40 o                         
   3   7   0        118.86        121.54         1.60 o                         
   4   7   0         11.48         13.10         0.45 o                         
   5   7   0         72.15         72.95         1.08 o                         
   6   7   0         19.81         15.76         0.56 o                         
   7   7   0          1.37          1.50         0.41 o                         
   8   7   0         11.50         10.31         0.76 o                         
   9   7   0         13.21         13.42         1.20 o                         
  10   7   0          1.13          1.12         0.74 o                         
  11   7   0         10.05          9.07         0.98 o                         
   0   8   0         50.20         41.65         1.14 o                         
   1   8   0         20.79         19.98         0.54 o                         
   2   8   0         10.61          8.82         0.42 o                         
   3   8   0          8.05          7.58         0.61 o                         
   4   8   0         15.65         19.21         0.59 o                         
   5   8   0         41.21         44.56         0.83 o                         
   6   8   0         97.36         89.80         1.52 o                         
   7   8   0          5.25          4.61         0.62 o                         
   8   8   0         36.15         34.42         1.47 o                         
   9   8   0         36.50         32.37         1.68 o                         
  10   8   0         10.01          8.39         1.14 o                         
   1   9   0         19.43         19.06         0.56 o                         
   2   9   0         51.08         55.37         1.06 o                         
   3   9   0         47.30         48.14         0.95 o                         
   4   9   0          0.03          0.00         0.30 o                         
   5   9   0         15.33         14.95         0.57 o                         
   6   9   0          1.39          0.28         0.51 o                         
   7   9   0          0.01          0.00         0.70 o                         
   8   9   0          1.70          1.92         0.75 o                         
   9   9   0          0.46          2.41         0.79 o                         
  10   9   0          0.25          1.22         0.95 o                         
   0  10   0        241.36        235.04         4.44 o                         
   1  10   0         22.21         21.83         0.74 o                         
   2  10   0         30.60         28.99         0.83 o                         
   3  10   0         44.86         54.85         1.23 o                         
   4  10   0        157.20        158.20         2.45 o                         
   5  10   0         76.95         78.59         2.07 o                         
   6  10   0          3.56          3.94         0.78 o                         
   7  10   0          4.74          5.58         1.32 o                         
   8  10   0         11.11         10.45         0.97 o                         
   9  10   0          8.68          7.51         0.95 o                         
   1  11   0          9.95         13.36         0.84 o                         
   2  11   0         15.44         15.97         1.32 o                         
   3  11   0         39.75         37.34         1.48 o                         
   4  11   0          0.04          0.00         0.61 o                         
   5  11   0          1.23          0.49         0.68 o                         
   6  11   0          1.26          0.79         0.72 o                         
   7  11   0          1.31          1.76         0.78 o                         
   8  11   0          0.05          0.00         0.76 o                         
   0  12   0        204.43        190.97         5.56 o                         
   1  12   0         33.98         35.49         1.49 o                         
   2  12   0         20.39         22.50         1.26 o                         
   3  12   0          6.41          8.38         0.92 o                         
   4  12   0         11.78         10.10         1.11 o                         
   5  12   0         10.66         13.65         1.28 o                         
   6  12   0          0.95          0.85         0.75 o                         
   7  12   0          4.68          4.56         0.93 o                         
   1  13   0         50.84         53.91         1.89 o                         
   2  13   0         54.48         59.87         1.96 o                         
   3  13   0         85.76         89.00         2.43 o                         
   4  13   0         16.49         15.54         1.15 o                         
   5  13   0          1.20          1.36         0.80 o                         
   6  13   0          0.15          0.00         0.80 o                         
   0  14   0          1.33          3.30         1.26 o                         
   1  14   0          0.75          2.17         0.88 o                         
   2  14   0          2.39          1.84         0.84 o                         
   3  14   0         27.69         28.25         1.48 o                         
   4  14   0         11.45         14.45         1.18 o                         
 -12   1   1          1.69          0.60         0.58 o                         
 -11   1   1          0.35          0.89         0.49 o                         
 -10   1   1         11.62         14.14         0.72 o                         
  -9   1   1          1.67          0.71         0.36 o                         
  -8   1   1        392.43        387.55         4.51 o                         
  -7   1   1         97.85        114.08         1.41 o                         
  -6   1   1          0.29          0.71         0.17 o                         
  -5   1   1        352.65        394.37         3.93 o                         
  -4   1   1        198.00        217.82         2.12 o                         
  -3   1   1       2399.73       2493.10        19.97 o                         
  -2   1   1      13959.88      10618.84       204.12 o                         
  -1   1   1        997.58        886.64        19.78 o                         
   0   1   1       2624.01       1519.57        47.98 o                         
   1   1   1          0.14          0.31         0.09 o                         
   2   1   1       1901.14       1739.16        15.55 o                         
   3   1   1        372.43        349.15         3.64 o                         
   4   1   1       1219.50       1189.97        12.80 o                         
   5   1   1         42.90         42.07         0.75 o                         
   6   1   1          7.01          8.46         0.38 o                         
   7   1   1         48.34         44.51         1.02 o                         
   8   1   1        170.12        146.05         2.38 o                         
   9   1   1         49.16         49.95         1.23 o                         
  10   1   1         39.87         41.01         1.47 o                         
  11   1   1        109.58        117.21         2.76 o                         
  12   1   1         58.56         56.29         1.84 o                         
 -12   2   1          2.42          4.06         0.79 o                         
 -11   2   1          0.99          1.24         0.54 o                         
 -10   2   1          2.47          2.55         0.56 o                         
  -9   2   1        173.05        179.39         2.39 o                         
  -8   2   1         43.25         45.05         0.70 o                         
  -7   2   1         34.25         30.94         0.55 o                         
  -6   2   1          5.68          4.07         0.28 o                         
  -5   2   1         78.72         78.13         0.89 o                         
  -4   2   1         86.93         85.87         0.99 o                         
  -3   2   1       9346.14       8096.77        72.61 o                         
  -2   2   1       9139.13       8127.79        63.63 o                         
  -1   2   1       1743.97       1677.17        12.88 o                         
   0   2   1       4683.52       3991.82        36.98 o                         
   1   2   1       1451.82       1395.14        11.76 o                         
   2   2   1          7.99          8.42         0.20 o                         
   3   2   1        387.16        396.64         4.69 o                         
   4   2   1        478.64        485.70         5.34 o                         
   5   2   1        350.71        323.39         3.46 o                         
   6   2   1        240.36        281.94         3.76 o                         
   7   2   1         24.40         18.76         0.77 o                         
   8   2   1         19.99         18.64         0.74 o                         
   9   2   1         88.85         97.02         1.85 o                         
  10   2   1          0.24          0.00         0.61 o                         
  11   2   1         20.97         18.96         1.18 o                         
  12   2   1         11.05          9.66         0.99 o                         
 -12   3   1          0.09          1.11         0.70 o                         
 -11   3   1          0.13          0.42         0.55 o                         
 -10   3   1         10.46          9.41         0.70 o                         
  -9   3   1         15.55         11.34         0.50 o                         
  -8   3   1         60.42         61.00         0.88 o                         
  -7   3   1         17.47         17.55         0.44 o                         
  -6   3   1        585.46        636.07         6.35 o                         
  -5   3   1        548.46        574.63         5.76 o                         
  -4   3   1         24.33         29.13         0.44 o                         
  -3   3   1       1131.24       1174.65        10.60 o                         
  -2   3   1        845.64        862.81         7.53 o                         
  -1   3   1        698.91        714.84         5.89 o                         
   0   3   1         47.99         34.49         0.43 o                         
   1   3   1        401.71        411.03         3.67 o                         
   2   3   1         87.98        100.87         1.17 o                         
   3   3   1         91.34         96.68         1.23 o                         
   4   3   1        291.48        303.54         3.69 o                         
   5   3   1         78.97         88.36         1.50 o                         
   6   3   1         64.16         69.16         1.01 o                         
   7   3   1         25.81         23.99         0.67 o                         
   8   3   1         70.74         73.55         1.39 o                         
   9   3   1         75.92         75.79         1.47 o                         
  10   3   1          5.08          7.12         1.21 o                         
  11   3   1         35.80         37.68         1.48 o                         
  12   3   1          4.59          3.51         0.83 o                         
 -12   4   1          0.54          1.21         0.75 o                         
 -11   4   1         22.07         17.95         0.96 o                         
 -10   4   1          5.58          4.14         0.65 o                         
  -9   4   1          0.21          0.65         0.34 o                         
  -8   4   1         46.87         50.09         0.81 o                         
  -7   4   1         66.35         59.02         0.86 o                         
  -6   4   1         26.39         25.96         0.53 o                         
  -5   4   1         28.62         29.11         0.48 o                         
  -4   4   1         26.90         22.94         0.44 o                         
  -3   4   1        905.75        904.90         8.56 o                         
  -2   4   1        113.40        123.04         1.25 o                         
  -1   4   1        682.54        681.14         6.81 o                         
   0   4   1          2.49          2.82         0.20 o                         
   1   4   1       1232.20       1217.51        12.68 o                         
   2   4   1          6.27          9.35         0.29 o                         
   3   4   1       2392.24       2545.97        27.55 o                         
   4   4   1          6.20          7.32         0.34 o                         
   5   4   1          0.02          0.41         0.25 o                         
   6   4   1        192.41        197.19         2.60 o                         
   7   4   1          1.88          0.84         0.25 o                         
   8   4   1         42.70         41.16         0.95 o                         
   9   4   1         35.12         38.74         1.11 o                         
  10   4   1          5.39          4.05         0.70 o                         
  11   4   1          0.13          0.00         0.67 o                         
  12   4   1          0.30          0.00         0.73 o                         
 -11   5   1          1.96          2.41         1.13 o                         
 -10   5   1          2.79          2.20         0.60 o                         
  -9   5   1          1.07          0.78         0.44 o                         
  -8   5   1          3.28          4.83         0.40 o                         
  -7   5   1         91.60         92.21         1.28 o                         
  -6   5   1        107.98        112.53         1.44 o                         
  -5   5   1          4.49          2.16         0.25 o                         
  -4   5   1        321.57        314.65         3.28 o                         
  -3   5   1         26.03         29.85         0.48 o                         
  -2   5   1        468.81        468.10         4.52 o                         
  -1   5   1        129.06        134.99         1.51 o                         
   0   5   1        187.23        216.71         2.40 o                         
   1   5   1         50.70         51.42         0.71 o                         
   2   5   1         31.48         25.21         0.51 o                         
   3   5   1        310.05        336.58         3.51 o                         
   4   5   1        316.03        348.41         4.01 o                         
   5   5   1         35.14         39.69         0.81 o                         
   6   5   1         30.42         35.69         0.85 o                         
   7   5   1          0.20          0.00         0.29 o                         
   8   5   1          2.34          2.11         0.47 o                         
   9   5   1         36.76         34.21         1.18 o                         
  10   5   1          6.75          5.86         0.82 o                         
  11   5   1          8.07          7.71         0.90 o                         
 -11   6   1         31.91         29.10         1.39 o                         
 -10   6   1          0.00          0.39         0.57 o                         
  -9   6   1         13.47         11.95         0.66 o                         
  -8   6   1          1.38          0.48         0.40 o                         
  -7   6   1         18.19         18.83         0.62 o                         
  -6   6   1          1.94          2.00         0.27 o                         
  -5   6   1         98.08         90.28         1.16 o                         
  -4   6   1        491.58        462.11         4.57 o                         
  -3   6   1        141.33        138.28         1.52 o                         
  -2   6   1         15.16         10.58         0.36 o                         
  -1   6   1         25.13         22.96         0.48 o                         
   0   6   1        328.16        329.99         3.59 o                         
   1   6   1         16.26         18.90         0.45 o                         
   2   6   1        179.91        210.23         2.39 o                         
   3   6   1        487.69        539.12         5.76 o                         
   4   6   1        381.99        419.63         4.85 o                         
   5   6   1         14.86         15.72         0.55 o                         
   6   6   1         37.20         38.13         0.87 o                         
   7   6   1         16.18         11.36         0.59 o                         
   8   6   1          1.40          0.98         0.48 o                         
   9   6   1          8.66          7.22         0.89 o                         
  10   6   1          0.99          1.46         0.72 o                         
  11   6   1          5.52          6.28         1.11 o                         
 -11   7   1          9.50          9.06         0.99 o                         
 -10   7   1          2.24          2.69         0.74 o                         
  -9   7   1          6.83          6.30         0.92 o                         
  -8   7   1         35.83         34.29         1.05 o                         
  -7   7   1         10.32         10.53         0.60 o                         
  -6   7   1          0.87          0.00         0.28 o                         
  -5   7   1         11.03         14.98         0.43 o                         
  -4   7   1         62.02         59.22         0.83 o                         
  -3   7   1         24.12         31.01         0.56 o                         
  -2   7   1         66.58         67.31         0.99 o                         
  -1   7   1        223.97        236.47         2.69 o                         
   0   7   1         64.80         64.09         0.95 o                         
   1   7   1        276.28        287.54         3.08 o                         
   2   7   1         51.55         63.72         1.00 o                         
   3   7   1          0.36          0.71         0.28 o                         
   4   7   1         40.66         50.09         0.93 o                         
   5   7   1          8.51          9.92         0.46 o                         
   6   7   1         60.49         58.36         1.13 o                         
   7   7   1         43.57         40.41         1.03 o                         
   8   7   1          0.01          0.29         0.53 o                         
   9   7   1         21.61         18.54         1.09 o                         
  10   7   1          1.45          1.32         0.75 o                         
  11   7   1          4.13          5.72         0.94 o                         
 -10   8   1          5.81          6.90         0.88 o                         
  -9   8   1          8.92          9.11         0.91 o                         
  -8   8   1          3.53          5.03         0.78 o                         
  -7   8   1          0.65          0.00         0.49 o                         
  -6   8   1         18.75         17.29         0.60 o                         
  -5   8   1          8.05         10.68         0.44 o                         
  -4   8   1          0.03          0.11         0.29 o                         
  -3   8   1         74.36         75.70         1.00 o                         
  -2   8   1          1.63          2.01         0.29 o                         
  -1   8   1          2.81          3.17         0.27 o                         
   0   8   1         24.96         31.34         0.66 o                         
   1   8   1         28.35         27.82         0.58 o                         
   2   8   1         50.97         56.94         0.93 o                         
   3   8   1        413.14        428.32         4.96 o                         
   4   8   1        104.77         95.52         1.42 o                         
   5   8   1         50.99         50.85         0.94 o                         
   6   8   1         29.67         22.70         0.81 o                         
   7   8   1          0.55          0.00         0.55 o                         
   8   8   1         10.02         11.33         1.08 o                         
   9   8   1          0.17          0.60         0.70 o                         
  10   8   1          3.46          2.16         1.02 o                         
 -10   9   1          0.06          0.00         0.90 o                         
  -9   9   1          2.89          5.05         0.82 o                         
  -8   9   1          7.07          6.34         1.08 o                         
  -7   9   1         35.12         37.98         1.28 o                         
  -6   9   1         11.89         11.41         0.71 o                         
  -5   9   1         94.28        103.92         1.57 o                         
  -4   9   1         36.07         41.06         0.79 o                         
  -3   9   1        125.72        119.07         1.45 o                         
  -2   9   1         11.24          8.22         0.45 o                         
  -1   9   1          3.35          3.62         0.31 o                         
   0   9   1          0.22          0.00         0.29 o                         
   1   9   1          2.12          1.73         0.32 o                         
   2   9   1         40.45         47.60         0.93 o                         
   3   9   1         81.59         77.19         1.35 o                         
   4   9   1          0.60          0.98         0.35 o                         
   5   9   1          1.83          0.80         0.49 o                         
   6   9   1        142.45        134.75         2.64 o                         
   7   9   1         11.46         10.29         1.26 o                         
   8   9   1          0.07          1.54         0.73 o                         
   9   9   1          2.57          3.96         0.84 o                         
  -9  10   1          5.24          4.96         0.92 o                         
  -8  10   1          2.42          2.04         0.75 o                         
  -7  10   1          0.02          0.00         0.63 o                         
  -6  10   1         21.38         17.55         0.93 o                         
  -5  10   1          2.71          2.36         0.48 o                         
  -4  10   1         12.68         14.50         0.62 o                         
  -3  10   1        200.82        197.28         2.66 o                         
  -2  10   1        122.19        112.32         1.76 o                         
  -1  10   1        117.50        120.40         1.74 o                         
   0  10   1         74.25         68.73         1.20 o                         
   1  10   1          1.50          0.00         0.35 o                         
   2  10   1          1.79          2.18         0.45 o                         
   3  10   1         36.19         33.51         1.03 o                         
   4  10   1         31.07         28.98         1.11 o                         
   5  10   1          1.53          0.72         0.60 o                         
   6  10   1          2.31          0.83         0.62 o                         
   7  10   1          0.01          0.19         0.70 o                         
   8  10   1          1.74          1.94         0.78 o                         
   9  10   1          0.20          1.78         1.22 o                         
  -8  11   1          8.42          6.84         0.91 o                         
  -7  11   1         10.26          8.68         0.94 o                         
  -6  11   1         35.93         35.24         1.56 o                         
  -5  11   1          2.51          2.76         0.76 o                         
  -4  11   1          5.47          4.97         0.60 o                         
  -3  11   1         50.54         52.98         1.22 o                         
  -2  11   1         88.28         72.99         1.59 o                         
  -1  11   1         46.04         44.23         1.26 o                         
   0  11   1        350.91        343.51         5.13 o                         
   1  11   1         74.31         75.09         1.82 o                         
   2  11   1         68.59         63.27         1.63 o                         
   3  11   1         21.42         17.39         1.05 o                         
   4  11   1         15.92         14.89         1.01 o                         
   5  11   1          0.63          0.00         0.66 o                         
   6  11   1          7.22          4.47         1.33 o                         
   7  11   1         11.39         11.91         1.03 o                         
   8  11   1         11.17         10.83         1.06 o                         
  -7  12   1         13.48         16.81         1.19 o                         
  -6  12   1          2.41          0.72         0.78 o                         
  -5  12   1         33.76         32.61         2.36 o                         
  -4  12   1         38.41         42.31         1.38 o                         
  -3  12   1          2.83          3.62         0.70 o                         
  -2  12   1         37.46         43.92         1.61 o                         
  -1  12   1         27.01         30.64         1.38 o                         
   0  12   1          7.80          6.17         0.88 o                         
   1  12   1        154.53        161.74         3.49 o                         
   2  12   1         33.35         33.35         3.34 o                         
   3  12   1         11.50         10.72         0.97 o                         
   4  12   1          6.18          6.80         1.17 o                         
   5  12   1          2.79          1.92         0.85 o                         
   6  12   1          2.57          4.18         0.88 o                         
   7  12   1          3.20          3.51         0.90 o                         
  -5  13   1         31.50         32.36         2.60 o                         
  -4  13   1          0.64          1.17         0.78 o                         
  -3  13   1         43.79         46.00         1.51 o                         
  -2  13   1          0.00          0.00         0.73 o                         
  -1  13   1         22.32         20.40         1.23 o                         
   0  13   1          7.14          7.22         1.07 o                         
   1  13   1          5.39          6.04         0.90 o                         
   2  13   1          3.94          4.19         0.87 o                         
   3  13   1          3.82          4.53         0.88 o                         
   4  13   1         18.17         17.86         1.20 o                         
   5  13   1          0.34          0.74         0.79 o                         
  -3  14   1          0.04          1.18         0.87 o                         
  -2  14   1         15.66         15.66         1.21 o                         
  -1  14   1         60.70         64.52         2.13 o                         
   0  14   1         12.02         10.35         1.29 o                         
   1  14   1          7.98          6.65         1.00 o                         
   2  14   1          8.67          7.72         1.00 o                         
   3  14   1          0.55          0.06         0.84 o                         
 -12   0   2         25.59         31.52         2.08 o                         
 -11   0   2         65.91         64.96         2.10 o                         
 -10   0   2        102.03         90.98         2.10 o                         
  -9   0   2          1.18          0.98         0.49 o                         
  -8   0   2         25.03         27.73         0.88 o                         
  -7   0   2         18.73         20.95         0.70 o                         
  -6   0   2        210.23        198.55         2.83 o                         
  -5   0   2        311.53        281.09         3.52 o                         
  -4   0   2         16.71         14.95         0.60 o                         
  -3   0   2          8.30         13.15         0.30 o                         
  -2   0   2        229.42        219.51         2.72 o                         
  -1   0   2          2.78          6.48         0.36 o                         
   0   0   2       2906.10       2455.00        40.97 o                         
   1   0   2       2231.56       2096.79        32.16 o                         
   2   0   2       2414.89       2393.90        24.10 o                         
   3   0   2       2341.55       2311.10        30.09 o                         
   4   0   2        265.02        329.38         4.47 o                         
   5   0   2        110.18        118.52         1.94 o                         
   6   0   2         17.89         13.64         0.66 o                         
   7   0   2        319.14        309.49         5.50 o                         
   8   0   2          3.54          1.52         0.80 o                         
   9   0   2        201.12        212.28         4.76 o                         
  10   0   2         47.12         54.76         1.94 o                         
  11   0   2         39.63         49.27         5.28 o                         
  12   0   2         76.72         76.74         3.14 o                         
 -12   1   2          0.10          0.00         0.47 o                         
 -11   1   2          0.42          1.06         0.48 o                         
 -10   1   2          7.05          6.53         0.48 o                         
  -9   1   2          1.33          0.51         0.34 o                         
  -8   1   2         25.42         22.61         0.49 o                         
  -7   1   2         30.19         29.55         0.51 o                         
  -6   1   2          7.37          7.46         0.26 o                         
  -5   1   2        437.44        483.08         4.57 o                         
  -4   1   2        576.30        577.28         4.97 o                         
  -3   1   2        491.03        550.86         3.98 o                         
  -2   1   2       2396.95       2372.11        21.62 o                         
  -1   1   2       1183.14       1200.04        12.10 o                         
   0   1   2        484.31        407.28         3.34 o                         
   1   1   2       1676.88       1553.87        11.67 o                         
   2   1   2        192.91        205.66         1.58 o                         
   3   1   2        493.15        531.17         4.76 o                         
   4   1   2        251.25        297.67         3.01 o                         
   5   1   2        178.21        186.00         2.08 o                         
   6   1   2        114.28        127.52         1.53 o                         
   7   1   2         52.62         55.86         0.86 o                         
   8   1   2          5.00          3.20         0.35 o                         
   9   1   2        124.45        118.66         1.95 o                         
  10   1   2          8.96         10.38         0.70 o                         
  11   1   2          1.98          2.65         0.72 o                         
  12   1   2         17.32         18.91         1.21 o                         
 -12   2   2          6.94          7.27         0.65 o                         
 -11   2   2          0.54          0.00         0.46 o                         
 -10   2   2         58.02         59.57         1.15 o                         
  -9   2   2         18.62         19.95         0.61 o                         
  -8   2   2        180.24        196.25         2.15 o                         
  -7   2   2         47.82         43.95         0.68 o                         
  -6   2   2         49.20         55.33         0.79 o                         
  -5   2   2        697.20        730.00         7.45 o                         
  -4   2   2        100.57        105.58         1.07 o                         
  -3   2   2        179.63        185.78         1.54 o                         
  -2   2   2        505.51        502.32         4.00 o                         
  -1   2   2       1955.20       1849.36        14.96 o                         
   0   2   2       1405.90       1443.66        11.71 o                         
   1   2   2       1413.89       1367.64        10.46 o                         
   2   2   2         11.25         11.97         0.23 o                         
   3   2   2         52.04         47.64         0.59 o                         
   4   2   2        620.42        683.70         7.08 o                         
   5   2   2          0.04          1.80         0.21 o                         
   6   2   2        337.08        356.04         3.84 o                         
   7   2   2         41.20         44.36         0.74 o                         
   8   2   2         86.72         87.06         1.31 o                         
   9   2   2        129.07        127.54         2.28 o                         
  10   2   2          0.26          1.54         0.61 o                         
  11   2   2          6.81          5.50         0.82 o                         
  12   2   2         24.02         24.24         1.35 o                         
 -12   3   2          0.90          1.05         0.52 o                         
 -11   3   2          1.80          2.38         0.58 o                         
 -10   3   2          3.62          3.02         0.47 o                         
  -9   3   2         33.81         41.32         0.89 o                         
  -8   3   2         18.95         26.00         0.62 o                         
  -7   3   2          5.38          4.26         0.28 o                         
  -6   3   2        263.74        276.91         2.87 o                         
  -5   3   2       1365.49       1404.12        13.11 o                         
  -4   3   2         96.14        101.52         1.10 o                         
  -3   3   2          0.67          0.78         0.15 o                         
  -2   3   2         10.54          7.50         0.19 o                         
  -1   3   2        541.87        520.76         4.03 o                         
   0   3   2         13.86         13.60         0.23 o                         
   1   3   2         10.28         23.06         0.35 o                         
   2   3   2        142.01        172.97         1.72 o                         
   3   3   2          0.96          0.61         0.18 o                         
   4   3   2        491.47        581.22         6.06 o                         
   5   3   2        151.12        155.19         1.79 o                         
   6   3   2         55.84         60.31         0.94 o                         
   7   3   2        198.93        205.39         2.51 o                         
   8   3   2         21.29         19.02         0.77 o                         
   9   3   2         89.05         89.03         1.78 o                         
  10   3   2         22.06         23.45         1.04 o                         
  11   3   2          1.00          1.15         0.75 o                         
  12   3   2         42.19         47.85         1.87 o                         
 -12   4   2          4.09          4.55         0.69 o                         
 -11   4   2          2.69          0.98         0.57 o                         
 -10   4   2         13.05         11.08         0.63 o                         
  -9   4   2         10.03          7.80         0.46 o                         
  -8   4   2        180.86        163.98         2.18 o                         
  -7   4   2          5.37          4.32         0.30 o                         
  -6   4   2        335.51        341.30         3.39 o                         
  -5   4   2       1366.48       1364.43        12.78 o                         
  -4   4   2        470.53        467.33         4.73 o                         
  -3   4   2          0.10          0.00         0.15 o                         
  -2   4   2        168.76        182.37         1.79 o                         
  -1   4   2          8.77          6.23         0.20 o                         
   0   4   2        532.24        609.80         5.85 o                         
   1   4   2         37.37         34.32         0.55 o                         
   2   4   2          4.43          7.57         0.25 o                         
   3   4   2         16.72         19.82         0.44 o                         
   4   4   2        705.81        686.96         7.22 o                         
   5   4   2          0.22          0.00         0.20 o                         
   6   4   2         24.72         26.13         0.53 o                         
   7   4   2         14.14         15.01         0.44 o                         
   8   4   2         14.93         16.53         0.59 o                         
   9   4   2        193.32        193.62         3.16 o                         
  10   4   2         23.82         21.90         1.28 o                         
  11   4   2          0.45          0.00         0.71 o                         
 -11   5   2         10.07          9.65         0.79 o                         
 -10   5   2          9.06          8.54         0.64 o                         
  -9   5   2          9.26         10.23         0.51 o                         
  -8   5   2         56.54         54.45         0.96 o                         
  -7   5   2          2.15          1.42         0.30 o                         
  -6   5   2         40.69         36.63         0.63 o                         
  -5   5   2        431.72        424.72         4.37 o                         
  -4   5   2        927.15        968.68         9.29 o                         
  -3   5   2          7.92          7.00         0.26 o                         
  -2   5   2          3.60          2.29         0.21 o                         
  -1   5   2         28.30         24.14         0.74 o                         
   0   5   2       1682.16       1921.67        20.83 o                         
   1   5   2        160.42        179.77         1.96 o                         
   2   5   2         40.26         38.50         0.65 o                         
   3   5   2        153.70        188.01         2.15 o                         
   4   5   2          0.73          0.80         0.21 o                         
   5   5   2         50.73         46.68         0.89 o                         
   6   5   2         19.85         20.30         0.74 o                         
   7   5   2          0.09          0.00         0.30 o                         
   8   5   2         33.01         36.03         0.88 o                         
   9   5   2         16.82         16.49         0.88 o                         
  10   5   2          0.14          0.28         0.67 o                         
  11   5   2          1.92          2.30         0.78 o                         
 -11   6   2          0.53          2.46         0.67 o                         
 -10   6   2          9.28          8.45         0.74 o                         
  -9   6   2         24.05         19.65         0.78 o                         
  -8   6   2          5.84          4.01         0.41 o                         
  -7   6   2          7.58          9.36         0.60 o                         
  -6   6   2          0.52          2.15         0.31 o                         
  -5   6   2          2.11          2.41         0.28 o                         
  -4   6   2        159.19        168.92         1.75 o                         
  -3   6   2         55.69         59.51         0.80 o                         
  -2   6   2         16.66         13.70         0.36 o                         
  -1   6   2         40.54         59.63         0.82 o                         
   0   6   2        117.73        129.34         1.55 o                         
   1   6   2        102.12        123.19         1.44 o                         
   2   6   2        348.97        368.24         4.22 o                         
   3   6   2        141.59        125.10         1.54 o                         
   4   6   2         24.53         28.95         0.60 o                         
   5   6   2         57.57         53.42         0.94 o                         
   6   6   2          3.71          3.65         0.37 o                         
   7   6   2          4.82          5.70         0.46 o                         
   8   6   2         21.08         23.00         1.04 o                         
   9   6   2          0.99          0.45         0.57 o                         
  10   6   2          3.83          2.80         1.71 o                         
  11   6   2          1.99          2.05         0.85 o                         
 -11   7   2          0.37          2.21         0.77 o                         
 -10   7   2          0.00          0.00         0.58 o                         
  -9   7   2          0.54          0.86         0.44 o                         
  -8   7   2         11.88          9.70         0.53 o                         
  -7   7   2          3.45          4.45         0.48 o                         
  -6   7   2          0.35          0.26         0.41 o                         
  -5   7   2        232.11        225.84         2.41 o                         
  -4   7   2          9.48          8.19         0.35 o                         
  -3   7   2         73.96         75.95         0.99 o                         
  -2   7   2         65.03         73.92         0.96 o                         
  -1   7   2         46.32         49.53         0.76 o                         
   0   7   2        317.71        373.54         4.07 o                         
   1   7   2        511.98        514.50         5.30 o                         
   2   7   2          0.13          2.34         0.30 o                         
   3   7   2        144.67        152.59         1.84 o                         
   4   7   2          0.60          0.40         0.27 o                         
   5   7   2          8.71          8.79         0.46 o                         
   6   7   2          1.09          0.26         0.58 o                         
   7   7   2          1.59          0.24         0.48 o                         
   8   7   2          2.78          1.06         0.52 o                         
   9   7   2          0.01          0.41         0.67 o                         
  10   7   2          0.62          0.00         0.70 o                         
 -10   8   2          9.28          9.84         0.91 o                         
  -9   8   2         12.95         14.21         0.76 o                         
  -8   8   2          1.97          1.16         0.49 o                         
  -7   8   2          1.73          1.64         0.46 o                         
  -6   8   2        120.97        135.48         2.00 o                         
  -5   8   2        452.43        420.82         4.66 o                         
  -4   8   2          8.59          9.67         0.41 o                         
  -3   8   2         24.54         21.69         0.56 o                         
  -2   8   2          0.15          0.00         0.25 o                         
  -1   8   2         56.89         60.25         0.94 o                         
   0   8   2         72.55         66.43         1.02 o                         
   1   8   2        147.87        156.79         1.85 o                         
   2   8   2        135.68        153.64         1.91 o                         
   3   8   2          0.13          0.18         0.29 o                         
   4   8   2         44.67         45.25         0.92 o                         
   5   8   2         50.16         58.12         1.33 o                         
   6   8   2         10.20         10.80         0.68 o                         
   7   8   2          0.72          0.00         0.52 o                         
   8   8   2          4.76          6.46         0.73 o                         
   9   8   2         37.46         35.60         1.73 o                         
  10   8   2          2.38          3.14         0.83 o                         
  -9   9   2          3.76          3.27         0.60 o                         
  -8   9   2         13.95         15.55         0.88 o                         
  -7   9   2          2.84          3.18         0.56 o                         
  -6   9   2         40.47         39.28         0.96 o                         
  -5   9   2        119.08        108.10         1.71 o                         
  -4   9   2         24.87         26.55         0.79 o                         
  -3   9   2        406.54        389.92         3.96 o                         
  -2   9   2        395.15        376.74         4.01 o                         
  -1   9   2          9.02          9.94         0.46 o                         
   0   9   2         42.26         39.15         0.74 o                         
   1   9   2         23.55         22.22         0.59 o                         
   2   9   2         68.02         57.80         0.99 o                         
   3   9   2         44.73         46.90         0.95 o                         
   4   9   2         28.45         24.57         1.01 o                         
   5   9   2         45.61         48.26         1.25 o                         
   6   9   2         18.35         17.97         0.84 o                         
   7   9   2          0.10          0.96         0.58 o                         
   8   9   2          0.08          0.13         0.69 o                         
   9   9   2          1.49          2.05         0.80 o                         
  -9  10   2          0.01          0.00         0.57 o                         
  -8  10   2          0.06          0.00         0.59 o                         
  -7  10   2          1.02          0.88         0.60 o                         
  -6  10   2         18.85         21.24         0.89 o                         
  -5  10   2          4.48          4.19         0.51 o                         
  -4  10   2          2.44          2.78         0.44 o                         
  -3  10   2         17.34         15.45         0.60 o                         
  -2  10   2        125.73        129.71         1.94 o                         
  -1  10   2         29.40         26.83         0.88 o                         
   0  10   2          2.83          2.13         0.43 o                         
   1  10   2         14.08         10.86         0.70 o                         
   2  10   2          2.29          2.45         0.47 o                         
   3  10   2          0.39          0.88         0.48 o                         
   4  10   2         56.17         51.43         1.41 o                         
   5  10   2          0.01          0.30         0.56 o                         
   6  10   2          1.07          1.22         0.63 o                         
   7  10   2          3.08          2.90         0.68 o                         
   8  10   2          1.63          3.02         0.99 o                         
  -8  11   2          0.07          0.22         0.78 o                         
  -7  11   2          8.96          7.56         0.90 o                         
  -6  11   2          7.08          9.38         0.79 o                         
  -5  11   2          0.34          0.25         0.48 o                         
  -4  11   2         13.53         13.96         0.70 o                         
  -3  11   2        120.50        127.00         1.96 o                         
  -2  11   2         37.14         34.05         0.99 o                         
  -1  11   2         35.23         32.28         1.04 o                         
   0  11   2         38.60         37.07         1.10 o                         
   1  11   2          1.74          1.81         0.52 o                         
   2  11   2          8.49          7.80         0.64 o                         
   3  11   2          4.91          3.25         0.63 o                         
   4  11   2          0.90          0.00         0.56 o                         
   5  11   2          8.64          9.15         0.91 o                         
   6  11   2          0.12          0.00         0.85 o                         
   7  11   2          0.04          0.70         0.74 o                         
  -7  12   2         14.72         14.40         1.97 o                         
  -6  12   2          3.14          3.12         0.82 o                         
  -5  12   2          1.39          1.34         0.74 o                         
  -4  12   2          5.95          5.97         0.68 o                         
  -3  12   2         25.68         25.64         0.95 o                         
  -2  12   2         17.91         17.82         0.87 o                         
  -1  12   2         10.69         11.15         0.75 o                         
   0  12   2          4.80          6.13         0.75 o                         
   1  12   2         36.75         37.15         1.74 o                         
   2  12   2          5.53          4.87         1.03 o                         
   3  12   2          1.93          1.40         0.74 o                         
   4  12   2          7.58          3.97         0.82 o                         
   5  12   2          2.31          1.49         1.08 o                         
   6  12   2          1.27          1.83         0.80 o                         
  -5  13   2          3.74          1.99         0.81 o                         
  -4  13   2          6.42          6.03         0.90 o                         
  -3  13   2          2.25          3.07         0.73 o                         
  -2  13   2         10.91         10.99         0.88 o                         
  -1  13   2         22.09         20.32         1.06 o                         
   0  13   2         14.10         13.54         1.06 o                         
   1  13   2          7.81          8.49         1.62 o                         
   2  13   2          2.15          2.96         0.84 o                         
   3  13   2          2.50          2.37         0.80 o                         
   4  13   2          7.36          7.87         1.13 o                         
   5  13   2          8.58          8.04         1.00 o                         
  -3  14   2          0.01          0.39         0.70 o                         
  -2  14   2          1.23          1.90         0.75 o                         
  -1  14   2          5.58          7.29         0.83 o                         
   0  14   2          0.60          1.26         0.84 o                         
   1  14   2          0.82          1.71         0.84 o                         
   2  14   2          3.50          3.01         0.90 o                         
 -12   1   3          0.00          0.00         0.43 o                         
 -11   1   3          6.51          4.11         0.50 o                         
 -10   1   3         51.39         51.99         1.02 o                         
  -9   1   3          0.42          0.17         0.32 o                         
  -8   1   3          4.82          4.88         0.28 o                         
  -7   1   3          5.15          5.66         0.25 o                         
  -6   1   3          0.24          0.53         0.15 o                         
  -5   1   3         11.84         14.16         0.28 o                         
  -4   1   3         14.59         13.33         0.33 o                         
  -3   1   3          5.61          5.03         0.18 o                         
  -2   1   3         82.13        103.24         1.14 o                         
  -1   1   3         65.73         67.44         1.01 o                         
   0   1   3        228.71        245.78         2.82 o                         
   1   1   3       2282.05       2379.04        21.76 o                         
   2   1   3         21.74         47.93         0.49 o                         
   3   1   3        531.48        619.53         5.35 o                         
   4   1   3        599.29        689.13         5.96 o                         
   5   1   3         91.95        105.75         1.17 o                         
   6   1   3          0.14          0.16         0.21 o                         
   7   1   3         18.19         21.65         0.54 o                         
   8   1   3        145.06        149.49         2.12 o                         
   9   1   3          5.49          5.97         0.52 o                         
  10   1   3          0.33          0.99         0.44 o                         
  11   1   3          0.17          0.77         0.69 o                         
 -12   2   3          1.54          0.80         0.52 o                         
 -11   2   3          0.14          0.11         0.41 o                         
 -10   2   3          0.04          0.00         0.33 o                         
  -9   2   3         25.84         26.97         0.65 o                         
  -8   2   3         47.80         47.36         0.71 o                         
  -7   2   3          0.30          1.10         0.20 o                         
  -6   2   3          7.60          5.04         0.23 o                         
  -5   2   3         72.70         79.57         0.79 o                         
  -4   2   3         39.01         46.00         0.57 o                         
  -3   2   3        167.67        197.61         2.02 o                         
  -2   2   3        177.39        209.14         1.97 o                         
  -1   2   3          1.87          3.71         0.18 o                         
   0   2   3        552.79        631.86         5.68 o                         
   1   2   3        642.68        649.32         5.67 o                         
   2   2   3         15.65         14.94         0.26 o                         
   3   2   3         59.53         74.80         0.82 o                         
   4   2   3          0.43          0.57         0.17 o                         
   5   2   3          0.29          0.28         0.18 o                         
   6   2   3          1.01          1.09         0.20 o                         
   7   2   3         38.88         40.73         0.75 o                         
   8   2   3         13.67         14.31         0.70 o                         
   9   2   3         70.88         73.41         1.57 o                         
  10   2   3         23.63         22.04         0.82 o                         
  11   2   3          4.14          2.65         0.79 o                         
 -12   3   3          8.89          7.86         0.68 o                         
 -11   3   3          0.20          0.00         0.41 o                         
 -10   3   3         35.08         38.17         0.88 o                         
  -9   3   3         30.84         32.60         0.73 o                         
  -8   3   3         29.73         31.92         0.63 o                         
  -7   3   3         36.17         33.87         0.59 o                         
  -6   3   3         15.65         20.22         0.40 o                         
  -5   3   3        191.92        198.08         1.85 o                         
  -4   3   3         98.55         97.76         1.01 o                         
  -3   3   3          0.02          0.35         0.13 o                         
  -2   3   3       1403.16       1418.32        12.82 o                         
  -1   3   3       1685.82       1684.51        15.93 o                         
   0   3   3        835.03        856.13         7.23 o                         
   1   3   3          0.51          1.14         0.17 o                         
   2   3   3          7.27          6.35         0.21 o                         
   3   3   3         90.40         95.53         1.06 o                         
   4   3   3         40.21         37.50         0.56 o                         
   5   3   3          0.36          0.53         0.19 o                         
   6   3   3        107.23        109.68         1.42 o                         
   7   3   3        200.05        200.70         2.11 o                         
   8   3   3          2.59          2.67         0.49 o                         
   9   3   3         71.47         73.33         1.91 o                         
  10   3   3         20.17         19.87         0.90 o                         
  11   3   3         10.98         12.89         1.26 o                         
 -11   4   3          0.01          0.23         0.44 o                         
 -10   4   3         28.51         27.02         0.83 o                         
  -9   4   3          1.69          0.15         0.32 o                         
  -8   4   3        200.29        192.96         2.36 o                         
  -7   4   3        185.17        165.53         1.86 o                         
  -6   4   3         13.27         16.22         0.39 o                         
  -5   4   3        131.66        138.21         1.48 o                         
  -4   4   3         84.94         84.94         0.90 o                         
  -3   4   3         10.73         10.95         0.26 o                         
  -2   4   3        223.85        272.71         2.70 o                         
  -1   4   3        441.37        446.22         4.10 o                         
   0   4   3        146.43        171.13         1.69 o                         
   1   4   3        142.44        150.83         1.50 o                         
   2   4   3        102.80         93.58         1.05 o                         
   3   4   3         14.59         17.18         0.41 o                         
   4   4   3         60.78         64.84         0.84 o                         
   5   4   3          6.83          7.14         0.38 o                         
   6   4   3        327.87        308.82         3.26 o                         
   7   4   3         24.78         27.26         0.94 o                         
   8   4   3         11.15         10.44         0.67 o                         
   9   4   3         32.36         34.44         1.11 o                         
  10   4   3         13.87         13.68         0.80 o                         
  11   4   3          0.08          0.00         0.87 o                         
 -11   5   3          3.56          4.11         0.61 o                         
 -10   5   3         10.44         10.38         0.64 o                         
  -9   5   3          0.24          0.00         0.37 o                         
  -8   5   3         33.85         41.90         0.91 o                         
  -7   5   3         22.80         19.24         0.66 o                         
  -6   5   3          3.58          4.04         0.29 o                         
  -5   5   3          7.67          6.83         0.28 o                         
  -4   5   3          3.30          3.12         0.30 o                         
  -3   5   3        211.75        244.46         2.28 o                         
  -2   5   3        484.26        541.62         4.78 o                         
  -1   5   3        156.12        152.10         1.52 o                         
   0   5   3         12.61         22.15         0.42 o                         
   1   5   3         38.88         42.29         0.61 o                         
   2   5   3        325.74        384.09         3.73 o                         
   3   5   3          7.14          4.44         0.29 o                         
   4   5   3        105.69        104.70         1.27 o                         
   5   5   3          4.50          4.45         0.33 o                         
   6   5   3        121.02        114.32         1.51 o                         
   7   5   3        114.67        109.39         1.78 o                         
   8   5   3          0.01          0.00         0.48 o                         
   9   5   3          4.47          4.17         0.59 o                         
  10   5   3         15.58         15.11         0.95 o                         
  11   5   3          8.76          8.07         0.97 o                         
 -11   6   3          9.52         10.99         0.97 o                         
 -10   6   3         11.87          9.23         0.68 o                         
  -9   6   3         40.43         40.64         0.94 o                         
  -8   6   3        264.26        270.44         3.46 o                         
  -7   6   3        393.07        385.99         4.46 o                         
  -6   6   3         38.78         34.43         0.67 o                         
  -5   6   3        297.36        295.65         2.90 o                         
  -4   6   3          0.01          0.14         0.20 o                         
  -3   6   3          6.00          8.38         0.28 o                         
  -2   6   3         51.72         57.09         0.76 o                         
  -1   6   3         68.98         90.81         1.07 o                         
   0   6   3          3.51          4.10         0.26 o                         
   1   6   3         44.00         48.36         0.74 o                         
   2   6   3         57.26         56.60         0.92 o                         
   3   6   3         97.71         98.65         1.36 o                         
   4   6   3         41.77         46.68         0.99 o                         
   5   6   3          2.56          1.84         0.32 o                         
   6   6   3        189.03        206.19         2.91 o                         
   7   6   3        159.91        161.46         2.43 o                         
   8   6   3          5.86          3.83         0.56 o                         
   9   6   3         44.53         44.29         1.26 o                         
  10   6   3          1.33          1.74         0.67 o                         
 -10   7   3          4.66          2.78         0.66 o                         
  -9   7   3         21.03         20.00         0.76 o                         
  -8   7   3         24.82         21.77         0.70 o                         
  -7   7   3          0.06          0.00         0.35 o                         
  -6   7   3        430.63        418.86         4.60 o                         
  -5   7   3         65.11         65.16         0.90 o                         
  -4   7   3          0.92          1.46         0.26 o                         
  -3   7   3         86.51         83.53         1.04 o                         
  -2   7   3         23.58         24.94         0.51 o                         
  -1   7   3         47.05         59.21         0.82 o                         
   0   7   3         19.95         13.65         0.39 o                         
   1   7   3         16.08         15.73         0.44 o                         
   2   7   3          1.37          0.29         0.28 o                         
   3   7   3        281.13        288.66         3.23 o                         
   4   7   3          1.88          1.23         0.36 o                         
   5   7   3          6.66          8.11         0.52 o                         
   6   7   3         24.10         20.28         0.71 o                         
   7   7   3          5.51          5.31         0.52 o                         
   8   7   3          0.35          0.51         0.52 o                         
   9   7   3         29.10         33.18         1.66 o                         
  10   7   3         11.76         10.00         0.99 o                         
 -10   8   3          3.71          4.17         0.76 o                         
  -9   8   3          0.48          0.00         0.48 o                         
  -8   8   3         44.30         46.31         1.09 o                         
  -7   8   3         75.55         77.54         1.27 o                         
  -6   8   3         43.02         52.23         0.96 o                         
  -5   8   3        204.30        197.84         2.51 o                         
  -4   8   3        108.38        115.16         1.40 o                         
  -3   8   3          0.29          0.00         0.27 o                         
  -2   8   3         46.63         49.65         0.97 o                         
  -1   8   3         85.18         90.34         1.24 o                         
   0   8   3         21.54         21.73         0.52 o                         
   1   8   3          3.54          2.30         0.31 o                         
   2   8   3          1.69          1.02         0.34 o                         
   3   8   3         30.05         25.79         0.72 o                         
   4   8   3          6.70          6.07         0.60 o                         
   5   8   3         50.44         51.41         1.23 o                         
   6   8   3         15.59         18.57         0.73 o                         
   7   8   3          3.83          5.06         0.52 o                         
   8   8   3         15.83         18.89         0.91 o                         
   9   8   3          8.87          7.18         0.80 o                         
  -9   9   3          7.78          7.75         0.66 o                         
  -8   9   3          1.16          1.90         0.51 o                         
  -7   9   3          0.32          1.04         0.39 o                         
  -6   9   3         41.05         40.37         0.95 o                         
  -5   9   3         34.79         33.36         0.82 o                         
  -4   9   3         40.76         38.92         0.85 o                         
  -3   9   3          6.17          6.52         0.44 o                         
  -2   9   3         50.81         49.98         0.86 o                         
  -1   9   3         61.87         66.52         1.21 o                         
   0   9   3          6.03          4.88         0.36 o                         
   1   9   3         12.76         13.16         0.48 o                         
   2   9   3         77.85         73.42         1.40 o                         
   3   9   3         10.74         12.39         0.70 o                         
   4   9   3         70.88         76.22         1.58 o                         
   5   9   3         18.75         20.99         0.94 o                         
   6   9   3         17.24         17.06         0.92 o                         
   7   9   3          5.26          4.68         0.55 o                         
   8   9   3         21.63         22.11         1.09 o                         
  -8  10   3          5.33          7.84         0.66 o                         
  -7  10   3          0.31          0.22         0.47 o                         
  -6  10   3         10.93          9.14         0.59 o                         
  -5  10   3         82.57         84.61         1.38 o                         
  -4  10   3         83.88         81.56         1.33 o                         
  -3  10   3          1.01          1.03         0.42 o                         
  -2  10   3         38.97         43.45         0.92 o                         
  -1  10   3         77.02         77.72         1.35 o                         
   0  10   3          0.27          0.00         0.35 o                         
   1  10   3         14.60         15.26         0.61 o                         
   2  10   3         31.19         30.90         1.11 o                         
   3  10   3          0.48          0.33         0.48 o                         
   4  10   3          2.13          2.12         0.66 o                         
   5  10   3          4.23          3.77         0.65 o                         
   6  10   3          0.61          0.00         0.55 o                         
   7  10   3          2.14          1.26         0.68 o                         
   8  10   3         32.54         35.07         1.38 o                         
  -7  11   3          0.26          0.00         0.55 o                         
  -6  11   3          0.45          0.67         0.56 o                         
  -5  11   3         27.27         27.90         1.21 o                         
  -4  11   3          1.09          1.27         0.44 o                         
  -3  11   3         30.94         32.96         0.86 o                         
  -2  11   3          0.03          0.00         0.40 o                         
  -1  11   3         40.55         37.32         0.90 o                         
   0  11   3          4.36          3.86         0.49 o                         
   1  11   3         34.94         35.48         1.07 o                         
   2  11   3          1.13          1.00         0.59 o                         
   3  11   3         58.81         63.10         1.62 o                         
   4  11   3          8.13          7.30         0.74 o                         
   5  11   3          9.16         10.16         0.82 o                         
   6  11   3          1.88          1.97         0.85 o                         
   7  11   3          0.32          0.00         1.39 o                         
  -6  12   3          5.03          5.89         0.73 o                         
  -5  12   3          0.68          0.69         0.58 o                         
  -4  12   3         10.69         12.40         0.76 o                         
  -3  12   3          4.28          3.60         0.52 o                         
  -2  12   3         30.66         37.04         0.99 o                         
  -1  12   3          7.13          7.05         0.60 o                         
   0  12   3         16.36         17.80         0.78 o                         
   1  12   3          2.94          2.70         0.53 o                         
   2  12   3          1.76          1.16         0.54 o                         
   3  12   3         16.27         15.37         0.93 o                         
   4  12   3         13.78         16.08         1.10 o                         
   5  12   3          0.58          0.00         0.74 o                         
  -4  13   3          2.07          2.33         0.78 o                         
  -3  13   3          7.47          8.47         0.87 o                         
  -2  13   3          1.19          0.94         0.53 o                         
  -1  13   3          2.76          3.16         0.57 o                         
   0  13   3          0.17          0.00         0.55 o                         
   1  13   3          3.91          4.26         0.66 o                         
   2  13   3          1.29          0.80         0.79 o                         
   3  13   3          0.44          0.93         0.80 o                         
   4  13   3         13.63         15.04         1.44 o                         
 -11   0   4         12.39         11.99         0.81 o                         
 -10   0   4         24.27         25.97         1.40 o                         
  -9   0   4          7.33          8.56         0.61 o                         
  -8   0   4          1.03          0.26         0.42 o                         
  -7   0   4         26.51         32.40         2.04 o                         
  -6   0   4          0.68          0.09         0.46 o                         
  -5   0   4        502.24        519.92        11.86 o                         
  -4   0   4        266.93        292.24         5.54 o                         
  -3   0   4         72.82         91.47         1.55 o                         
  -2   0   4         57.29         59.11         1.43 o                         
  -1   0   4        220.75        261.05         4.10 o                         
   0   0   4         35.23         44.04         1.23 o                         
   1   0   4        532.51        587.53         7.76 o                         
   2   0   4        119.59        156.48         2.29 o                         
   3   0   4         44.99         59.19         1.14 o                         
   4   0   4         18.44         18.01         0.54 o                         
   5   0   4         33.85         32.00         0.78 o                         
   6   0   4          8.98          8.99         0.45 o                         
   7   0   4        142.05        150.31         2.66 o                         
   8   0   4          2.23          1.75         0.71 o                         
   9   0   4         32.94         29.98         1.20 o                         
  10   0   4          0.19          0.00         0.64 o                         
  11   0   4          1.42          1.15         0.83 o                         
 -11   1   4          3.58          3.04         0.42 o                         
 -10   1   4          0.51          0.14         0.33 o                         
  -9   1   4          8.18         11.14         0.46 o                         
  -8   1   4          7.37          6.84         0.52 o                         
  -7   1   4          4.85          5.21         0.69 o                         
  -6   1   4          1.79          2.31         0.60 o                         
  -5   1   4         41.20         38.75         1.13 o                         
  -4   1   4        176.16        171.43         2.13 o                         
  -3   1   4         28.56         30.62         0.51 o                         
  -2   1   4        951.17        956.76        11.07 o                         
  -1   1   4        434.86        444.96         5.31 o                         
   0   1   4        592.88        582.17         6.45 o                         
   1   1   4         50.10         58.53         0.75 o                         
   2   1   4          9.38          6.20         0.25 o                         
   3   1   4         72.23         83.47         0.95 o                         
   4   1   4        110.11        104.12         1.11 o                         
   5   1   4          6.41          6.18         0.28 o                         
   6   1   4          0.66          0.00         0.24 o                         
   7   1   4          1.93          2.04         0.41 o                         
   8   1   4         10.08         11.33         0.62 o                         
   9   1   4          0.00          0.00         0.41 o                         
  10   1   4          4.51          3.29         0.54 o                         
  11   1   4          0.21          0.00         0.52 o                         
 -11   2   4          0.66          0.00         0.37 o                         
 -10   2   4         12.20         11.87         0.53 o                         
  -9   2   4          7.15          6.92         0.37 o                         
  -8   2   4         24.19         26.51         0.65 o                         
  -7   2   4          8.63         10.23         0.39 o                         
  -6   2   4         18.26         18.61         0.78 o                         
  -5   2   4         29.47         28.49         0.79 o                         
  -4   2   4         39.21         55.44         1.10 o                         
  -3   2   4         78.84         76.17         1.02 o                         
  -2   2   4        218.76        217.21         2.43 o                         
  -1   2   4        140.88        146.82         1.64 o                         
   0   2   4        120.04        118.98         1.42 o                         
   1   2   4         46.34         56.60         0.73 o                         
   2   2   4         39.97         45.41         0.75 o                         
   3   2   4         76.49         77.82         0.86 o                         
   4   2   4          2.13          1.95         0.19 o                         
   5   2   4         14.78         19.87         0.44 o                         
   6   2   4         46.35         51.18         0.89 o                         
   7   2   4         26.37         26.42         0.72 o                         
   8   2   4         21.79         24.19         0.75 o                         
   9   2   4         17.28         16.66         0.70 o                         
  10   2   4          1.01          1.13         0.46 o                         
  11   2   4          0.27          0.54         0.56 o                         
 -11   3   4          0.22          0.00         0.43 o                         
 -10   3   4         29.93         29.32         0.81 o                         
  -9   3   4         14.80         12.80         0.47 o                         
  -8   3   4          0.30          0.00         0.24 o                         
  -7   3   4         45.60         45.73         0.86 o                         
  -6   3   4         17.55         20.19         0.53 o                         
  -5   3   4        238.03        245.70         3.87 o                         
  -4   3   4          8.70         13.14         0.52 o                         
  -3   3   4        224.66        240.31         3.00 o                         
  -2   3   4        341.44        404.34         4.58 o                         
  -1   3   4        141.95        152.31         1.79 o                         
   0   3   4        300.72        289.09         3.14 o                         
   1   3   4        139.15        157.63         1.94 o                         
   2   3   4        208.50        226.07         2.47 o                         
   3   3   4          0.26          0.46         0.16 o                         
   4   3   4         90.25         96.41         1.19 o                         
   5   3   4         32.60         31.05         0.56 o                         
   6   3   4          3.68          4.95         0.31 o                         
   7   3   4          0.18          0.00         0.29 o                         
   8   3   4          2.45          1.55         0.56 o                         
   9   3   4          0.41          0.00         0.48 o                         
  10   3   4          0.80          0.93         0.46 o                         
 -11   4   4         13.63         15.28         0.65 o                         
 -10   4   4         18.87         15.16         0.73 o                         
  -9   4   4          2.36          4.86         0.42 o                         
  -8   4   4          0.68          0.52         0.28 o                         
  -7   4   4          4.23          6.89         0.45 o                         
  -6   4   4          0.43          1.38         0.26 o                         
  -5   4   4         17.06         20.10         0.59 o                         
  -4   4   4         25.59         22.34         0.76 o                         
  -3   4   4          0.04          0.00         0.27 o                         
  -2   4   4         23.33         19.08         0.52 o                         
  -1   4   4        222.77        240.91         3.03 o                         
   0   4   4        154.77        169.81         2.09 o                         
   1   4   4         81.85         95.71         1.11 o                         
   2   4   4         19.31         25.55         0.53 o                         
   3   4   4          1.50          1.77         0.23 o                         
   4   4   4          4.62          5.27         0.31 o                         
   5   4   4          1.20          0.64         0.34 o                         
   6   4   4         11.75          9.82         0.43 o                         
   7   4   4         18.98         22.02         0.68 o                         
   8   4   4         21.40         20.68         0.80 o                         
   9   4   4         28.34         33.06         1.01 o                         
  10   4   4          6.39          8.69         0.65 o                         
 -11   5   4         34.91         33.80         0.96 o                         
 -10   5   4        128.59        117.59         1.99 o                         
  -9   5   4          0.01          0.56         0.45 o                         
  -8   5   4         85.29         83.75         1.34 o                         
  -7   5   4        151.14        150.49         2.18 o                         
  -6   5   4          7.89          8.93         0.56 o                         
  -5   5   4         28.37         27.95         0.90 o                         
  -4   5   4         49.78         50.94         0.78 o                         
  -3   5   4         35.20         36.18         0.60 o                         
  -2   5   4          8.47         10.29         0.28 o                         
  -1   5   4          8.41          8.79         0.27 o                         
   0   5   4        151.35        180.12         2.20 o                         
   1   5   4         15.01         14.23         0.40 o                         
   2   5   4         51.24         48.60         0.77 o                         
   3   5   4         11.87         12.18         0.38 o                         
   4   5   4        515.62        520.18         5.84 o                         
   5   5   4         40.77         43.83         0.87 o                         
   6   5   4         41.54         47.63         1.04 o                         
   7   5   4        292.17        288.69         3.95 o                         
   8   5   4          8.66          8.07         0.60 o                         
   9   5   4          7.74          8.26         0.62 o                         
  10   5   4          0.95          2.03         0.54 o                         
 -10   6   4          0.40          0.00         0.41 o                         
  -9   6   4         11.94          9.45         0.52 o                         
  -8   6   4         58.84         61.84         1.12 o                         
  -7   6   4         33.11         37.63         0.74 o                         
  -6   6   4          0.41          0.54         0.35 o                         
  -5   6   4         15.98         16.84         0.51 o                         
  -4   6   4         32.74         38.27         0.71 o                         
  -3   6   4          8.55          7.01         0.33 o                         
  -2   6   4         46.49         57.31         0.88 o                         
  -1   6   4          8.26         10.32         0.35 o                         
   0   6   4         37.06         38.00         0.72 o                         
   1   6   4         22.48         21.37         0.44 o                         
   2   6   4          2.79          2.39         0.33 o                         
   3   6   4          6.06          6.61         0.35 o                         
   4   6   4         71.94         68.26         1.05 o                         
   5   6   4        141.23        144.32         2.04 o                         
   6   6   4          0.01          0.07         0.40 o                         
   7   6   4         12.63         13.26         0.60 o                         
   8   6   4          6.54          6.85         0.59 o                         
   9   6   4          4.79          5.54         0.59 o                         
 -10   7   4         45.65         41.94         1.20 o                         
  -9   7   4          9.00          6.01         0.46 o                         
  -8   7   4         42.05         53.08         1.06 o                         
  -7   7   4        121.91        112.48         1.60 o                         
  -6   7   4          5.30          7.11         0.39 o                         
  -5   7   4          9.13          7.92         0.45 o                         
  -4   7   4          6.79          9.47         0.41 o                         
  -3   7   4          2.67          2.55         0.32 o                         
  -2   7   4         17.36         17.94         0.46 o                         
  -1   7   4          0.01          0.00         0.23 o                         
   0   7   4          0.40          0.00         0.22 o                         
   1   7   4         10.84         10.07         0.66 o                         
   2   7   4          0.34          0.00         0.27 o                         
   3   7   4         84.95         75.66         1.20 o                         
   4   7   4        371.96        398.84         4.91 o                         
   5   7   4          0.26          0.37         0.49 o                         
   6   7   4        108.40        107.71         1.80 o                         
   7   7   4         92.64         93.37         2.28 o                         
   8   7   4          1.18          0.69         0.53 o                         
   9   7   4          0.50          0.81         0.54 o                         
  -9   8   4         26.19         24.96         0.88 o                         
  -8   8   4         30.03         19.49         0.75 o                         
  -7   8   4          6.30          8.21         0.67 o                         
  -6   8   4          3.61          3.42         0.37 o                         
  -5   8   4         19.29         14.94         0.52 o                         
  -4   8   4         18.60         19.95         0.57 o                         
  -3   8   4          1.43          1.00         0.29 o                         
  -2   8   4          0.00          0.05         0.25 o                         
  -1   8   4          3.11          3.63         0.31 o                         
   0   8   4          1.11          0.76         0.28 o                         
   1   8   4         20.16         20.86         0.56 o                         
   2   8   4         84.06         87.34         1.25 o                         
   3   8   4         10.06         10.62         0.55 o                         
   4   8   4         27.48         27.06         0.80 o                         
   5   8   4         70.65         75.55         1.36 o                         
   6   8   4         36.92         37.59         1.10 o                         
   7   8   4         28.58         31.68         0.96 o                         
   8   8   4          0.06          0.00         0.51 o                         
  -8   9   4          1.74          1.22         0.44 o                         
  -7   9   4          9.21          7.98         0.51 o                         
  -6   9   4         17.67         14.67         0.58 o                         
  -5   9   4          5.04          4.37         0.39 o                         
  -4   9   4         50.65         50.64         0.95 o                         
  -3   9   4         16.75         14.01         0.53 o                         
  -2   9   4          6.00          4.96         0.49 o                         
  -1   9   4          2.72          4.12         0.40 o                         
   0   9   4         98.39         98.37         1.63 o                         
   1   9   4         33.72         35.77         1.11 o                         
   2   9   4          0.26          0.22         0.42 o                         
   3   9   4         84.97         90.22         1.48 o                         
   4   9   4          2.02          0.95         0.42 o                         
   5   9   4         12.45         11.22         0.64 o                         
   6   9   4         11.31         10.48         0.67 o                         
   7   9   4          0.08          0.00         0.60 o                         
   8   9   4          0.05          0.00         0.58 o                         
  -7  10   4          8.90         10.51         0.79 o                         
  -6  10   4          2.12          2.22         0.43 o                         
  -5  10   4         18.79         22.00         0.67 o                         
  -4  10   4         18.78         19.48         0.79 o                         
  -3  10   4          0.00          0.00         0.37 o                         
  -2  10   4          0.63          0.42         0.49 o                         
  -1  10   4         11.94         13.39         0.75 o                         
   0  10   4          0.08          0.00         0.42 o                         
   1  10   4         65.94         64.00         1.32 o                         
   2  10   4         21.55         19.82         0.75 o                         
   3  10   4         17.33         15.53         0.72 o                         
   4  10   4          0.51          0.11         0.48 o                         
   5  10   4          1.05          0.37         0.52 o                         
   6  10   4          2.90          2.52         0.59 o                         
   7  10   4          0.14          0.82         0.70 o                         
  -6  11   4          3.50          4.81         0.57 o                         
  -5  11   4          0.25          0.41         0.44 o                         
  -4  11   4          0.48          0.18         0.41 o                         
  -3  11   4         13.75         11.31         0.59 o                         
  -2  11   4          1.10          0.43         0.38 o                         
  -1  11   4          9.27          8.87         0.59 o                         
   0  11   4         41.76         39.58         1.15 o                         
   1  11   4          0.98          0.29         0.49 o                         
   2  11   4          0.53          0.18         0.50 o                         
   3  11   4          1.88          1.40         0.61 o                         
   4  11   4          4.68          4.08         1.21 o                         
   5  11   4          0.06          0.00         0.51 o                         
   6  11   4          8.92          8.71         0.78 o                         
  -5  12   4         10.25         11.90         0.71 o                         
  -4  12   4          1.07          0.64         0.54 o                         
  -3  12   4          0.48          0.26         0.47 o                         
  -2  12   4          2.66          2.23         0.52 o                         
  -1  12   4          0.01          0.00         0.47 o                         
   0  12   4          2.35          1.07         0.59 o                         
   1  12   4          4.26          2.41         0.63 o                         
   2  12   4          3.42          3.48         0.69 o                         
   3  12   4          6.31          4.13         0.72 o                         
   4  12   4         15.71         16.00         1.00 o                         
  -2  13   4         15.16         16.97         0.79 o                         
  -1  13   4          5.80          3.62         0.57 o                         
   0  13   4          0.18          0.00         0.61 o                         
   1  13   4          1.71          1.49         0.69 o                         
   2  13   4          1.73          3.55         0.73 o                         
 -11   1   5          9.39         12.63         1.44 o                         
 -10   1   5         16.01         18.43         1.53 o                         
  -9   1   5          1.63          1.12         0.80 o                         
  -8   1   5         36.34         40.78         1.78 o                         
  -7   1   5        147.38        145.71         3.91 o                         
  -6   1   5         29.34         32.53         1.15 o                         
  -5   1   5         99.57         96.44         1.96 o                         
  -4   1   5        142.51        140.72         2.00 o                         
  -3   1   5          0.22          0.06         0.30 o                         
  -2   1   5          0.20          0.05         0.39 o                         
  -1   1   5        101.64        104.63         1.91 o                         
   0   1   5          8.36          9.71         0.41 o                         
   1   1   5          3.93          4.58         0.27 o                         
   2   1   5         17.41         21.62         0.61 o                         
   3   1   5         31.55         30.00         0.77 o                         
   4   1   5         26.40         28.16         0.92 o                         
   5   1   5          0.25          0.03         0.21 o                         
   6   1   5          3.46          1.59         0.25 o                         
   7   1   5         42.61         37.48         0.82 o                         
   8   1   5          1.16          0.68         0.38 o                         
   9   1   5          3.62          3.26         0.53 o                         
  10   1   5          3.41          4.21         0.83 o                         
 -11   2   5          0.89          0.00         1.06 o                         
 -10   2   5          5.95          8.39         1.23 o                         
  -9   2   5          0.00          0.10         0.84 o                         
  -8   2   5          1.23          1.47         0.60 o                         
  -7   2   5          0.66          1.32         0.68 o                         
  -6   2   5          8.00          5.88         0.57 o                         
  -5   2   5          0.16          0.64         0.39 o                         
  -4   2   5         87.68         87.42         1.49 o                         
  -3   2   5         16.04         16.59         0.43 o                         
  -2   2   5         16.35         20.29         1.28 o                         
  -1   2   5          0.78          0.21         0.23 o                         
   0   2   5          1.15          2.11         0.32 o                         
   1   2   5         20.27         17.57         0.45 o                         
   2   2   5          0.04          0.04         0.32 o                         
   3   2   5          0.13          0.06         0.30 o                         
   4   2   5          0.07          0.00         0.25 o                         
   5   2   5         42.63         45.37         0.72 o                         
   6   2   5          0.81          0.76         0.31 o                         
   7   2   5          1.62          1.75         0.35 o                         
   8   2   5          0.08          0.00         0.40 o                         
   9   2   5          5.66          6.99         0.67 o                         
  10   2   5          8.54          6.45         0.76 o                         
 -10   3   5         44.34         44.88         1.72 o                         
  -9   3   5          0.12          0.20         0.65 o                         
  -8   3   5          0.01          0.00         0.74 o                         
  -7   3   5          0.95          0.16         0.55 o                         
  -6   3   5          1.25          0.19         0.45 o                         
  -5   3   5         17.01         16.66         0.75 o                         
  -4   3   5          8.99          7.28         0.51 o                         
  -3   3   5          7.22          7.53         0.36 o                         
  -2   3   5        431.38        425.52         4.93 o                         
  -1   3   5        105.67        119.55         1.64 o                         
   0   3   5         41.26         43.27         0.85 o                         
   1   3   5        251.79        251.10         3.19 o                         
   2   3   5         35.24         37.81         0.95 o                         
   3   3   5         15.02         14.42         0.62 o                         
   4   3   5         64.25         62.94         1.05 o                         
   5   3   5          1.00          0.00         0.52 o                         
   6   3   5          8.95         10.31         0.58 o                         
   7   3   5         38.67         40.71         0.91 o                         
   8   3   5         12.03         13.84         0.70 o                         
   9   3   5          6.42          6.19         0.66 o                         
  10   3   5          0.09          0.00         0.59 o                         
 -10   4   5         22.02         23.49         1.34 o                         
  -9   4   5         20.20         21.63         1.25 o                         
  -8   4   5          0.13          0.26         0.62 o                         
  -7   4   5          9.72         10.64         0.71 o                         
  -6   4   5         24.70         26.20         0.97 o                         
  -5   4   5          5.37          5.62         0.53 o                         
  -4   4   5          8.18          9.41         0.58 o                         
  -3   4   5          2.05          1.17         0.37 o                         
  -2   4   5        126.66        123.52         1.81 o                         
  -1   4   5        119.34        118.05         1.82 o                         
   0   4   5          2.83          4.29         0.36 o                         
   1   4   5          5.27          5.74         0.45 o                         
   2   4   5         45.35         48.09         1.19 o                         
   3   4   5         56.34         54.54         1.12 o                         
   4   4   5        186.89        192.80         2.65 o                         
   5   4   5         26.73         26.58         0.81 o                         
   6   4   5          3.13          3.17         0.38 o                         
   7   4   5         28.66         25.30         0.73 o                         
   8   4   5         26.10         26.92         0.94 o                         
   9   4   5          1.27          1.85         0.58 o                         
 -10   5   5         12.21         16.88         1.86 o                         
  -9   5   5          8.80         12.97         1.06 o                         
  -8   5   5          2.67          1.85         0.67 o                         
  -7   5   5         10.89         12.78         0.77 o                         
  -6   5   5          4.29          4.97         0.58 o                         
  -5   5   5         55.33         57.42         1.44 o                         
  -4   5   5         13.53         21.07         0.82 o                         
  -3   5   5          6.74          5.61         0.49 o                         
  -2   5   5         13.52         19.44         0.73 o                         
  -1   5   5         34.60         36.02         0.97 o                         
   0   5   5         65.52         62.29         1.31 o                         
   1   5   5          0.03          0.00         0.51 o                         
   2   5   5          0.14          0.00         0.36 o                         
   3   5   5         24.21         23.40         0.79 o                         
   4   5   5         61.42         68.78         1.24 o                         
   5   5   5         50.96         44.31         2.09 o                         
   6   5   5         17.67         16.56         0.71 o                         
   7   5   5         20.37         20.34         0.73 o                         
   8   5   5          3.17          2.52         0.58 o                         
   9   5   5          1.32          1.88         0.58 o                         
  -9   6   5         10.20          6.34         0.73 o                         
  -8   6   5          1.09          0.63         0.57 o                         
  -7   6   5          5.77          4.18         0.63 o                         
  -6   6   5          1.49          1.22         0.54 o                         
  -5   6   5          9.58         10.00         0.69 o                         
  -4   6   5         44.59         47.28         1.63 o                         
  -3   6   5          4.72          4.33         0.55 o                         
  -2   6   5         12.22         17.06         0.74 o                         
  -1   6   5         30.58         35.07         1.23 o                         
   0   6   5          2.96          2.31         0.45 o                         
   1   6   5          4.53          5.72         0.34 o                         
   2   6   5        117.69        120.01         1.69 o                         
   3   6   5        108.01        111.45         1.73 o                         
   4   6   5        259.23        266.28         3.62 o                         
   5   6   5         65.11         66.77         1.30 o                         
   6   6   5          1.16          1.45         0.46 o                         
   7   6   5          8.50          8.82         0.61 o                         
   8   6   5          0.02          0.00         0.56 o                         
   9   6   5          2.00          2.30         0.69 o                         
  -9   7   5          0.52          0.66         0.40 o                         
  -8   7   5          0.00          0.00         0.43 o                         
  -7   7   5          0.37          0.27         0.29 o                         
  -6   7   5         32.59         29.14         0.86 o                         
  -5   7   5          0.91          0.00         0.49 o                         
  -4   7   5          1.06          1.97         0.54 o                         
  -3   7   5         41.14         47.73         1.30 o                         
  -2   7   5          4.45          2.73         0.50 o                         
  -1   7   5          4.60          2.93         0.35 o                         
   0   7   5         10.59          8.90         0.44 o                         
   1   7   5          0.10          0.36         0.28 o                         
   2   7   5         53.88         53.39         1.06 o                         
   3   7   5        221.93        215.10         3.01 o                         
   4   7   5         47.51         46.48         1.44 o                         
   5   7   5          8.61          9.56         0.57 o                         
   6   7   5          4.39          4.08         0.47 o                         
   7   7   5          4.03          5.35         0.75 o                         
   8   7   5         27.66         31.60         1.22 o                         
  -8   8   5          1.07          0.99         0.64 o                         
  -7   8   5          0.94          0.90         0.38 o                         
  -6   8   5          0.85          0.66         0.34 o                         
  -5   8   5          4.96          5.59         0.41 o                         
  -4   8   5          0.27          0.00         0.28 o                         
  -3   8   5          6.39          4.89         0.46 o                         
  -2   8   5         38.85         31.79         0.77 o                         
  -1   8   5         29.90         26.39         0.69 o                         
   0   8   5          0.47          0.00         0.39 o                         
   1   8   5        148.35        152.66         2.21 o                         
   2   8   5         80.94         83.99         1.47 o                         
   3   8   5         10.56         12.71         0.61 o                         
   4   8   5         26.10         22.51         0.77 o                         
   5   8   5          4.01          3.85         0.48 o                         
   6   8   5          0.21          0.01         0.47 o                         
   7   8   5          0.75          1.56         0.71 o                         
  -7   9   5          2.42          0.94         0.42 o                         
  -6   9   5          0.26          0.37         0.50 o                         
  -5   9   5          0.72          0.00         0.40 o                         
  -4   9   5          0.37          1.61         0.39 o                         
  -3   9   5          4.49          6.02         0.47 o                         
  -2   9   5         12.46          9.59         0.52 o                         
  -1   9   5          7.34          7.06         0.66 o                         
   0   9   5          7.15          7.10         0.49 o                         
   1   9   5         33.29         37.86         1.17 o                         
   2   9   5         32.13         35.27         1.03 o                         
   3   9   5          0.01          0.09         0.43 o                         
   4   9   5          6.81          8.41         0.62 o                         
   5   9   5          0.33          0.47         0.47 o                         
   6   9   5          9.66          8.65         0.70 o                         
   7   9   5          0.11          0.00         0.71 o                         
  -6  10   5          0.32          0.05         0.44 o                         
  -5  10   5          5.07          4.44         0.49 o                         
  -4  10   5          1.79          1.27         0.43 o                         
  -3  10   5          3.31          2.24         0.43 o                         
  -2  10   5         65.46         57.39         1.18 o                         
  -1  10   5          3.36          3.26         0.46 o                         
   0  10   5         28.07         29.66         0.88 o                         
   1  10   5         39.37         38.11         1.12 o                         
   2  10   5         23.10         23.01         0.89 o                         
   3  10   5          4.65          4.67         0.59 o                         
   4  10   5          1.60          1.38         0.51 o                         
   5  10   5          2.32          3.71         0.59 o                         
   6  10   5          0.89          0.45         0.91 o                         
  -5  11   5          5.52          4.73         0.67 o                         
  -4  11   5          2.42          2.41         0.48 o                         
  -3  11   5          6.03          6.65         0.55 o                         
  -2  11   5         12.11         13.78         0.66 o                         
  -1  11   5          9.48         10.78         0.70 o                         
   0  11   5         13.26         12.51         0.68 o                         
   1  11   5          3.34          2.71         0.53 o                         
   2  11   5          5.52          5.59         0.69 o                         
   3  11   5          3.69          5.48         0.68 o                         
   4  11   5          0.36          0.00         0.58 o                         
  -3  12   5          7.20          7.48         0.83 o                         
  -2  12   5          0.38          1.16         0.54 o                         
  -1  12   5          9.95         11.68         0.70 o                         
   0  12   5          0.62          0.66         0.51 o                         
   1  12   5          0.23          0.49         0.50 o                         
   2  12   5         11.69         12.46         0.80 o                         
 -10   0   6         17.08         22.68         2.28 o                         
  -9   0   6          0.96          0.00         1.08 o                         
  -8   0   6          0.23          0.24         0.96 o                         
  -7   0   6         31.71         27.24         1.92 o                         
  -6   0   6         24.96         24.48         1.68 o                         
  -5   0   6          5.31          5.73         0.90 o                         
  -4   0   6          5.00          2.67         1.06 o                         
  -3   0   6        152.28        151.64         3.70 o                         
  -2   0   6         20.11         21.50         1.20 o                         
  -1   0   6          2.65          0.78         0.66 o                         
   0   0   6          0.07          0.00         0.85 o                         
   1   0   6         13.05         12.56         0.63 o                         
   2   0   6         28.56         28.79         1.22 o                         
   3   0   6          1.38          0.42         0.61 o                         
   4   0   6         26.09         20.80         1.13 o                         
   5   0   6          2.31          2.27         0.72 o                         
   6   0   6          6.22          4.17         0.85 o                         
   7   0   6         65.19         57.82         2.30 o                         
   8   0   6         15.27         11.79         0.79 o                         
   9   0   6          3.77          3.38         0.74 o                         
 -10   1   6          6.04          7.73         2.40 o                         
  -9   1   6         13.29         16.60         1.31 o                         
  -8   1   6          0.83          2.76         0.76 o                         
  -7   1   6         17.02         15.51         0.91 o                         
  -6   1   6          0.17          0.00         0.46 o                         
  -5   1   6         17.37         15.95         1.02 o                         
  -4   1   6          0.25          0.16         0.37 o                         
  -3   1   6          0.07          0.11         0.48 o                         
  -2   1   6          0.88          0.76         0.52 o                         
  -1   1   6        125.69        123.83         2.29 o                         
   0   1   6          0.01          0.02         0.24 o                         
   1   1   6        134.54        138.32         1.79 o                         
   2   1   6         23.94         21.64         0.77 o                         
   3   1   6          8.86          8.26         0.55 o                         
   4   1   6         13.64         11.72         0.65 o                         
   5   1   6          7.12          6.60         0.60 o                         
   6   1   6          6.96          7.21         0.63 o                         
   7   1   6          3.55          5.61         0.41 o                         
   8   1   6          0.10          0.00         0.49 o                         
   9   1   6          0.06          0.34         0.53 o                         
 -10   2   6          6.38          6.84         1.19 o                         
  -9   2   6          5.05          2.54         0.74 o                         
  -8   2   6          0.00          0.00         0.98 o                         
  -7   2   6         13.53         13.11         0.80 o                         
  -6   2   6          0.62          0.69         0.45 o                         
  -5   2   6          3.19          3.51         0.49 o                         
  -4   2   6         61.63         65.66         1.36 o                         
  -3   2   6          9.39         11.95         1.35 o                         
  -2   2   6         55.06         51.62         1.22 o                         
  -1   2   6        158.67        148.08         2.13 o                         
   0   2   6          0.39          0.35         0.32 o                         
   1   2   6        104.10         98.93         1.77 o                         
   2   2   6         34.86         36.64         1.61 o                         
   3   2   6          1.37          0.00         0.50 o                         
   4   2   6         18.81         15.98         0.65 o                         
   5   2   6         10.82         10.41         0.66 o                         
   6   2   6         18.93         18.33         0.82 o                         
   7   2   6         18.44         16.76         0.68 o                         
   8   2   6          3.29          3.45         0.47 o                         
   9   2   6          8.95          9.46         1.06 o                         
  -9   3   6          2.48          2.37         0.74 o                         
  -8   3   6          0.54          0.41         0.85 o                         
  -7   3   6          6.80          6.68         0.69 o                         
  -6   3   6          0.02          0.00         0.44 o                         
  -5   3   6          3.91          3.52         0.50 o                         
  -4   3   6          2.34          1.62         0.43 o                         
  -3   3   6          0.09          0.16         0.31 o                         
  -2   3   6         11.25         11.47         0.64 o                         
  -1   3   6         42.71         50.02         1.46 o                         
   0   3   6         17.03         13.79         0.59 o                         
   1   3   6         55.52         54.79         1.23 o                         
   2   3   6        250.32        253.36         3.78 o                         
   3   3   6          2.79          2.18         0.60 o                         
   4   3   6          9.50         11.01         0.65 o                         
   5   3   6          2.07          1.91         0.45 o                         
   6   3   6         16.93         16.30         0.57 o                         
   7   3   6          0.57          0.72         0.47 o                         
   8   3   6          1.16          2.14         0.53 o                         
  -9   4   6          0.01          0.00         0.78 o                         
  -8   4   6          3.70          4.11         0.71 o                         
  -7   4   6         13.16         12.90         0.78 o                         
  -6   4   6          3.51          3.46         0.56 o                         
  -5   4   6          0.73          1.40         0.48 o                         
  -4   4   6          0.18          0.00         0.65 o                         
  -3   4   6          0.54          0.00         0.50 o                         
  -2   4   6          0.91          0.95         0.39 o                         
  -1   4   6         29.02         32.31         0.92 o                         
   0   4   6         17.42         16.91         0.69 o                         
   1   4   6         81.79         82.46         1.84 o                         
   2   4   6        143.19        146.12         2.69 o                         
   3   4   6          6.00          5.87         0.59 o                         
   4   4   6         10.56          7.16         0.58 o                         
   5   4   6         35.60         36.13         1.00 o                         
   6   4   6          6.55          6.19         0.46 o                         
   7   4   6          0.67          0.26         0.46 o                         
   8   4   6         11.63         11.73         0.88 o                         
  -9   5   6          0.68          0.12         0.69 o                         
  -8   5   6          4.79          4.72         0.77 o                         
  -7   5   6          2.00          1.34         0.59 o                         
  -6   5   6          4.58          4.12         0.61 o                         
  -5   5   6         18.11         17.69         0.86 o                         
  -4   5   6         39.25         37.79         1.31 o                         
  -3   5   6         21.25         17.65         0.74 o                         
  -2   5   6          3.27          1.08         0.45 o                         
  -1   5   6          1.43          1.74         0.45 o                         
   0   5   6         12.95         11.99         0.69 o                         
   1   5   6         55.58         51.98         1.36 o                         
   2   5   6         30.99         33.92         1.15 o                         
   3   5   6         17.10         17.05         0.83 o                         
   4   5   6          4.07          4.63         0.62 o                         
   5   5   6         19.52         18.56         0.80 o                         
   6   5   6          0.48          0.00         0.38 o                         
   7   5   6          0.64          0.99         0.52 o                         
   8   5   6          5.95          5.25         0.75 o                         
  -8   6   6          2.55          1.63         0.65 o                         
  -7   6   6          0.85          1.29         0.59 o                         
  -6   6   6          1.08          1.73         0.62 o                         
  -5   6   6         27.11         26.00         1.04 o                         
  -4   6   6          0.32          0.39         0.48 o                         
  -3   6   6          1.39          1.12         0.59 o                         
  -2   6   6          3.23          2.32         0.50 o                         
  -1   6   6          1.43          1.89         0.48 o                         
   0   6   6          0.02          0.00         0.44 o                         
   1   6   6         30.54         31.02         1.02 o                         
   2   6   6          8.25          5.85         0.62 o                         
   3   6   6          1.50          2.35         0.81 o                         
   4   6   6          0.18          0.00         0.55 o                         
   5   6   6          3.53          3.19         0.41 o                         
   6   6   6          4.59          4.82         0.48 o                         
   7   6   6         16.65         17.14         0.87 o                         
  -8   7   6          2.03          1.85         0.71 o                         
  -7   7   6          4.33          6.41         0.75 o                         
  -6   7   6          3.16          2.04         0.59 o                         
  -5   7   6         14.61         12.53         0.81 o                         
  -4   7   6         45.04         51.32         1.38 o                         
  -3   7   6          8.34          7.16         0.66 o                         
  -2   7   6          0.29          0.39         0.47 o                         
  -1   7   6         10.90          8.73         0.67 o                         
   0   7   6         15.16         12.28         0.73 o                         
   1   7   6          7.69          8.40         0.67 o                         
   2   7   6          4.90          4.77         0.72 o                         
   3   7   6          0.51          0.08         0.58 o                         
   4   7   6          0.10          0.00         0.34 o                         
   5   7   6          0.02          0.00         0.59 o                         
   6   7   6          0.26          0.75         0.56 o                         
   7   7   6          0.34          0.89         0.55 o                         
  -7   8   6          1.53          1.58         0.69 o                         
  -6   8   6          2.00          1.00         0.62 o                         
  -5   8   6         14.05         13.16         0.93 o                         
  -4   8   6          0.30          0.06         0.56 o                         
  -3   8   6          0.10          0.00         0.52 o                         
  -2   8   6          0.37          0.00         0.72 o                         
  -1   8   6          0.88          0.74         0.55 o                         
   0   8   6          9.90         10.94         0.75 o                         
   1   8   6          7.82         10.11         0.81 o                         
   2   8   6         89.59         89.84         2.07 o                         
   3   8   6          0.04          0.00         0.31 o                         
   4   8   6          1.38          0.83         0.47 o                         
   5   8   6          5.95          8.05         0.82 o                         
   6   8   6          3.90          3.49         0.73 o                         
  -6   9   6          1.04          1.62         0.74 o                         
  -5   9   6          2.24          2.75         0.70 o                         
  -4   9   6         13.45         12.18         0.84 o                         
  -3   9   6          7.69          9.86         0.78 o                         
  -2   9   6         17.62         17.89         0.97 o                         
  -1   9   6         64.67         65.90         1.63 o                         
   0   9   6         18.43         17.02         0.93 o                         
   1   9   6          1.79          1.93         0.56 o                         
   2   9   6          9.65          9.22         0.49 o                         
   3   9   6          0.54          0.00         0.37 o                         
   4   9   6          2.63          3.11         0.52 o                         
   5   9   6         10.86         13.60         0.98 o                         
  -5  10   6          0.96          0.46         0.80 o                         
  -4  10   6          5.44          8.17         0.90 o                         
  -3  10   6          0.01          0.14         0.71 o                         
  -2  10   6         11.17         14.07         1.14 o                         
  -1  10   6         15.61         18.12         0.97 o                         
   0  10   6          0.26          0.29         0.69 o                         
   1  10   6          0.45          0.25         0.38 o                         
   2  10   6          0.07          0.39         0.40 o                         
   3  10   6          4.74          3.85         0.50 o                         
   4  10   6          0.86          0.77         0.49 o                         
  -2  11   6          8.52          9.89         0.69 o                         
  -1  11   6          6.04          5.57         0.53 o                         
   0  11   6         12.30         11.83         0.60 o                         
   1  11   6          1.29          2.73         0.47 o                         
  -9   1   7          1.17          0.14         0.80 o                         
  -8   1   7          3.24          3.67         0.79 o                         
  -7   1   7          0.95          0.00         0.99 o                         
  -6   1   7          0.64          0.18         1.60 o                         
  -5   1   7          9.77          7.97         1.30 o                         
  -4   1   7         23.75         26.78         1.34 o                         
  -3   1   7         20.05         17.71         1.03 o                         
  -2   1   7         16.43         15.20         0.96 o                         
  -1   1   7        252.91        269.04         4.35 o                         
   0   1   7          8.46          7.53         0.65 o                         
   1   1   7          0.08          0.00         0.36 o                         
   2   1   7         22.67         24.06         0.83 o                         
   3   1   7          1.52          2.66         0.50 o                         
   4   1   7          8.87          7.02         0.71 o                         
   5   1   7         16.21         15.99         0.82 o                         
   6   1   7          0.06          0.43         0.57 o                         
   7   1   7          3.26          3.92         0.63 o                         
  -8   2   7          0.02          0.00         0.59 o                         
  -7   2   7          0.49          0.00         1.14 o                         
  -6   2   7         14.90         18.53         1.32 o                         
  -5   2   7          2.78          1.99         0.65 o                         
  -4   2   7          0.20          0.29         0.50 o                         
  -3   2   7         31.78         26.69         1.33 o                         
  -2   2   7         49.18         45.84         1.26 o                         
  -1   2   7        169.25        167.28         2.85 o                         
   0   2   7         21.50         18.36         0.80 o                         
   1   2   7          3.21          2.60         0.80 o                         
   2   2   7          0.30          0.56         0.47 o                         
   3   2   7          1.88          1.83         0.92 o                         
   4   2   7         19.93         19.23         0.86 o                         
   5   2   7          6.82          4.20         0.74 o                         
   6   2   7         19.20         21.93         0.97 o                         
   7   2   7          3.78          4.62         0.76 o                         
  -8   3   7          1.65          1.25         0.67 o                         
  -7   3   7          3.44          3.61         0.84 o                         
  -6   3   7          0.58          0.54         0.94 o                         
  -5   3   7          0.62          0.98         0.55 o                         
  -4   3   7          0.34          0.60         0.53 o                         
  -3   3   7          7.84          8.49         0.70 o                         
  -2   3   7         20.97         19.23         0.89 o                         
  -1   3   7         20.35         22.13         1.02 o                         
   0   3   7          1.38          0.37         0.96 o                         
   1   3   7          1.11          0.00         0.39 o                         
   2   3   7         31.20         29.72         0.94 o                         
   3   3   7          8.91          7.39         0.60 o                         
   4   3   7         12.49         11.31         0.66 o                         
   5   3   7          1.15          0.73         0.48 o                         
   6   3   7          9.90         12.79         0.78 o                         
   7   3   7          8.65         10.83         1.00 o                         
  -8   4   7          0.59          0.57         0.68 o                         
  -7   4   7          6.58          7.59         1.48 o                         
  -6   4   7         28.81         30.59         1.26 o                         
  -5   4   7          2.65          2.42         0.63 o                         
  -4   4   7          9.14          7.81         0.72 o                         
  -3   4   7          1.16          0.18         0.50 o                         
  -2   4   7         12.09         12.99         0.81 o                         
  -1   4   7          0.44          0.00         0.51 o                         
   0   4   7         23.73         23.63         0.85 o                         
   1   4   7          0.06          0.05         0.45 o                         
   2   4   7          0.00          0.00         0.71 o                         
   3   4   7          1.84          1.11         0.52 o                         
   4   4   7          6.67          5.32         0.65 o                         
   5   4   7          4.18          3.44         0.64 o                         
   6   4   7          0.26          0.01         0.57 o                         
   7   4   7          0.04          0.47         0.80 o                         
  -7   5   7          7.26          8.61         0.95 o                         
  -6   5   7          2.21          2.07         0.68 o                         
  -5   5   7          1.79          1.21         0.65 o                         
  -4   5   7          0.41          0.36         0.59 o                         
  -3   5   7          0.35          0.30         0.56 o                         
  -2   5   7          0.46          0.23         0.55 o                         
  -1   5   7          0.67          0.09         0.43 o                         
   0   5   7          2.83          1.67         0.50 o                         
   1   5   7          8.06          8.21         0.66 o                         
   2   5   7          2.98          4.99         0.62 o                         
   3   5   7          6.61          6.36         0.67 o                         
   4   5   7          1.54          1.21         0.60 o                         
   5   5   7          0.55          0.98         0.60 o                         
   6   5   7          0.14          0.13         0.68 o                         
  -7   6   7         11.55         10.62         0.85 o                         
  -6   6   7          3.39          2.15         0.59 o                         
  -5   6   7          0.05          0.16         0.52 o                         
  -4   6   7          0.29          0.31         0.61 o                         
  -3   6   7          7.43          7.49         0.66 o                         
  -2   6   7          3.63          4.39         0.56 o                         
  -1   6   7          0.04          0.00         0.47 o                         
   0   6   7          6.91          7.16         0.65 o                         
   1   6   7          0.87          0.82         0.54 o                         
   2   6   7         22.48         23.70         1.12 o                         
   3   6   7          4.24          5.01         0.68 o                         
   4   6   7          3.04          1.38         0.80 o                         
   5   6   7          6.58          6.49         0.76 o                         
   6   6   7          1.12          0.80         0.66 o                         
  -6   7   7          0.70          0.99         0.60 o                         
  -5   7   7          0.09          0.00         0.58 o                         
  -4   7   7          1.18          0.36         0.66 o                         
  -3   7   7          6.44          8.11         0.69 o                         
  -2   7   7          0.33          1.35         0.59 o                         
  -1   7   7          0.24          0.00         0.54 o                         
   0   7   7          8.16          8.44         0.70 o                         
   1   7   7          2.84          1.93         0.60 o                         
   2   7   7          2.28          2.69         0.66 o                         
   3   7   7          0.79          1.31         0.62 o                         
   4   7   7          0.45          0.52         0.64 o                         
   5   7   7          9.73          8.94         0.83 o                         
  -5   8   7          0.30          0.52         0.64 o                         
  -4   8   7          3.37          3.35         0.66 o                         
  -3   8   7          2.29          0.81         0.56 o                         
  -2   8   7          0.37          1.24         0.76 o                         
  -1   8   7          0.14          0.00         0.56 o                         
   0   8   7          5.38          6.05         1.21 o                         
   1   8   7          0.00          0.00         0.63 o                         
   2   8   7          1.88          0.70         0.65 o                         
   3   8   7          4.15          4.27         0.72 o                         
   4   8   7          2.71          2.42         0.75 o                         
  -4   9   7          0.68          0.00         0.75 o                         
  -3   9   7          2.04          1.71         0.76 o                         
  -2   9   7          1.54          3.37         0.68 o                         
  -1   9   7          3.60          3.16         0.70 o                         
   0   9   7          2.53          3.18         0.68 o                         
   1   9   7          0.06          0.00         0.64 o                         
   2   9   7          1.63          1.58         0.67 o                         
  -7   0   8          3.48          5.04         2.52 o                         
  -6   0   8         19.76         23.52         3.48 o                         
  -5   0   8          0.00          0.00         1.92 o                         
  -4   0   8         80.90         78.13         7.26 o                         
  -3   0   8        228.54        235.52         7.50 o                         
  -2   0   8          7.08          4.31         3.42 o                         
  -1   0   8         20.26         19.56         2.52 o                         
   0   0   8          2.95          1.44         1.68 o                         
   1   0   8          0.02          0.55         1.09 o                         
   2   0   8          7.05          6.36         1.31 o                         
   3   0   8          2.85          0.75         0.90 o                         
   4   0   8          1.72          0.36         0.80 o                         
   5   0   8          0.42          0.49         0.83 o                         
   6   0   8          3.60          5.62         1.03 o                         
  -7   1   8          2.07          3.71         1.69 o                         
  -6   1   8          2.03          2.76         1.65 o                         
  -5   1   8          2.03          0.31         1.34 o                         
  -4   1   8          0.02          5.54         1.20 o                         
  -3   1   8          1.20          4.16         1.24 o                         
  -2   1   8          6.44          5.51         1.37 o                         
  -1   1   8          0.20          0.00         0.92 o                         
   0   1   8          0.53          0.00         0.86 o                         
   1   1   8          0.15          1.37         0.90 o                         
   2   1   8          3.13          2.66         1.13 o                         
   3   1   8          1.88          1.11         0.63 o                         
   4   1   8          6.57          8.16         0.69 o                         
   5   1   8          2.68          4.05         0.64 o                         
  -7   2   8          3.79          3.32         1.86 o                         
  -6   2   8          8.25          9.67         1.32 o                         
  -5   2   8          0.57          1.52         1.18 o                         
  -4   2   8         20.12         23.02         1.39 o                         
  -3   2   8         18.68         20.35         1.39 o                         
  -2   2   8          0.38          0.00         0.86 o                         
  -1   2   8          0.32          0.18         0.76 o                         
   0   2   8         20.09         16.41         1.13 o                         
   1   2   8          0.53          0.76         0.74 o                         
   2   2   8         11.38         11.25         1.29 o                         
   3   2   8          1.11          0.49         0.71 o                         
   4   2   8          2.36          2.25         0.60 o                         
   5   2   8          4.26          3.96         0.67 o                         
  -6   3   8          0.00          0.54         0.84 o                         
  -5   3   8          1.28          2.31         0.87 o                         
  -4   3   8          1.36          2.17         0.84 o                         
  -3   3   8          2.76          3.23         0.85 o                         
  -2   3   8          0.01          0.00         1.13 o                         
  -1   3   8          1.96          3.06         0.78 o                         
   0   3   8          0.12          0.00         0.74 o                         
   1   3   8          0.10          0.00         0.66 o                         
   2   3   8         25.61         25.47         1.11 o                         
   3   3   8          1.10          0.18         0.59 o                         
   4   3   8          3.77          4.91         0.97 o                         
   5   3   8          0.91          0.13         0.62 o                         
  -6   4   8          0.33          1.90         0.85 o                         
  -5   4   8          3.18          3.55         0.90 o                         
  -4   4   8          2.58          2.81         0.84 o                         
  -3   4   8          0.06          0.00         0.77 o                         
  -2   4   8          1.10          0.00         0.76 o                         
  -1   4   8          0.97          0.43         1.13 o                         
   0   4   8          0.10          0.96         0.87 o                         
   1   4   8          1.39          0.97         0.68 o                         
   2   4   8          2.18          2.61         0.75 o                         
   3   4   8         11.93         10.06         1.05 o                         
   4   4   8          0.80          0.00         0.66 o                         
   5   4   8          2.29          2.02         0.80 o                         
  -5   5   8          0.40          0.36         0.99 o                         
  -4   5   8          0.59          0.57         0.97 o                         
  -3   5   8          0.26          0.17         0.79 o                         
  -2   5   8          0.08          0.63         0.76 o                         
  -1   5   8          2.36          1.79         0.84 o                         
   0   5   8          7.10          6.04         0.80 o                         
   1   5   8          1.04          1.35         0.99 o                         
   2   5   8          7.50          7.83         0.95 o                         
   3   5   8          0.00          0.00         0.56 o                         
   4   5   8          0.62          0.11         0.64 o                         
  -4   6   8          0.14          0.88         1.35 o                         
  -3   6   8          0.17          0.25         0.80 o                         
  -2   6   8          4.21          2.32         0.67 o                         
  -1   6   8          0.23          0.21         0.63 o                         
   0   6   8          0.07          0.09         0.70 o                         
   1   6   8          0.12          0.00         1.09 o                         
   2   6   8          2.61          1.58         0.75 o                         
   3   6   8          0.63          0.00         0.72 o                         
  -3   7   8          0.19          2.01         0.88 o                         
  -2   7   8          0.04          0.00         0.79 o                         
  -1   7   8          2.15          2.37         0.76 o                         
   0   7   8          0.10          0.00         0.70 o                         
   1   7   8          0.62          0.39         0.78 o                         
   2   7   8          0.22          0.00         0.77 o                         
  -4   1   9          3.12          0.53         1.19 o                         
  -3   1   9          1.34          0.00         1.08 o                         
  -2   1   9          0.37          0.72         1.04 o                         
  -1   1   9          4.28          6.25         2.46 o                         
   0   1   9          0.24          1.68         1.27 o                         
   1   1   9          4.73          4.71         1.16 o                         
   2   1   9          0.25          0.00         1.00 o                         
  -4   2   9          0.41          1.23         1.17 o                         
  -3   2   9          1.91          0.00         1.10 o                         
  -2   2   9          2.74          1.00         1.31 o                         
  -1   2   9          0.05          0.00         1.80 o                         
   0   2   9          1.75          0.79         1.08 o                         
   1   2   9          0.14          1.13         1.03 o                         
   2   2   9          5.92          7.33         1.25 o                         
  -3   3   9          0.01          0.15         1.31 o                         
  -2   3   9          0.97          0.79         3.66 o                         
  -1   3   9          0.01          0.62         1.74 o                         
   0   3   9          2.16          1.52         1.66 o                         
   1   3   9          0.00          0.00         1.24 o                         
  -2   4   9          2.91          1.60         2.46 o                         
  -1   4   9          0.73          0.00         1.04 o                         
   0   4   9          7.96          6.12         1.70 o                         
                                                                                
